# Supplementary material for: Integration of metabolome and transcriptome reveals flavonoid accumulation in the intergeneric hybrid between Brassica rapa and Raphanus sativus
Source: Sci Rep. 2019 Dec 4;9:18368. doi: 10.1038/s41598-019-54889-2 (PMC6893016; doi:10.1038/s41598-019-54889-2)
Supplement: Supplementary file 2 — Dataset 1 [file 41598_2019_54889_MOESM2_ESM.xlsx]

## Sheet: AA vs AARR
Index	Compounds	Class	AA1	AA2	AA3	AARR1	AARR2	AARR3	VIP	Fold_Change	LogFC	type
pma0149	Sinapoyl malate	Organic acids	71300	50500	56200	12700	13300	10300	1.01267	0.203933	-2.29384	down
pma0214	methylQuercetin O-hexoside	Flavonol	52000	22700	36300	9390000	6250000	6650000	1.86597	200.811	7.64969	up
pma0633	N-p-coumaroylspermine	Phenolamides	9	9	9	21600	12300	29800	2.2441	2359.26	11.2041	up
pma0760	Selgin O-malonylhexoside	Flavone	9	9	9	36300	30000	21000	2.29657	3233.33	11.6588	up
pma0791	Naringenin O-malonylhexoside	Flavanone	40400	40400	28500	221000	228000	198000	1.07767	5.91949	2.56547	up
pma0825	Chrysin O-malonylhexoside	Flavone	8350	3410	9	20000	21600	18600	1.19085	5.11513	2.35477	up
pma0948	Hydroxyphenethylamine	Others	9	9	9	157000	125000	104000	2.50151	14296.3	13.8034	up
pma1751	Nicotinic acid-hexoside	Nicotinic acid derivatives	536000	407000	461000	94200	96400	96200	1.01552	0.204274	-2.29143	down
pma6218	O-methylnaringenin C-pentoside	Flavone C-glycosides	39300	38900	51600	9	24600	16600	1.08505	0.317481	-1.65526	down
pma6262	N'-p-coumaroylspermine	Phenolamides	9	9	9	24500	8950	24700	2.22364	2153.7	11.0726	up
pma6460	5-O-p-Coumaroylquinic acid	Quinate and its derivatives	9	9	9	21300	19000	18500	2.24378	2177.78	11.0886	up
pma6599	6-Hydroxymethylherniarin	Hydroxycinnamoyl derivatives	9	9	9	188000	161000	197000	2.54824	20222.2	14.3037	up
pma6639	Isorhamnetin O-hexoside	Flavonol	8950	9210	15100	2710000	2030000	1830000	1.86096	197.535	7.62596	up
pma6647	C-hexosyl-chrysoeriol O-hexoside	Flavone C-glycosides	9	9	9	560000	509000	499000	2.68077	58074.1	15.8256	up
pmb0069	Benzamide	Others	9	9	9	63600	68100	93200	2.42985	8329.63	13.024	up
pmb0312	5-methoxyindole-3-carbaldehyde	Indole derivatives	9	9	9	16800	10800	21000	2.20926	1800	10.8138	up
pmb0325	N-Feruloyl spermidine	Phenolamides	9	9	9	182000	145000	195000	2.54181	19333.3	14.2388	up
pmb0378	Luteolin O-feruloylhexoside	Flavone C-glycosides	2030	3610	4220	9	9	9	1.95579	0.00273834	-8.51248	down
pmb0410	L-Cysteine D-γ-glutamyl-2-(trimethylammonio)ethyl ester	Amino acid derivatives	9	9	9	13000	10800	13700	2.17651	1388.89	10.4397	up
pmb0426	5-Methoxy-N,N-dimethyltryptamine	Tryptamine derivatives	324000	236000	327000	23600	29800	41000	1.20666	0.106426	-3.23208	down
pmb0475	Gallic acid O-feruloyl-O-hexosyl-O-hexoside	Hydroxycinnamoyl derivatives	63600	55400	27600	8120	7270	6660	1.07547	0.150409	-2.73303	down
pmb0498	N-Sinapoyl agmatine	Phenolamides	9	9	9	4340	5520	9	1.39345	365.519	8.5138	up
pmb0541	Cyanidin 3-O-glucosyl-malonylglucoside	Anthocyanins	68200	68200	45700	5710	5610	9870	1.17943	0.116365	-3.10328	down
pmb0576	Apigenin O-malonylhexoside	Flavone	9	9	9	7260	4060	9	1.40386	419.593	8.71285	up
pmb0592	Chrysoeriol O-hexosyl-O-rutinoside	Flavone	9	9	9	231000	196000	247000	2.57503	24963	14.6075	up
pmb0595	Isorhamnetin 5-O-hexoside	Flavonol	64400	28000	49300	11900000	7340000	11000000	1.87547	213.409	7.73747	up
pmb0600	Chrysoeriol 7-O-rutinoside	Flavone	27700	13000	15800	225000	188000	218000	1.25938	11.1681	3.48132	up
pmb0608	Chrysoeriol O-malonylhexoside	Flavone	9	9	9	14200	8860	13800	2.17058	1365.19	10.4149	up
pmb0615	Hesperetin C-hexosyl-O-hexosyl-O-hexoside	Flavone C-glycosides	9	9	9	333000	348000	355000	2.6298	38370.4	15.2277	up
pmb0618	8-C-hexosyl-hesperetin O-hexoside	Flavone C-glycosides	3790000	1980000	1780000	36000000	33000000	31800000	1.307	13.351	3.73888	up
pmb0619	Eriodictiol 6-C-hexoside 8-C-hexoside-O-hexoside	Flavone C-glycosides	9	9	9	68800	145000	121000	2.47763	12400	13.5981	up
pmb0621	C-hexosyl-isorhamnetin O-hexoside	Flavone C-glycosides	10900	7380	9	77900	58300	58800	1.37951	10.6621	3.41443	up
pmb0624	6-C-hexosyl-luteolin O-hexoside	Flavone C-glycosides	9	10600	8770	225000	203000	193000	1.63477	32.045	5.00203	up
pmb0626	6-C-hexosyl-apigenin O-hexosyl-O-hexoside	Flavone C-glycosides	9	9	9	200000	327000	200000	2.58112	26925.9	14.7167	up
pmb0628	Eriodictiol C-hexosyl-O-hexoside	Flavone C-glycosides	27900	46600	43000	2280000	2020000	2070000	1.61935	54.2128	5.76056	up
pmb0645	6-C-hexosyl-hesperetin O-hexoside	Flavone C-glycosides	29800	18500	36800	8040000	7130000	7390000	1.91604	265.1	8.05039	up
pmb0653	di-C,C-hexosyl-apigenin	Flavone C-glycosides	518000	437000	397000	29700000	28300000	28400000	1.65105	63.9053	5.99786	up
pmb0661	Chrysoeriol C-hexosyl-O-rhamnoside	Flavone C-glycosides	62300	59600	75700	17600000	19400000	19100000	1.92427	283.907	8.14927	up
pmb0662	C-hexosyl-luteolin O-feruloylhexoside	Flavone C-glycosides	6190	7000	3730	479000	449000	506000	1.70881	84.7518	6.40517	up
pmb0663	8-C-hexosyl-luteolin O-hexoside	Flavone C-glycosides	9110	8140	9450	601000	400000	625000	1.63523	60.8989	5.92834	up
pmb0665	Luteolin 8-C-hexosyl-O-hexoside	Flavone C-glycosides	9	9	9	501000	762000	834000	2.713	77666.7	16.245	up
pmb0673	Apigenin 6-C-pentoside	Flavone C-glycosides	19600	10200	16900	9	9	9	2.20324	0.000578158	-10.7562	down
pmb0681	Apigenin 8-C-pentoside	Flavone C-glycosides	19100	18000	18100	9	9	9	2.23484	0.00048913	-10.9975	down
pmb0696	8-C-hexosyl chrysoeriol O-hexoside	Flavone C-glycosides	30100	16600	15100	6390000	6190000	5100000	1.92959	286.084	8.1603	up
pmb0706	Quercetin 5-O-malonylhexosyl-hexoside	Flavonol	9	9	9	4170	7470	4070	2.03374	581.852	9.18451	up
pmb0709	Quercetin 7-O-malonylhexosyl-hexoside	Flavonol	9	9	9	17700	14000	13700	2.20472	1681.48	10.7155	up
pmb0752	3-O-Feruloyl quinic acid	Quinate and its derivatives	9	9	9	55200	63400	71100	2.40824	7025.93	12.7785	up
pmb0758	Anisic acid O-feruloyl hexoside	Others	9	9	9	29100	9	24500	1.57112	1985.52	10.9553	up
pmb0789	Pyridoxine O-glucoside	Vitamins	6830000	4970000	4570000	702000	1060000	759000	1.09783	0.154001	-2.69899	down
pmb0790	Pyridoxine di-O-hexoside	Vitamins	116000	87000	61000	5650	5780	3440	1.36101	0.0563258	-4.15006	down
pmb0803	Pyridoxine O-feruloyl hexoside	Vitamins	92800	88600	79200	8600	11800	9120	1.1937	0.113277	-3.14207	down
pmb0808	6,7-dihydroxycoumarin 6-O-quinic acid	Coumarins	6160	9	5860	9	9	9	1.41728	0.00224458	-8.79934	down
pmb0818	Methoxyindoleacetic acid	Indole derivatives	1410000	753000	489000	145000	165000	147000	1.01098	0.172323	-2.53681	down
pmb0824	Syringic acid O-feruloyl-O-hexoside	Benzoic acid derivatives	55800	9	9	65300	57600	65000	1.66654	3.3663	1.75116	up
pmb0835	Gallocatechin-gallocatechin	Catechin derivatives	46300	15200	13800	18000000	18200000	17200000	2.09245	709.163	9.46997	up
pmb0856	LysoPE 18:1 (2n isomer)	Lipids_Glycerophospholipids	157000	63400	60600	7290	22700	17200	1.01898	0.167936	-2.57402	down
pmb0907	N-Feruloyl putrescine	Phenolamides	9	9	9	16100	12200	15800	2.20026	1633.33	10.6736	up
pmb1108	Luteolin 6-C-hexoside 8-C-hexosyl-O-hexoside	Flavone C-glycosides	9	9	9	4940	5710	9	1.40256	394.778	8.6249	up
pmb1178	O-Feruloyl 2-hydroxylcoumarin	Coumarins	399000	412000	428000	5950000	5510000	5570000	1.31015	13.745	3.78083	up
pmb1207	O-Feruloyl 3-hydroxylcoumarin	Coumarins	4060	9	9	19800	22000	18100	1.73586	14.6886	3.87662	up
pmb1318	8-Methyl-2-oxo-4-phenyl-2H-chromen-7-yl 4-(hexyloxy)benzoate	Benzoic acid derivatives	3290000	2340000	2390000	9	86300	91300	1.74978	0.0221458	-5.49683	down
pmb2554	5-O-Feruloyl quinic acid glucoside	Quinate and its derivatives	9	9	9	10600	6740	6970	2.10678	900.37	9.81437	up
pmb2561	N-Acetylmethionine	Amino acid derivatives	77200	74100	103000	7310	7170	9	1.49064	0.056976	-4.1335	down
pmb2833	3-O-Feruloyl quinic acid glucoside	Quinate and its derivatives	9	9	9	1720	2440	1440	1.86372	207.407	7.69632	up
pmb2835	Syringaldehyde	Hydroxycinnamoyl derivatives	11600	16500	8300	60600	70700	59000	1.03718	5.22802	2.38627	up
pmb2867	Kynurenic acid O-hexside	Organic acids	216000	187000	200000	9	9	9	2.56127	4.47761e-05	-14.4469	down
pmb2938	4-O-Caffeoyl quinic acid (criptochlorogenic acid)	Quinate and its derivatives	132000	137000	179000	11400	8270	11700	1.31658	0.0700223	-3.83604	down
pmb2954	Luteolin O-hexosyl-O-hexosyl-O-hexoside	Flavone	15900	9	9	5920000	7180000	6030000	2.55895	1201.78	10.231	up
pmb2959	Cyanidin O-acetylhexoside	Anthocyanins	9	9	9	11100	13500	10600	2.16687	1303.7	10.3484	up
pmb2992	Acacetin O-glucuronic acid	Flavone	51000	75400	63000	11800	9290	11900	1.06151	0.174182	-2.52134	down
pmb3010	Chrysoeriol O-glucuronic acid (salicylic alcohol)ether O-di-glucuronic acid	Flavone	136000	156000	152000	8000	7710	9300	1.3724	0.0563288	-4.14998	down
pmb3013	Isorhamnetin O-acetyl-hexoside	Flavonol	9	9	9	21300	16500	24800	2.25075	2318.52	11.179	up
pmb3014	Luteolin O-eudesmic acid-O-hexoside	Flavone	5800	12500	10600	9	9	9	2.12781	0.000934256	-10.0639	down
pmb3026	Quercetin O-acetylhexoside	Flavonol	9	9	9	12800	11200	9600	2.15952	1244.44	10.2813	up
pmb3041	Tricin O-saccharic acid	Flavone	6060000	5640000	7000000	618000	582000	660000	1.22776	0.0994652	-3.32966	down
pmb3049	Tricin 4'-O-(syringyl alcohol) ether 7-O-hexoside	Flavonolignan	3260	6750	2880	9	9	9	1.99441	0.00209465	-8.89908	down
pmb3055	p-Coumaroyl quinic acid O-glucuronic acid	Quinate and its derivatives	9	9	9	18900	19800	26700	2.2575	2422.22	11.2421	up
pmb3061	5-O-p-coumaroyl quinic acid O-hexoside	Quinate and its derivatives	9	9	30300	393000	377000	475000	2.08777	41.0647	5.35983	up
pmb3062	Eudesmoyl quinic acid	Quinate and its derivatives	9	9	9	11800	9600	13200	2.1637	1281.48	10.3236	up
pmb3064	3-O-p-coumaroyl quinic acid O-hexoside	Quinate and its derivatives	9	9	3360	17200	19100	23200	1.75506	17.614	4.13865	up
pmb3066	5-O-p-coumaroyl shikimic acid O-hexoside	Quinate and its derivatives	1730	3860	2930	20200	18000	22800	1.13304	7.15962	2.83988	up
pmb3068	1-O-p-Coumaroyl quinic acid	Quinate and its derivatives	9	9	9	1750000	1610000	2070000	2.82797	201111	17.6176	up
pmb3074	3-O-p-Coumaroyl quinic acid	Quinate and its derivatives	9	9	154000	741000	500000	833000	2.01242	13.466	3.75125	up
pmb3093	6,7-dihydroxycoumarin 7-O-quinic acid	Coumarins	9	9	9	449000	550000	555000	2.67924	57555.6	15.8127	up
pmb3094	Esculetin O-quinacyl esculetin O-quinic acid	Coumarins	9	9	9	6620	8250	7750	2.09924	837.778	9.71042	up
pmb3101	2-Isopropylmalate	Organic acids	6020	16800	14100	90200	88800	61400	1.09732	6.51138	2.70296	up
pmb3317	Quinacyl syringic acid	Quinate and its derivatives	9	9	9	11800	19500	22300	2.22408	1985.19	10.9551	up
pmb4344	Guanosine 5'-monophosphate	Nucleotide and its derivates	9670	5170	9	12300	37000	31900	1.17518	5.46838	2.45111	up
pmc0066	2'-Deoxyinosine-5'-monophosphate	Nucleotide and its derivates	113000	312000	50100	644000	1000000	963000	1.05693	5.48727	2.45609	up
pmd0144	LysoPC 20:1 (2n isomer)	Lipids_Glycerophospholipids	17300	9980	9880	1700	2960	1720	1.05192	0.17169	-2.54212	down
pme0005	Purine	Nucleotide and its derivates	9	9	9	18500	16400	13800	2.21507	1803.7	10.8167	up
pme0056	2,3-dimethylsuccinic acid	Amino acid derivatives	13100	9	9	137000	151000	114000	1.97307	30.6449	4.93758	up
pme0085	Rosmarinic acid	Organic acids	30800	9	9	77400	75800	102000	1.79492	8.28087	3.04978	up
pme0094	Cyanidin 3-O-glucoside (Kuromanin)	Anthocyanins	9	9	9	47300	45100	64000	2.38065	5792.59	12.5	up
pme0233	Kynurenic acid	Organic acids	9	9	9	18200000	17400000	18000000	3.08247	1.98519e+06	20.9208	up
pme0244	Adipic acid	Organic acids	9	9	9	11900	9020	16600	2.17164	1389.63	10.4405	up
pme0361	Quercetin 3-alpha-L-arabinofuranoside (Avicularin)	Flavonol	369000	443000	284000	2380000	1510000	1910000	1.03213	5.29197	2.40381	up
pme0442	Delphinidin	Anthocyanins	9	9	9	628000	691000	562000	2.70261	69666.7	16.0882	up
pme0460	L-Epicatechin	Catechin derivatives	9500	5060	10600	2160	9	5400	1.03288	0.300835	-1.73296	down
pme0491	6-hydroxynicotinic acid	Nicotinic acid derivatives	76100	56200	55600	8720	11200	10300	1.08728	0.16083	-2.63639	down
pme1002	L-Tyramine	Amino acids	6630	3320	9	390000	350000	254000	1.8587	99.8092	6.6411	up
pme1378	1-Methyladenosine	Nucleotide and its derivates	205000	315000	306000	29800	18800	19000	1.27385	0.0818402	-3.61105	down
pme1398	Delphinidin 3-O-glucoside (Mirtillin)	Anthocyanins	9	9	9	11300000	9980000	9810000	3.02378	1.15148e+06	20.1351	up
pme1416	L-Tryptamine	Tryptamine derivatives	9	9	9	41500	29300	33500	2.32446	3862.96	11.9155	up
pme1434	Syringin	Hydroxycinnamoyl derivatives	86800	9	9	86200	99200	97800	1.70051	3.262	1.70576	up
pme1516	Epigallocatechin (EGC)	Catechin derivatives	33100	42700	39100	9030	3030	6110	1.09556	0.158138	-2.66075	down
pme1540	Isorhamnetin 3-O-neohesperidoside	Flavonol	64300	39800	26700	13400000	11300000	12600000	1.93118	285.168	8.15567	up
pme1552	Myricetin 3-O-rhamnoside (Myricitrin)	Flavonol	57600	32500	38300	1610000	1390000	1810000	1.54195	37.4611	5.22732	up
pme1588	Isorhamnetin	Flavonol	5770	2170	3430	880000	125000	186000	1.65285	104.749	6.7108	up
pme1622	Kaempferol 3-O-glucoside (Astragalin)	Flavonol	147000	250000	323000	3230000	2120000	2240000	1.23556	10.5417	3.39803	up
pme1695	Sinapic acid	Hydroxycinnamoyl derivatives	137000	48500	60500	887000	322000	364000	1.04455	6.39431	2.67679	up
pme1773	Cyanidin 3-O-rutinoside (Keracyanin)	Anthocyanins	430000	337000	433000	2770000	2830000	2970000	1.13468	7.14167	2.83626	up
pme1777	Cyanidin 3,5-O-diglucoside (Cyanin)	Anthocyanins	43400	10000	9	20200000	21100000	22000000	2.33553	1185.19	10.2109	up
pme1793	Pelargonin	Anthocyanins	9	9	9	4580	9	2870	1.36008	276.259	8.10988	up
pme1806	Chlorogenic acid methyl ester	Quinate and its derivatives	9	9	3270	12500	12700	6710	1.61813	9.70499	3.27873	up
pme1816	Neochlorogenic acid (5-O-Caffeoylquinic acid)	Quinate and its derivatives	662000	623000	717000	25100000	29100000	29900000	1.56426	42.008	5.39259	up
pme1820	p–Hydroxyphenyl acetic acid	Organic acids	9	9	9	11000	10500	14900	2.17069	1348.15	10.3968	up
pme1824	Protocatechuic acid	Catechin derivatives	103000	9	9	110000	75500	91700	1.67425	2.69079	1.42803	up
pme2136	DL-threitol	Alcohols and polyols	21200	6390	8480	4960	9	9	1.56974	0.138009	-2.85716	down
pme2366	Phenethylamine	Others	9	9	9	404000	414000	512000	2.65998	49259.3	15.5881	up
pme2830	O-Phosphorylethanolamine	Others	4700	4080	9	13600	24600	24300	1.2405	7.11116	2.83009	up
pme2901	1-O-Caffeoyl quinic acid	Quinate and its derivatives	620000	526000	519000	21300000	24300000	25200000	1.5671	42.5225	5.41016	up
pme2909	(-)-Sinigrin hydrate	Others	33600	25000	21500	855000	797000	822000	1.50075	30.8864	4.9489	up
pme2914	3-Hydroxy-3-methylpentane-1,5-dioic acid	Amino acid derivatives	17000000	15000000	11400000	910000	977000	1010000	1.32589	0.0667512	-3.90506	down
pme2993	Scopoletin (7-Hydroxy-5-methoxycoumarin)	Coumarins	1110000	842000	761000	9	155000	9	2.06051	0.057139	-4.12938	down
pme3038	5-oxoproline	Amino acid derivatives	206000	153000	326000	2170000	2210000	1980000	1.20982	9.28467	3.21485	up
pme3246	Coniferin	Hydroxycinnamoyl derivatives	1020000	2350000	2610000	12200000	11400000	11000000	1.06853	5.78595	2.53255	up
pme3288	3,7-Di-O-methylquercetin	Flavonol	2980	9	1180	28600	3440	7710	1.2073	9.53466	3.25318	up
pme3309	2-Methylglutaric acid	Organic acids	9	9	9	131000	156000	117000	2.50866	14963	13.8691	up
pme3346	5-hydroxyhexanoic acid	Organic acids	9	9	9	42100	38900	19800	2.31201	3733.33	11.8662	up
pme3391	Petunidin 3-O-glucoside	Anthocyanins	17200	4420	9	1980000	1630000	1770000	2.06369	248.74	7.9585	up
pme3392	Pelargonidin 3-O-beta-D-glucoside（Callistephin chloride)	Anthocyanins	9	9	9	7350	7940	4680	2.07511	739.63	9.53066	up
pme3425	6-Methoxy-7,8-DihydroxyCoumarin	Coumarins	178000	147000	144000	41200	9	9	1.88297	0.0878849	-3.50824	down
pme3446	Sinapinaldehyde	Hydroxycinnamoyl derivatives	9	81400	71300	160000	95500	118000	1.06755	2.44583	1.29032	up
pme3609	Cyanidin	Anthocyanins	10800000	11300000	11700000	9	4080000	9	2.17551	0.120711	-3.05038	down

## Sheet: RR vs AARR
Index	Compounds	Class	RR1	RR2	RR3	AARR1	AARR2	AARR3	VIP	Fold_Change	LogFC	type
pma0110	O-Sinapoyl quinic acid	Quinate and its derivatives	59100	66800	80600	7840	8380	9780	1.06157	0.125908	-2.98956	down
pma0633	N-p-coumaroylspermine	Phenolamides	447000	687000	563000	21600	12300	29800	1.34118	0.0375368	-4.73555	down
pma0760	Selgin O-malonylhexoside	Flavone	485000	569000	683000	36300	30000	21000	1.27842	0.0502591	-4.31447	down
pma0791	Naringenin O-malonylhexoside	Flavanone	1450000	1580000	1530000	221000	228000	198000	1.03413	0.141886	-2.8172	down
pma0825	Chrysin O-malonylhexoside	Flavone	381000	507000	331000	20000	21600	18600	1.27842	0.0493847	-4.33979	down
pma1751	Nicotinic acid-hexoside	Nicotinic acid derivatives	1070000	1040000	1530000	94200	96400	96200	1.1735	0.0787912	-3.66582	down
pma3724	1-O-Feruloyl quinic acid	Quinate and its derivatives	1240000	1280000	1270000	6480	2930	5250	1.74995	0.00386807	-8.01417	down
pma6199	Chrysin O-hexoside	Flavone	17800	23300	17100	5020	3580	9	1.13063	0.147921	-2.7571	down
pma6254	C-hexosyl-apigenin O-caffeoylhexoside	Flavone C-glycosides	9	9	9	457000	408000	439000	2.43105	48296.3	15.5596	up
pma6262	N'-p-coumaroylspermine	Phenolamides	395000	686000	511000	24500	8950	24700	1.3456	0.0365264	-4.77492	down
pma6371	di-C,C-hexosyl-luteolin	Flavone C-glycosides	9	9	9	6030	10700	5090	1.90577	808.148	9.65848	up
pma6455	Ribulose-5-phosphate	Carbohydrates	5480	3490	9	99900	72100	98200	1.46815	30.0924	4.91133	up
pma6460	5-O-p-Coumaroylquinic acid	Quinate and its derivatives	2070000	2210000	2350000	21300	19000	18500	1.6091	0.00886878	-6.81705	down
pma6496	Luteolin 6-C-glucoside	Flavone C-glycosides	9	9	9	173000	156000	163000	2.31861	18222.2	14.1534	up
pma6516	C-hexosyl-apigenin O-hexosyl-O-hexoside	Flavone C-glycosides	9	9	9	1080000	1430000	874000	2.53384	125333	16.9354	up
pma6647	C-hexosyl-chrysoeriol O-hexoside	Flavone C-glycosides	9	9	9	560000	509000	499000	2.45173	58074.1	15.8256	up
pmb0115	3-Hydroxykynurenine	Amino acid derivatives	1010000	1280000	1280000	46400	50800	25900	1.35957	0.0344818	-4.85802	down
pmb0242	Sinapoylcholine	Cholines	440000	642000	499000	43800	29200	27200	1.2264	0.0633776	-3.97988	down
pmb0312	5-methoxyindole-3-carbaldehyde	Indole derivatives	102000	105000	100000	16800	10800	21000	1.00425	0.158306	-2.65921	down
pmb0378	Luteolin O-feruloylhexoside	Flavone C-glycosides	193000	248000	196000	9	9	9	2.34812	4.23862e-05	-14.526	down
pmb0410	L-Cysteine D-γ-glutamyl-2-(trimethylammonio)ethyl ester	Amino acid derivatives	9	9	9	13000	10800	13700	1.99053	1388.89	10.4397	up
pmb0475	Gallic acid O-feruloyl-O-hexosyl-O-hexoside	Hydroxycinnamoyl derivatives	98700	94100	117000	8120	7270	6660	1.20187	0.071175	-3.81249	down
pmb0493	N'-p-Coumaroyl agmatine	Phenolamides	17000	22000	15200	9	3670	9	1.57694	0.0680443	-3.87738	down
pmb0498	N-Sinapoyl agmatine	Phenolamides	51300	59100	58500	4340	5520	9	1.35117	0.058431	-4.09712	down
pmb0541	Cyanidin 3-O-glucosyl-malonylglucoside	Anthocyanins	9	9	9	5710	5610	9870	1.90459	784.815	9.61621	up
pmb0576	Apigenin O-malonylhexoside	Flavone	27100	38800	38100	7260	4060	9	1.21689	0.108933	-3.19849	down
pmb0580	Chrysin 5-O-glucoside (Toringin)	Flavone	13800	17700	11000	9	9	9	2.0053	0.000635294	-10.6203	down
pmb0588	Luteolin 3',7-di-O-glucoside	Flavone	9	9	9	3810000	3590000	4100000	2.66512	425926	18.7002	up
pmb0592	Chrysoeriol O-hexosyl-O-rutinoside	Flavone	9	9	9	231000	196000	247000	2.35499	24963	14.6075	up
pmb0600	Chrysoeriol 7-O-rutinoside	Flavone	7480	8390	9	225000	188000	218000	1.53263	39.738	5.31245	up
pmb0605	Apigenin 7-O-glucoside (Cosmosiin)	Flavone	287000	289000	264000	35400	25400	29500	1.10548	0.1075	-3.21759	down
pmb0619	Eriodictiol 6-C-hexoside 8-C-hexoside-O-hexoside	Flavone C-glycosides	694000	767000	757000	68800	145000	121000	1.01655	0.150947	-2.72789	down
pmb0626	6-C-hexosyl-apigenin O-hexosyl-O-hexoside	Flavone C-glycosides	9	9	9	200000	327000	200000	2.36059	26925.9	14.7167	up
pmb0639	8-C-hexosyl-apigenin O-hexosyl-O-hexoside	Flavone C-glycosides	9	9	9	447000	558000	425000	2.44065	52963	15.6927	up
pmb0645	6-C-hexosyl-hesperetin O-hexoside	Flavone C-glycosides	394000	673000	625000	8040000	7130000	7390000	1.19224	13.3333	3.73697	up
pmb0652	C-hexosyl-apigenin O-pentoside	Flavone C-glycosides	169000	544000	242000	40800000	39600000	41000000	1.64241	127.12	6.99005	up
pmb0653	di-C,C-hexosyl-apigenin	Flavone C-glycosides	3810	22300	3690	29700000	28300000	28400000	2.12885	2899.33	11.5015	up
pmb0661	Chrysoeriol C-hexosyl-O-rhamnoside	Flavone C-glycosides	9	11900	3410	17600000	19400000	19100000	2.26107	3662.12	11.8385	up
pmb0662	C-hexosyl-luteolin O-feruloylhexoside	Flavone C-glycosides	9	9	9	479000	449000	506000	2.44173	53111.1	15.6967	up
pmb0663	8-C-hexosyl-luteolin O-hexoside	Flavone C-glycosides	16000	22100	18800	601000	400000	625000	1.34985	28.5764	4.83675	up
pmb0665	Luteolin 8-C-hexosyl-O-hexoside	Flavone C-glycosides	9	9	9	501000	762000	834000	2.48112	77666.7	16.245	up
pmb0673	Apigenin 6-C-pentoside	Flavone C-glycosides	3100	4290	2710	9	9	9	1.79804	0.00267327	-8.54718	down
pmb0680	C-hexosyl-apigenin O-p-coumaroylhexoside	Flavone C-glycosides	9	9	9	9410	12600	14000	1.98343	1333.7	10.3812	up
pmb0684	C-hexosyl-luteolin O-sinapic acid	Flavone C-glycosides	261000	283000	347000	9	9	9	2.38688	3.0303e-05	-15.0102	down
pmb0693	C-hexosyl-apigenin C-pentoside	Flavone C-glycosides	4600	6310	4020	1540000	1490000	1690000	1.77772	316.142	8.30443	up
pmb0696	8-C-hexosyl chrysoeriol O-hexoside	Flavone C-glycosides	67900	78000	85400	6390000	6190000	5100000	1.5408	76.4375	6.25621	up
pmb0709	Quercetin 7-O-malonylhexosyl-hexoside	Flavonol	9	9	9	17700	14000	13700	2.01638	1681.48	10.7155	up
pmb0711	Quercetin 7-O-rutinoside	Flavonol	9880	9	9	1840000	1540000	1390000	2.19351	481.916	8.91264	up
pmb0749	O-Feruloyl quinic acid	Quinate and its derivatives	90700	117000	114000	15400	12900	16100	1.03834	0.138017	-2.85708	down
pmb0752	3-O-Feruloyl quinic acid	Quinate and its derivatives	1060000	1010000	1110000	55200	63400	71100	1.24306	0.0596541	-4.06724	down
pmb0758	Anisic acid O-feruloyl hexoside	Others	52700	88700	45100	29100	9	24500	1.01714	0.287448	-1.79863	down
pmb0776	N-Feruloyl tryptamine	Tryptamine derivatives	83700	71700	67900	7640	9	9	1.75802	0.0342947	-4.86587	down
pmb0785	Isoquinoline	Alkaloids	54400	44300	43700	9	9	9	2.1665	0.000189607	-12.3647	down
pmb0808	6,7-dihydroxycoumarin 6-O-quinic acid	Coumarins	37300	34300	33600	9	9	9	2.12849	0.000256654	-11.9279	down
pmb0896	N'-Feruloyl putrescine	Phenolamides	53600	49800	68500	9	9	9	2.18949	0.000157068	-12.6363	down
pmb0907	N-Feruloyl putrescine	Phenolamides	189000	191000	196000	16100	12200	15800	1.18705	0.0765625	-3.70722	down
pmb1108	Luteolin 6-C-hexoside 8-C-hexosyl-O-hexoside	Flavone C-glycosides	20300	19100	21400	4940	5710	9	1.09491	0.175313	-2.512	down
pmb1178	O-Feruloyl 2-hydroxylcoumarin	Coumarins	9	9	9	5950000	5510000	5570000	2.70529	630741	19.2667	up
pmb1207	O-Feruloyl 3-hydroxylcoumarin	Coumarins	9	9	9	19800	22000	18100	2.05434	2218.52	11.1154	up
pmb1318	8-Methyl-2-oxo-4-phenyl-2H-chromen-7-yl 4-(hexyloxy)benzoate	Benzoic acid derivatives	2100000	2040000	1350000	9	86300	91300	1.5295	0.0323514	-4.95003	down
pmb2554	5-O-Feruloyl quinic acid glucoside	Quinate and its derivatives	84800	105000	97900	10600	6740	6970	1.1633	0.0844977	-3.56494	down
pmb2561	N-Acetylmethionine	Amino acid derivatives	9	9	9	7310	7170	9	1.31479	536.63	9.06778	up
pmb2586	Gallocatechin-catechin	Catechin derivatives	9	4550	9	3590000	3920000	3980000	2.36124	2515.32	11.2965	up
pmb2673	3-(6-Hydroxy-3,4-dioxo-1,5-cyclohexadien-1-yl)-L-alanine	Amino acid derivatives	9	9	2940	18300	25700	12700	1.60334	19.1684	4.26065	up
pmb2826	Citramalate	Organic acids	59000	54300	55900	480000	473000	309000	1.03879	7.45863	2.89891	up
pmb2833	3-O-Feruloyl quinic acid glucoside	Quinate and its derivatives	52100	65100	56900	1720	2440	1440	1.37319	0.0321654	-4.95835	down
pmb2867	Kynurenic acid O-hexside	Organic acids	17200	20300	20600	9	9	9	2.05023	0.000464716	-11.0714	down
pmb2936	Disinapoyl hexoside	Hydroxycinnamoyl derivatives	125000	123000	114000	9	9	9	2.28208	7.45856e-05	-13.7107	down
pmb2938	4-O-Caffeoyl quinic acid (criptochlorogenic acid)	Quinate and its derivatives	67800	83600	69200	11400	8270	11700	1.03137	0.142203	-2.81398	down
pmb2940	1-O-beta-D-Glucopyranosyl sinapate	Hydroxycinnamoyl derivatives	34100000	32600000	31400000	3730000	4140000	3840000	1.07904	0.119368	-3.06651	down
pmb2954	Luteolin O-hexosyl-O-hexosyl-O-hexoside	Flavone	46500000	44900000	44700000	5920000	7180000	6030000	1.03689	0.140558	-2.83076	down
pmb2959	Cyanidin O-acetylhexoside	Anthocyanins	310000	233000	243000	11100	13500	10600	1.30237	0.0447837	-4.48088	down
pmb2962	Pelargonidin O-acetylhexoside	Anthocyanins	19300	23200	13500	9	9	9	2.04171	0.000482143	-11.0183	down
pmb2973	Chrysoeriol 6-C-pentosyl-O-rutinoside	Flavone C-glycosides	9	2840	9	594000	699000	602000	2.16262	663.051	9.37298	up
pmb2976	Chrysoeriol C-pentosyl-O-hexosyl-O-hexoside	Flavone C-glycosides	9	9	9	10100000	7530000	7770000	2.74453	940741	19.8434	up
pmb2984	Acetyl-eriodictyol O-hexoside	Flavone	278000	358000	334000	47000	39900	45800	1.04111	0.136804	-2.86982	down
pmb2987	Acacetin O-acetyl hexoside	Flavone	9	9	5330	26000	22400	27200	1.60213	14.1361	3.82131	up
pmb2991	Apigenin O-hexosyl-O-rutinoside	Flavone	9	9	9	11300	11800	6960	1.95587	1113.33	10.1207	up
pmb2992	Acacetin O-glucuronic acid	Flavone	9	9	9	11800	9290	11900	1.97257	1221.85	10.2549	up
pmb3010	Chrysoeriol O-glucuronic acid (salicylic alcohol)ether O-di-glucuronic acid	Flavone	9	9	9	8000	7710	9300	1.93428	926.296	9.85533	up
pmb3013	Isorhamnetin O-acetyl-hexoside	Flavonol	543000	624000	776000	21300	16500	24800	1.3698	0.0322182	-4.95598	down
pmb3014	Luteolin O-eudesmic acid-O-hexoside	Flavone	8530	11100	12300	9	9	9	1.96708	0.0008456	-10.2077	down
pmb3042	Tricin 5-O-hexoside	Flavone	301000	312000	358000	50300	48400	51600	1.00958	0.154789	-2.69163	down
pmb3049	Tricin 4'-O-(syringyl alcohol) ether 7-O-hexoside	Flavonolignan	16300	17000	20700	9	9	9	2.04005	0.0005	-10.9658	down
pmb3055	p-Coumaroyl quinic acid O-glucuronic acid	Quinate and its derivatives	476000	388000	560000	18900	19800	26700	1.29645	0.045927	-4.44451	down
pmb3056	Homovanilloyl quinic acid	Quinate and its derivatives	3760000	3290000	4130000	96700	82600	118000	1.40958	0.0265921	-5.23286	down
pmb3058	Quinic acid O-glucuronic acid	Quinate and its derivatives	119000	143000	177000	9	15900	15200	1.33257	0.0708633	-3.81882	down
pmb3061	5-O-p-coumaroyl quinic acid O-hexoside	Quinate and its derivatives	27000000	28700000	29400000	393000	377000	475000	1.52195	0.0146298	-6.09494	down
pmb3062	Eudesmoyl quinic acid	Quinate and its derivatives	312000	312000	331000	11800	9600	13200	1.34903	0.0362304	-4.78666	down
pmb3064	3-O-p-coumaroyl quinic acid O-hexoside	Quinate and its derivatives	1460000	2020000	1870000	17200	19100	23200	1.56857	0.0111215	-6.49051	down
pmb3066	5-O-p-coumaroyl shikimic acid O-hexoside	Quinate and its derivatives	176000	164000	173000	20200	18000	22800	1.08017	0.118908	-3.07208	down
pmb3068	1-O-p-Coumaroyl quinic acid	Quinate and its derivatives	31700000	29400000	30700000	1750000	1610000	2070000	1.24508	0.0591503	-4.07947	down
pmb3072	3-O-p-coumaroyl shikimic acid O-hexoside	Quinate and its derivatives	1820000	1980000	1830000	49200	36300	45200	1.43657	0.0232149	-5.4288	down
pmb3074	3-O-p-Coumaroyl quinic acid	Quinate and its derivatives	59100000	60800000	58100000	741000	500000	833000	1.56419	0.0116517	-6.42332	down
pmb3088	Trehalose 6-phosphate	Carbohydrates	9	27300	38600	325000	491000	286000	1.38722	16.72	4.0635	up
pmb3093	6,7-dihydroxycoumarin 7-O-quinic acid	Coumarins	6080000	4630000	6010000	449000	550000	555000	1.13781	0.0929426	-3.42752	down
pmb3094	Esculetin O-quinacyl esculetin O-quinic acid	Coumarins	370000	326000	432000	6620	8250	7750	1.46223	0.0200532	-5.64002	down
pmb3101	2-Isopropylmalate	Organic acids	33000	9	12200	90200	88800	61400	1.14276	5.31753	2.41075	up
pmb3317	Quinacyl syringic acid	Quinate and its derivatives	569000	463000	543000	11800	19500	22300	1.3626	0.0340317	-4.87698	down
pmb3649	L-Cysteinyl-L-leucylglycyl-L-alanylglycylglycyl-L-alanylglycyl-L-cysteine	Amino acid derivatives	5910	8600	15300	9	9	9	1.94558	0.000905736	-10.1086	down
pmc0682	4-Aminoindole	Indole derivatives	114000	128000	128000	15600	20400	20900	1.01187	0.153784	-2.70102	down
pme0002	Hesperetin 7-O-neohesperidoside (Neohesperidin)	Flavanone	9	6250	9	1190000	937000	1030000	2.17323	503.669	8.97633	up
pme0085	Rosmarinic acid	Organic acids	17500	9	26300	77400	75800	102000	1.14671	5.82529	2.54233	up
pme0089	Luteolin	Flavone	9	9	9	182000	143000	124000	2.30609	16629.6	14.0215	up
pme0094	Cyanidin 3-O-glucoside (Kuromanin)	Anthocyanins	342000	319000	335000	47300	45100	64000	1.00697	0.157028	-2.67091	down
pme0109	(-)-3-(3,4-Dihydroxyphenyl)-2-methylalanine	Amino acid derivatives	62400	53700	9	426000	523000	391000	1.32532	11.5409	3.52868	up
pme0181	1-Methylhistidine	Amino acid derivatives	9	9	9	50000	66600	40100	2.176	5803.7	12.5028	up
pme0202	Quercetin 3-O-rutinoside (Rutin)	Flavonol	4450	9	5810	774000	983000	1100000	1.86552	278.216	8.12006	up
pme0233	Kynurenic acid	Organic acids	1570000	1400000	1500000	18200000	17400000	18000000	1.16676	11.9911	3.58389	up
pme0270	Maleic acid	Organic acids	30400	9	9	69900	61700	46400	1.5745	5.8518	2.54888	up
pme0291	Dl-2-Aminooctanoic acid	Organic acids	71000	83200	85700	9	9	6010	1.7928	0.0251271	-5.31461	down
pme0333	Apigenin 7-O-neohesperidoside (Rhoifolin)	Flavone	9	9	9	177000	132000	158000	2.31153	17296.3	14.0782	up
pme0361	Quercetin 3-alpha-L-arabinofuranoside (Avicularin)	Flavonol	9	3640	9	2380000	1510000	1910000	2.28873	1585.57	10.6308	up
pme0368	Apigenin 7-rutinoside (Isorhoifolin)	Flavone	9	9	9	165000	159000	137000	2.31059	17074.1	14.0595	up
pme0398	Chlorogenic acid (3-O-Caffeoylquinic acid)	Quinate and its derivatives	44100000	44700000	40800000	1450000	942000	1380000	1.39348	0.0291049	-5.10259	down
pme0408	Syringic acid	Hydroxycinnamoyl derivatives	77900	8840	14600	4970	9	9	1.56814	0.0492204	-4.3446	down
pme0418	3-(4-Hydroxyphenyl)propionic acid	Hydroxycinnamoyl derivatives	9	1700	9	114000	123000	83200	1.94829	186.38	7.5421	up
pme0431	Procyanidin A1	Proanthocyanidins	9	9	9	1790000	1740000	1770000	2.58442	196296	17.5827	up
pme0432	Procyanidin A2	Proanthocyanidins	9	9	9	1760000	1590000	1600000	2.57704	183333	17.4841	up
pme1434	Syringin	Hydroxycinnamoyl derivatives	1110000	1360000	1310000	86200	99200	97800	1.19019	0.0749206	-3.73849	down
pme1473	5'-Deoxy-5'-(methylthio)adenosine	Nucleotide and its derivates	88300	56000	41500	7050000	6160000	6540000	1.60358	106.297	6.73196	up
pme1506	Kaempferol 7-O-rhamnoside	Flavonol	5160	4390	3930	9060000	6460000	6450000	2.01165	1629.82	10.6705	up
pme1521	Dihydroquercetin (Taxifolin)	Flavonol	31900	26700	16400	288000	314000	327000	1.17539	12.3867	3.63072	up
pme1540	Isorhamnetin 3-O-neohesperidoside	Flavonol	15500	17700	10200	13400000	11300000	12600000	1.92637	859.447	9.74726	up
pme1552	Myricetin 3-O-rhamnoside (Myricitrin)	Flavonol	5050	4410	9	1610000	1390000	1810000	1.95756	507.973	8.98861	up
pme1601	Apigenin 4-O-rhamnoside	Flavone	9	9	9	212000	167000	198000	2.33679	21370.4	14.3833	up
pme1605	Kaempferol 3-O-robinobioside (Biorobin)	Flavonol	41500	88400	39100	34600000	34700000	34000000	1.88276	611.243	9.2556	up
pme1624	Isovitexin	Flavone C-glycosides	6350	9	9	12200	39500	33100	1.5791	13.3166	3.73515	up
pme1665	Isovitexin 7-O-glucoside (Saponarin)	Others	9	7830	9	10200	7780	7300	1.33621	3.2212	1.6876	up
pme1773	Cyanidin 3-O-rutinoside (Keracyanin)	Anthocyanins	45300	13100	9	2770000	2830000	2970000	1.81415	146.724	7.19696	up
pme1793	Pelargonin	Anthocyanins	213000	197000	145000	4580	9	2870	1.63878	0.0134396	-6.21736	down
pme1806	Chlorogenic acid methyl ester	Quinate and its derivatives	15500000	19800000	18000000	12500	12700	6710	2.01969	0.000598687	-10.7059	down
pme1936	Creatinine	Organic acids	9	17200	9	34700	30200	30800	1.52128	5.55814	2.4746	up
pme2136	DL-threitol	Alcohols and polyols	19000	24900	14900	4960	9	9	1.55837	0.0846599	-3.56218	down
pme2213	Caffeic acid	Hydroxycinnamoyl derivatives	9	9	9	324000	254000	282000	2.38313	31851.9	14.9591	up
pme2268	Trigonelline	Alkaloids	173000	254000	160000	2800000	3600000	2930000	1.23044	15.8944	3.99044	up
pme2380	A-Ketoglutaric acid	Organic acids	2890000	2420000	2490000	361000	505000	370000	1.00297	0.158462	-2.6578	down
pme2457	Luteolin 7-O-glucoside (Cynaroside)	Flavone	9	9	9	992000	749000	728000	2.50083	91444.4	16.4806	up
pme2493	Kaempferol 3,7-dirhamnoside (Kaempferitrin)	Flavonol	41900	263000	85800	34600000	41800000	34800000	1.7884	284.617	8.15288	up
pme2853	Hexanoyl glycine	Amino acid derivatives	9	9	9	10000	8420	9	1.33779	682.556	9.4148	up
pme2909	(-)-Sinigrin hydrate	Others	9	9	9	855000	797000	822000	2.50229	91629.6	16.4835	up
pme2950	Hesperetin 7-rutinoside (Hesperidin)	Flavanone	9	9	9	1710000	1450000	1550000	2.57159	174444	17.4124	up
pme2997	4-Hydroxycoumarin	Coumarins	15200	23600	23300	9	9	9	2.05627	0.000434783	-11.1674	down
pme3123	Sinapyl alcohol	Hydroxycinnamoyl derivatives	67700	96300	84000	19500	10500	7420	1.01406	0.150887	-2.72846	down
pme3130	Quercetin 4'-O-glucoside (Spiraeoside)	Flavonol	9	9	9	99500	83000	126000	2.26074	11425.9	13.48	up
pme3140	6-Hydroxy-4-methylcoumarin	Coumarins	9	9	9	21000	18800	18200	2.05024	2148.15	11.0689	up
pme3208	Glycitin	Isoflavone	5630	8390	2660	34100	31000	42500	1.00578	6.45084	2.68949	up
pme3210	Genistein 7-O-Glucoside (Genistin)	Isoflavone	375000	420000	382000	47800	44200	45800	1.08361	0.117077	-3.09447	down
pme3224	Vitexin 2''-O-beta-L-rhamnoside	Flavone C-glycosides	9	9	9	16300	22700	23000	2.05742	2296.3	11.1651	up
pme3279	2'-Hydroxygenistein	Isoflavone	9	12200	9	107000	63500	68900	1.71983	19.594	4.29234	up
pme3296	Kaempferol 3-O-rhamnoside (Kaempferin)	Flavonol	5010	3120	4220	9080000	7250000	7270000	2.03569	1910.93	10.9001	up
pme3392	Pelargonidin 3-O-beta-D-glucoside（Callistephin chloride)	Anthocyanins	288000	399000	289000	7350	7940	4680	1.45876	0.0204611	-5.61097	down
pme3416	Esculetin (6,7-dihydroxycoumarin)	Coumarins	813000	532000	641000	34400000	32100000	29200000	1.45801	48.1873	5.59058	up
pme3442	Quercetin 7-O-β-D-Glucuronide	Flavonol	83800	138000	149000	9	9	9	2.28054	7.28155e-05	-13.7454	down
pme3469	Kaempferol-3-O-robinoside-7-O-rhamnoside (Robinin)	Flavonol	9	9	9	78700	91300	90200	2.24187	9637.04	13.2344	up

## Sheet: AA vs RR
Index	Compounds	Class	AA1	AA2	AA3	RR1	RR2	RR3	VIP	Fold_Change	LogFC	type
pma0110	O-Sinapoyl quinic acid	Quinate and its derivatives	9	11800	8090	59100	66800	80600	1.0753	10.3774	3.37537	up
pma0214	methylQuercetin O-hexoside	Flavonol	52000	22700	36300	14700000	16000000	17700000	1.56463	436.036	8.7683	up
pma0633	N-p-coumaroylspermine	Phenolamides	9	9	9	447000	687000	563000	2.10212	62851.9	15.9397	up
pma0760	Selgin O-malonylhexoside	Flavone	9	9	9	485000	569000	683000	2.10496	64333.3	15.9733	up
pma0791	Naringenin O-malonylhexoside	Flavanone	40400	40400	28500	1450000	1580000	1530000	1.22337	41.72	5.38267	up
pma0825	Chrysin O-malonylhexoside	Flavone	8350	3410	9	381000	507000	331000	1.46596	103.577	6.69456	up
pma0948	Hydroxyphenethylamine	Others	9	9	9	217000	69800	143000	1.95599	15918.5	13.9584	up
pma3724	1-O-Feruloyl quinic acid	Quinate and its derivatives	9	5860	4590	1240000	1280000	1270000	1.63249	362.367	8.50131	up
pma6199	Chrysin O-hexoside	Flavone	3260	3490	9	17800	23300	17100	1.00963	8.61074	3.10614	up
pma6218	O-methylnaringenin C-pentoside	Flavone C-glycosides	39300	38900	51600	9	3340	3010	1.17701	0.0489908	-4.35135	down
pma6254	C-hexosyl-apigenin O-caffeoylhexoside	Flavone C-glycosides	1660000	1680000	1670000	9	9	9	2.2045	5.38922e-06	-17.5015	down
pma6262	N'-p-coumaroylspermine	Phenolamides	9	9	9	395000	686000	511000	2.09488	58963	15.8475	up
pma6371	di-C,C-hexosyl-luteolin	Flavone C-glycosides	16700	14500	8800	9	9	9	1.70479	0.000675	-10.5328	down
pma6455	Ribulose-5-phosphate	Carbohydrates	17800	19300	37900	5480	3490	9	1.002	0.11972	-3.06226	down
pma6460	5-O-p-Coumaroylquinic acid	Quinate and its derivatives	9	9	9	2070000	2210000	2350000	2.22967	245556	17.9057	up
pma6496	Luteolin 6-C-glucoside	Flavone C-glycosides	167000	151000	131000	9	9	9	1.97258	6.01336e-05	-14.0215	down
pma6516	C-hexosyl-apigenin O-hexosyl-O-hexoside	Flavone C-glycosides	227000	272000	264000	9	9	9	2.02594	3.53866e-05	-14.7864	down
pma6599	6-Hydroxymethylherniarin	Hydroxycinnamoyl derivatives	9	9	9	833000	855000	767000	2.13859	90925.9	16.4724	up
pma6639	Isorhamnetin O-hexoside	Flavonol	8950	9210	15100	5300000	5150000	3710000	1.55778	425.737	8.73382	up
pmb0069	Benzamide	Others	9	9	9	103000	71900	74700	1.91094	9244.44	13.1744	up
pmb0115	3-Hydroxykynurenine	Amino acid derivatives	54000	37500	31100	1010000	1280000	1280000	1.16248	29.1191	4.86389	up
pmb0242	Sinapoylcholine	Cholines	37200	33000	28900	440000	642000	499000	1.04958	15.9536	3.99581	up
pmb0312	5-methoxyindole-3-carbaldehyde	Indole derivatives	9	9	9	102000	105000	100000	1.93419	11370.4	13.473	up
pmb0325	N-Feruloyl spermidine	Phenolamides	9	9	9	954000	1160000	1080000	2.16286	118296	16.852	up
pmb0378	Luteolin O-feruloylhexoside	Flavone C-glycosides	2030	3610	4220	193000	248000	196000	1.29421	64.6045	6.01356	up
pmb0493	N'-p-Coumaroyl agmatine	Phenolamides	9	9	9	17000	22000	15200	1.74365	2007.41	10.9711	up
pmb0498	N-Sinapoyl agmatine	Phenolamides	9	9	9	51300	59100	58500	1.87104	6255.56	12.6109	up
pmb0505	N'-p-Coumaroyl putrescine	Phenolamides	295000	191000	241000	11000	11400	8820	1.1188	0.0429436	-4.54141	down
pmb0541	Cyanidin 3-O-glucosyl-malonylglucoside	Anthocyanins	68200	68200	45700	9	9	9	1.8771	0.00014827	-12.7195	down
pmb0576	Apigenin O-malonylhexoside	Flavone	9	9	9	27100	38800	38100	1.81687	3851.85	11.9113	up
pmb0580	Chrysin 5-O-glucoside (Toringin)	Flavone	9	9	9	13800	17700	11000	1.71448	1574.07	10.6203	up
pmb0588	Luteolin 3',7-di-O-glucoside	Flavone	4970000	4040000	3660000	9	9	9	2.28641	2.13102e-06	-18.84	down
pmb0595	Isorhamnetin 5-O-hexoside	Flavonol	64400	28000	49300	17000000	18500000	20600000	1.55214	395.907	8.62902	up
pmb0605	Apigenin 7-O-glucoside (Cosmosiin)	Flavone	14000	13500	5860	287000	289000	264000	1.14087	25.1799	4.6542	up
pmb0608	Chrysoeriol O-malonylhexoside	Flavone	9	9	9	60400	64900	61900	1.88223	6933.33	12.7593	up
pmb0615	Hesperetin C-hexosyl-O-hexosyl-O-hexoside	Flavone C-glycosides	9	9	9	595000	695000	700000	2.11864	73703.7	16.1694	up
pmb0619	Eriodictiol 6-C-hexoside 8-C-hexoside-O-hexoside	Flavone C-glycosides	9	9	9	694000	767000	757000	2.12907	82148.1	16.3259	up
pmb0621	C-hexosyl-isorhamnetin O-hexoside	Flavone C-glycosides	10900	7380	9	153000	167000	168000	1.24855	26.6827	4.73783	up
pmb0624	6-C-hexosyl-luteolin O-hexoside	Flavone C-glycosides	9	10600	8770	606000	595000	657000	1.45321	95.877	6.58311	up
pmb0628	Eriodictiol C-hexosyl-O-hexoside	Flavone C-glycosides	27900	46600	43000	5170000	5710000	6540000	1.4162	148.255	7.21194	up
pmb0639	8-C-hexosyl-apigenin O-hexosyl-O-hexoside	Flavone C-glycosides	629000	683000	534000	9	9	9	2.11125	1.46262e-05	-16.0611	down
pmb0645	6-C-hexosyl-hesperetin O-hexoside	Flavone C-glycosides	29800	18500	36800	394000	673000	625000	1.08847	19.8825	4.31343	up
pmb0652	C-hexosyl-apigenin O-pentoside	Flavone C-glycosides	48300000	50000000	50300000	169000	544000	242000	1.43288	0.00642665	-7.28172	down
pmb0653	di-C,C-hexosyl-apigenin	Flavone C-glycosides	518000	437000	397000	3810	22300	3690	1.2701	0.0220414	-5.50364	down
pmb0661	Chrysoeriol C-hexosyl-O-rhamnoside	Flavone C-glycosides	62300	59600	75700	9	11900	3410	1.13616	0.0775253	-3.68919	down
pmb0662	C-hexosyl-luteolin O-feruloylhexoside	Flavone C-glycosides	6190	7000	3730	9	9	9	1.60045	0.00159574	-9.29155	down
pmb0680	C-hexosyl-apigenin O-p-coumaroylhexoside	Flavone C-glycosides	32600	37700	47200	9	9	9	1.83048	0.000229787	-12.0874	down
pmb0681	Apigenin 8-C-pentoside	Flavone C-glycosides	19100	18000	18100	9	9	9	1.74746	0.00048913	-10.9975	down
pmb0684	C-hexosyl-luteolin O-sinapic acid	Flavone C-glycosides	9	9	9	261000	283000	347000	2.04073	33000	15.0102	up
pmb0693	C-hexosyl-apigenin C-pentoside	Flavone C-glycosides	3880000	4120000	3970000	4600	6310	4020	1.63823	0.00124728	-9.64699	down
pmb0706	Quercetin 5-O-malonylhexosyl-hexoside	Flavonol	9	9	9	23600	22700	22400	1.77237	2544.44	11.3131	up
pmb0711	Quercetin 7-O-rutinoside	Flavonol	4040000	2920000	2300000	9880	9	9	1.94777	0.0010689	-9.86966	down
pmb0752	3-O-Feruloyl quinic acid	Quinate and its derivatives	9	9	9	1060000	1010000	1110000	2.16272	117778	16.8457	up
pmb0758	Anisic acid O-feruloyl hexoside	Others	9	9	9	52700	88700	45100	1.87624	6907.41	12.7539	up
pmb0776	N-Feruloyl tryptamine	Tryptamine derivatives	9	9	9	83700	71700	67900	1.90044	8270.37	13.0137	up
pmb0785	Isoquinoline	Alkaloids	9	9	9	54400	44300	43700	1.85226	5274.07	12.3647	up
pmb0808	6,7-dihydroxycoumarin 6-O-quinic acid	Coumarins	6160	9	5860	37300	34300	33600	1.02819	8.74553	3.12855	up
pmb0824	Syringic acid O-feruloyl-O-hexoside	Benzoic acid derivatives	55800	9	9	188000	204000	222000	1.48578	11	3.45944	up
pmb0835	Gallocatechin-gallocatechin	Catechin derivatives	46300	15200	13800	33900000	34300000	34800000	1.71512	1367.86	10.4177	up
pmb0896	N'-Feruloyl putrescine	Phenolamides	9	9	9	53600	49800	68500	1.87195	6366.67	12.6363	up
pmb0907	N-Feruloyl putrescine	Phenolamides	9	9	9	189000	191000	196000	1.9983	21333.3	14.3808	up
pmb1108	Luteolin 6-C-hexoside 8-C-hexosyl-O-hexoside	Flavone C-glycosides	9	9	9	20300	19100	21400	1.75839	2251.85	11.1369	up
pmb1178	O-Feruloyl 2-hydroxylcoumarin	Coumarins	399000	412000	428000	9	9	9	2.07362	2.17918e-05	-15.4859	down
pmb2554	5-O-Feruloyl quinic acid glucoside	Quinate and its derivatives	9	9	9	84800	105000	97900	1.92699	10655.6	13.3793	up
pmb2561	N-Acetylmethionine	Amino acid derivatives	77200	74100	103000	9	9	9	1.91322	0.000106174	-13.2013	down
pmb2586	Gallocatechin-catechin	Catechin derivatives	1150000	1570000	1830000	9	4550	9	1.9167	0.00100396	-9.96009	down
pmb2673	3-(6-Hydroxy-3,4-dioxo-1,5-cyclohexadien-1-yl)-L-alanine	Amino acid derivatives	16100	25100	25600	9	9	2940	1.39979	0.0442814	-4.49715	down
pmb2833	3-O-Feruloyl quinic acid glucoside	Quinate and its derivatives	9	9	9	52100	65100	56900	1.874	6448.15	12.6547	up
pmb2936	Disinapoyl hexoside	Hydroxycinnamoyl derivatives	9	9	9	125000	123000	114000	1.9511	13407.4	13.7107	up
pmb2954	Luteolin O-hexosyl-O-hexosyl-O-hexoside	Flavone	15900	9	9	46500000	44900000	44700000	2.19945	8550.07	13.0617	up
pmb2959	Cyanidin O-acetylhexoside	Anthocyanins	9	9	9	310000	233000	243000	2.02827	29111.1	14.8293	up
pmb2962	Pelargonidin O-acetylhexoside	Anthocyanins	9	9	9	19300	23200	13500	1.74559	2074.07	11.0183	up
pmb2973	Chrysoeriol 6-C-pentosyl-O-rutinoside	Flavone C-glycosides	460000	628000	708000	9	2840	9	1.84068	0.00159131	-9.29557	down
pmb2976	Chrysoeriol C-pentosyl-O-hexosyl-O-hexoside	Flavone C-glycosides	4260000	4590000	4840000	9	9	9	2.29388	1.97224e-06	-18.9517	down
pmb2984	Acetyl-eriodictyol O-hexoside	Flavone	35000	20300	20300	278000	358000	334000	1.01102	12.8307	3.68153	up
pmb2987	Acacetin O-acetyl hexoside	Flavone	54900	43000	37700	9	9	5330	1.45792	0.0394395	-4.66421	down
pmb2991	Apigenin O-hexosyl-O-rutinoside	Flavone	8680	12800	14400	9	9	9	1.69401	0.000752508	-10.376	down
pmb2992	Acacetin O-glucuronic acid	Flavone	51000	75400	63000	9	9	9	1.88187	0.000142555	-12.7762	down
pmb3010	Chrysoeriol O-glucuronic acid (salicylic alcohol)ether O-di-glucuronic acid	Flavone	136000	156000	152000	9	9	9	1.97184	6.08108e-05	-14.0053	down
pmb3013	Isorhamnetin O-acetyl-hexoside	Flavonol	9	9	9	543000	624000	776000	2.11548	71963	16.135	up
pmb3026	Quercetin O-acetylhexoside	Flavonol	9	9	9	13400	23100	28400	1.75917	2403.7	11.231	up
pmb3055	p-Coumaroyl quinic acid O-glucuronic acid	Quinate and its derivatives	9	9	9	476000	388000	560000	2.0858	52740.7	15.6866	up
pmb3056	Homovanilloyl quinic acid	Quinate and its derivatives	29800	25600	28800	3760000	3290000	4130000	1.39874	132.779	7.05288	up
pmb3061	5-O-p-coumaroyl quinic acid O-hexoside	Quinate and its derivatives	9	9	30300	27000000	28700000	29400000	2.11899	2806.91	11.4548	up
pmb3062	Eudesmoyl quinic acid	Quinate and its derivatives	9	9	9	312000	312000	331000	2.04832	35370.4	15.1103	up
pmb3064	3-O-p-coumaroyl quinic acid O-hexoside	Quinate and its derivatives	9	9	3360	1460000	2020000	1870000	1.95322	1583.78	10.6292	up
pmb3066	5-O-p-coumaroyl shikimic acid O-hexoside	Quinate and its derivatives	1730	3860	2930	176000	164000	173000	1.28524	60.2113	5.91196	up
pmb3068	1-O-p-Coumaroyl quinic acid	Quinate and its derivatives	9	9	9	31700000	29400000	30700000	2.45451	3400000	21.6971	up
pmb3074	3-O-p-Coumaroyl quinic acid	Quinate and its derivatives	9	9	154000	59100000	60800000	58100000	2.10273	1155.71	10.1746	up
pmb3088	Trehalose 6-phosphate	Carbohydrates	104000	172000	196000	9	27300	38600	1.02589	0.139638	-2.84024	down
pmb3093	6,7-dihydroxycoumarin 7-O-quinic acid	Coumarins	9	9	9	6080000	4630000	6010000	2.31064	619259	19.2402	up
pmb3094	Esculetin O-quinacyl esculetin O-quinic acid	Coumarins	9	9	9	370000	326000	432000	2.06382	41777.8	15.3504	up
pmb3317	Quinacyl syringic acid	Quinate and its derivatives	9	9	9	569000	463000	543000	2.09628	58333.3	15.832	up
pmb3649	L-Cysteinyl-L-leucylglycyl-L-alanylglycylglycyl-L-alanylglycyl-L-cysteine	Amino acid derivatives	9	9	9	5910	8600	15300	1.66349	1104.07	10.1086	up
pme0002	Hesperetin 7-O-neohesperidoside (Neohesperidin)	Flavanone	1870000	1230000	879000	9	6250	9	1.87849	0.00157527	-9.31019	down
pme0005	Purine	Nucleotide and its derivates	9	9	9	23400	12400	15500	1.73394	1900	10.8918	up
pme0056	2,3-dimethylsuccinic acid	Amino acid derivatives	13100	9	9	121000	190000	135000	1.55525	33.9991	5.08742	up
pme0089	Luteolin	Flavone	190000	157000	84900	9	9	9	1.96241	6.25145e-05	-13.9655	down
pme0094	Cyanidin 3-O-glucoside (Kuromanin)	Anthocyanins	9	9	9	342000	319000	335000	2.05242	36888.9	15.1709	up
pme0109	(-)-3-(3,4-Dihydroxyphenyl)-2-methylalanine	Amino acid derivatives	410000	617000	499000	62400	53700	9	1.15566	0.0760872	-3.7162	down
pme0181	1-Methylhistidine	Amino acid derivatives	22200	39900	56300	9	9	9	1.82332	0.000228041	-12.0984	down
pme0202	Quercetin 3-O-rutinoside (Rutin)	Flavonol	3950000	2650000	2370000	4450	9	5810	1.7413	0.00114482	-9.77067	down
pme0233	Kynurenic acid	Organic acids	9	9	9	1570000	1400000	1500000	2.19399	165556	17.337	up
pme0244	Adipic acid	Organic acids	9	9	9	44500	76100	60700	1.87577	6714.81	12.7131	up
pme0270	Maleic acid	Organic acids	54300	37300	47000	30400	9	9	1.30701	0.219466	-2.18793	down
pme0291	Dl-2-Aminooctanoic acid	Organic acids	9	9	9	71000	83200	85700	1.90808	8885.19	13.1172	up
pme0333	Apigenin 7-O-neohesperidoside (Rhoifolin)	Flavone	79700	85700	76000	9	9	9	1.909	0.000111848	-13.1262	down
pme0361	Quercetin 3-alpha-L-arabinofuranoside (Avicularin)	Flavonol	369000	443000	284000	9	3640	9	1.76626	0.00333759	-8.22698	down
pme0368	Apigenin 7-rutinoside (Isorhoifolin)	Flavone	75000	94700	74100	9	9	9	1.90935	0.000110747	-13.1405	down
pme0398	Chlorogenic acid (3-O-Caffeoylquinic acid)	Quinate and its derivatives	870000	588000	2670000	44100000	44700000	40800000	1.19303	31.3953	4.97248	up
pme0408	Syringic acid	Hydroxycinnamoyl derivatives	9050	9	9	77900	8840	14600	1.28507	11.1756	3.48228	up
pme0418	3-(4-Hydroxyphenyl)propionic acid	Hydroxycinnamoyl derivatives	148000	162000	158000	9	1700	9	1.71524	0.00367094	-8.08963	down
pme0431	Procyanidin A1	Proanthocyanidins	5830000	7050000	6130000	9	9	9	2.32218	1.42031e-06	-19.4254	down
pme0432	Procyanidin A2	Proanthocyanidins	2750000	4430000	4820000	9	9	9	2.27955	2.25e-06	-18.7616	down
pme0442	Delphinidin	Anthocyanins	9	9	9	860000	936000	767000	2.14237	94925.9	16.5345	up
pme1002	L-Tyramine	Amino acids	6630	3320	9	564000	222000	367000	1.46604	115.775	6.85518	up
pme1378	1-Methyladenosine	Nucleotide and its derivates	205000	315000	306000	10200	15400	12600	1.10501	0.046247	-4.4345	down
pme1398	Delphinidin 3-O-glucoside (Mirtillin)	Anthocyanins	9	9	9	15800000	16700000	18600000	2.40606	1.89259e+06	20.8519	up
pme1416	L-Tryptamine	Tryptamine derivatives	9	9	9	153000	162000	167000	1.9803	17851.9	14.1238	up
pme1434	Syringin	Hydroxycinnamoyl derivatives	86800	9	9	1110000	1360000	1310000	1.69976	43.5394	5.44425	up
pme1473	5'-Deoxy-5'-(methylthio)adenosine	Nucleotide and its derivates	7110000	7850000	8030000	88300	56000	41500	1.39325	0.00808177	-6.95111	down
pme1506	Kaempferol 7-O-rhamnoside	Flavonol	10300000	6790000	2910000	5160	4390	3930	1.69164	0.000674	-10.535	down
pme1521	Dihydroquercetin (Taxifolin)	Flavonol	317000	400000	330000	31900	26700	16400	1.02752	0.0716332	-3.80323	down
pme1552	Myricetin 3-O-rhamnoside (Myricitrin)	Flavonol	57600	32500	38300	5050	4410	9	1.10372	0.0737461	-3.76129	down
pme1588	Isorhamnetin	Flavonol	5770	2170	3430	301000	894000	169000	1.34151	119.965	6.90647	up
pme1601	Apigenin 4-O-rhamnoside	Flavone	369000	346000	299000	9	9	9	2.05377	2.66272e-05	-15.1967	down
pme1605	Kaempferol 3-O-robinobioside (Biorobin)	Flavonol	18100000	20100000	20700000	41500	88400	39100	1.53762	0.00286927	-8.4451	down
pme1624	Isovitexin	Flavone C-glycosides	9560	12600	9380	6350	9	9	1.20438	0.201902	-2.30827	down
pme1665	Isovitexin 7-O-glucoside (Saponarin)	Others	7500	10400	12600	9	7830	9	1.17407	0.257311	-1.95841	down
pme1773	Cyanidin 3-O-rutinoside (Keracyanin)	Anthocyanins	430000	337000	433000	45300	13100	9	1.24611	0.0486742	-4.3607	down
pme1777	Cyanidin 3,5-O-diglucoside (Cyanin)	Anthocyanins	43400	10000	9	35000000	38300000	36200000	1.88988	2050.22	11.0016	up
pme1793	Pelargonin	Anthocyanins	9	9	9	213000	197000	145000	1.99297	20555.6	14.3272	up
pme1806	Chlorogenic acid methyl ester	Quinate and its derivatives	9	9	3270	15500000	19800000	18000000	2.18787	16210.5	13.9846	up
pme1816	Neochlorogenic acid (5-O-Caffeoylquinic acid)	Quinate and its derivatives	662000	623000	717000	83700000	80600000	80500000	1.3877	122.278	6.93402	up
pme1820	p–Hydroxyphenyl acetic acid	Organic acids	9	9	9	19100	23200	18100	1.75697	2237.04	11.1274	up
pme1824	Protocatechuic acid	Catechin derivatives	103000	9	9	166000	229000	166000	1.41927	5.44565	2.4451	up
pme1936	Creatinine	Organic acids	30600	26800	18500	9	17200	9	1.2573	0.226851	-2.14018	down
pme2213	Caffeic acid	Hydroxycinnamoyl derivatives	579000	661000	705000	9	9	9	2.11641	1.38817e-05	-16.1365	down
pme2268	Trigonelline	Alkaloids	7750000	10800000	9090000	173000	254000	160000	1.24169	0.0212373	-5.55725	down
pme2366	Phenethylamine	Others	9	9	9	651000	369000	294000	2.07273	48666.7	15.5706	up
pme2457	Luteolin 7-O-glucoside (Cynaroside)	Flavone	377000	313000	266000	9	9	9	2.04728	2.82427e-05	-15.1118	down
pme2493	Kaempferol 3,7-dirhamnoside (Kaempferitrin)	Flavonol	38600000	36900000	33400000	41900	263000	85800	1.52641	0.0035877	-8.12273	down
pme2853	Hexanoyl glycine	Amino acid derivatives	1630	9	4860	9	9	9	1.03837	0.00415449	-7.91111	down
pme2901	1-O-Caffeoyl quinic acid	Quinate and its derivatives	620000	526000	519000	69600000	68700000	67800000	1.38964	123.784	6.95168	up
pme2909	(-)-Sinigrin hydrate	Others	33600	25000	21500	9	9	9	1.78723	0.000337079	-11.5346	down
pme2914	3-Hydroxy-3-methylpentane-1,5-dioic acid	Amino acid derivatives	17000000	15000000	11400000	494000	528000	548000	1.14938	0.0361751	-4.78886	down
pme2950	Hesperetin 7-rutinoside (Hesperidin)	Flavanone	2800000	1960000	1550000	9	9	9	2.22223	4.27892e-06	-17.8343	down
pme2993	Scopoletin (7-Hydroxy-5-methoxycoumarin)	Coumarins	1110000	842000	761000	445000	9	9	1.52953	0.164032	-2.60795	down
pme2997	4-Hydroxycoumarin	Coumarins	9	9	9	15200	23600	23300	1.7581	2300	11.1674	up
pme3038	5-oxoproline	Amino acid derivatives	206000	153000	326000	9790000	15200000	16300000	1.2798	60.2774	5.91354	up
pme3130	Quercetin 4'-O-glucoside (Spiraeoside)	Flavonol	101000	111000	81500	9	9	9	1.9285	9.19932e-05	-13.4081	down
pme3140	6-Hydroxy-4-methylcoumarin	Coumarins	20600	25100	20400	9	9	9	1.76738	0.000408472	-11.2575	down
pme3210	Genistein 7-O-Glucoside (Genistin)	Isoflavone	16300	17400	20600	375000	420000	382000	1.11006	21.6759	4.43802	up
pme3224	Vitexin 2''-O-beta-L-rhamnoside	Flavone C-glycosides	17600	18100	21500	9	9	9	1.75101	0.000472028	-11.0488	down
pme3268	Kaempferol 3-O-galactoside (Trifolin)	Flavonol	1910000	1220000	1010000	18500000	17900000	20800000	1.02697	13.8164	3.78831	up
pme3279	2'-Hydroxygenistein	Isoflavone	125000	81800	37700	9	12200	9	1.45817	0.0499714	-4.32275	down
pme3288	3,7-Di-O-methylquercetin	Flavonol	2980	9	1180	10400	40700	8820	1.06111	14.3728	3.84526	up
pme3296	Kaempferol 3-O-rhamnoside (Kaempferin)	Flavonol	3110000	4570000	4880000	5010	3120	4220	1.6642	0.00098328	-9.99011	down
pme3309	2-Methylglutaric acid	Organic acids	9	9	9	122000	260000	127000	1.97816	18851.9	14.2024	up
pme3346	5-hydroxyhexanoic acid	Organic acids	9	9	9	23300	38200	35300	1.80765	3585.19	11.8078	up
pme3391	Petunidin 3-O-glucoside	Anthocyanins	17200	4420	9	3010000	3910000	4120000	1.70671	510.426	8.99556	up
pme3392	Pelargonidin 3-O-beta-D-glucoside（Callistephin chloride)	Anthocyanins	9	9	9	288000	399000	289000	2.0491	36148.1	15.1416	up
pme3416	Esculetin (6,7-dihydroxycoumarin)	Coumarins	30700000	39900000	38800000	813000	532000	641000	1.2669	0.0181536	-5.7836	down
pme3442	Quercetin 7-O-β-D-Glucuronide	Flavonol	55000	9	9	83800	138000	149000	1.40671	6.73961	2.75267	up
pme3469	Kaempferol-3-O-robinoside-7-O-rhamnoside (Robinin)	Flavonol	201000	193000	227000	9	9	9	2.00556	4.34783e-05	-14.4893	down
