# Supplementary material for: Integration of metabolome and transcriptome reveals flavonoid accumulation in the intergeneric hybrid between Brassica rapa and Raphanus sativus
Source: Sci Rep. 2019 Dec 4;9:18368. doi: 10.1038/s41598-019-54889-2 (PMC6893016; doi:10.1038/s41598-019-54889-2)
Supplement: Supplementary file 3 — Dataset 2 [file 41598_2019_54889_MOESM3_ESM.xlsx]

## Sheet: AA vs AARR
Index	Compounds	Class	AA1	AA2	AA3	AARR1	AARR2	AARR3	VIP	Fold_Change	LogFC	type
pmb0665	Luteolin 8-C-hexosyl-O-hexoside	Flavone C-glycosides	9	9	9	501000	762000	834000	2.713	77666.7	16.245	up
pma6647	C-hexosyl-chrysoeriol O-hexoside	Flavone C-glycosides	9	9	9	560000	509000	499000	2.68077	58074.1	15.8256	up
pmb0615	Hesperetin C-hexosyl-O-hexosyl-O-hexoside	Flavone C-glycosides	9	9	9	333000	348000	355000	2.6298	38370.4	15.2277	up
pmb0626	6-C-hexosyl-apigenin O-hexosyl-O-hexoside	Flavone C-glycosides	9	9	9	200000	327000	200000	2.58112	26925.9	14.7167	up
pmb0592	Chrysoeriol O-hexosyl-O-rutinoside	Flavone	9	9	9	231000	196000	247000	2.57503	24963	14.6075	up
pmb0619	Eriodictiol 6-C-hexoside 8-C-hexoside-O-hexoside	Flavone C-glycosides	9	9	9	68800	145000	121000	2.47763	12400	13.5981	up
pma0760	Selgin O-malonylhexoside	Flavone	9	9	9	36300	30000	21000	2.29657	3233.33	11.6588	up
pmb3013	Isorhamnetin O-acetyl-hexoside	Flavonol	9	9	9	21300	16500	24800	2.25075	2318.52	11.179	up
pmb0709	Quercetin 7-O-malonylhexosyl-hexoside	Flavonol	9	9	9	17700	14000	13700	2.20472	1681.48	10.7155	up
pmb0608	Chrysoeriol O-malonylhexoside	Flavone	9	9	9	14200	8860	13800	2.17058	1365.19	10.4149	up
pmb3026	Quercetin O-acetylhexoside	Flavonol	9	9	9	12800	11200	9600	2.15952	1244.44	10.2813	up
pmb2954	Luteolin O-hexosyl-O-hexosyl-O-hexoside	Flavone	15900	9	9	5920000	7180000	6030000	2.55895	1201.78	10.231	up
pmb0706	Quercetin 5-O-malonylhexosyl-hexoside	Flavonol	9	9	9	4170	7470	4070	2.03374	581.852	9.18451	up
pmb0576	Apigenin O-malonylhexoside	Flavone	9	9	9	7260	4060	9	1.40386	419.593	8.71285	up
pmb1108	Luteolin 6-C-hexoside 8-C-hexosyl-O-hexoside	Flavone C-glycosides	9	9	9	4940	5710	9	1.40256	394.778	8.6249	up
pmb0696	8-C-hexosyl chrysoeriol O-hexoside	Flavone C-glycosides	30100	16600	15100	6390000	6190000	5100000	1.92959	286.084	8.1603	up
pme1540	Isorhamnetin 3-O-neohesperidoside	Flavonol	64300	39800	26700	13400000	11300000	12600000	1.93118	285.168	8.15567	up
pmb0661	Chrysoeriol C-hexosyl-O-rhamnoside	Flavone C-glycosides	62300	59600	75700	17600000	19400000	19100000	1.92427	283.907	8.14927	up
pmb0645	6-C-hexosyl-hesperetin O-hexoside	Flavone C-glycosides	29800	18500	36800	8040000	7130000	7390000	1.91604	265.1	8.05039	up
pmb0595	Isorhamnetin 5-O-hexoside	Flavonol	64400	28000	49300	11900000	7340000	11000000	1.87547	213.409	7.73747	up
pma0214	methylQuercetin O-hexoside	Flavonol	52000	22700	36300	9390000	6250000	6650000	1.86597	200.811	7.64969	up
pma6639	Isorhamnetin O-hexoside	Flavonol	8950	9210	15100	2710000	2030000	1830000	1.86096	197.535	7.62596	up
pme1588	Isorhamnetin	Flavonol	5770	2170	3430	880000	125000	186000	1.65285	104.749	6.7108	up
pmb0662	C-hexosyl-luteolin O-feruloylhexoside	Flavone C-glycosides	6190	7000	3730	479000	449000	506000	1.70881	84.7518	6.40517	up
pmb0653	di-C,C-hexosyl-apigenin	Flavone C-glycosides	518000	437000	397000	29700000	28300000	28400000	1.65105	63.9053	5.99786	up
pmb0663	8-C-hexosyl-luteolin O-hexoside	Flavone C-glycosides	9110	8140	9450	601000	400000	625000	1.63523	60.8989	5.92834	up
pmb0628	Eriodictiol C-hexosyl-O-hexoside	Flavone C-glycosides	27900	46600	43000	2280000	2020000	2070000	1.61935	54.2128	5.76056	up
pme1552	Myricetin 3-O-rhamnoside (Myricitrin)	Flavonol	57600	32500	38300	1610000	1390000	1810000	1.54195	37.4611	5.22732	up
pmb0624	6-C-hexosyl-luteolin O-hexoside	Flavone C-glycosides	9	10600	8770	225000	203000	193000	1.63477	32.045	5.00203	up
pmb0618	8-C-hexosyl-hesperetin O-hexoside	Flavone C-glycosides	3790000	1980000	1780000	36000000	33000000	31800000	1.307	13.351	3.73888	up
pmb0600	Chrysoeriol 7-O-rutinoside	Flavone	27700	13000	15800	225000	188000	218000	1.25938	11.1681	3.48132	up
pmb0621	C-hexosyl-isorhamnetin O-hexoside	Flavone C-glycosides	10900	7380	9	77900	58300	58800	1.37951	10.6621	3.41443	up
pme1622	Kaempferol 3-O-glucoside (Astragalin)	Flavonol	147000	250000	323000	3230000	2120000	2240000	1.23556	10.5417	3.39803	up
pme3288	3,7-Di-O-methylquercetin	Flavonol	2980	9	1180	28600	3440	7710	1.2073	9.53466	3.25318	up
pma0791	Naringenin O-malonylhexoside	Flavanone	40400	40400	28500	221000	228000	198000	1.07767	5.91949	2.56547	up
pme0361	Quercetin 3-alpha-L-arabinofuranoside (Avicularin)	Flavonol	369000	443000	284000	2380000	1510000	1910000	1.03213	5.29197	2.40381	up
pma0825	Chrysin O-malonylhexoside	Flavone	8350	3410	9	20000	21600	18600	1.19085	5.11513	2.35477	up
pma6218	O-methylnaringenin C-pentoside	Flavone C-glycosides	39300	38900	51600	9	24600	16600	1.08505	0.317481	-1.65526	down
pmb2992	Acacetin O-glucuronic acid	Flavone	51000	75400	63000	11800	9290	11900	1.06151	0.174182	-2.52134	down
pmb3041	Tricin O-saccharic acid	Flavone	6060000	5640000	7000000	618000	582000	660000	1.22776	0.0994652	-3.32966	down
pmb3010	Chrysoeriol O-glucuronic acid (salicylic alcohol)ether O-di-glucuronic acid	Flavone	136000	156000	152000	8000	7710	9300	1.3724	0.0563288	-4.14998	down
pmb0378	Luteolin O-feruloylhexoside	Flavone C-glycosides	2030	3610	4220	9	9	9	1.95579	0.00273834	-8.51248	down
pmb3049	Tricin 4'-O-(syringyl alcohol) ether 7-O-hexoside	Flavonolignan	3260	6750	2880	9	9	9	1.99441	0.00209465	-8.89908	down
pmb3014	Luteolin O-eudesmic acid-O-hexoside	Flavone	5800	12500	10600	9	9	9	2.12781	0.000934256	-10.0639	down
pmb0673	Apigenin 6-C-pentoside	Flavone C-glycosides	19600	10200	16900	9	9	9	2.20324	0.000578158	-10.7562	down
pmb0681	Apigenin 8-C-pentoside	Flavone C-glycosides	19100	18000	18100	9	9	9	2.23484	0.00048913	-10.9975	down

## Sheet: RR vs AARR
Index	Compounds	Class	RR1	RR2	RR3	AARR1	AARR2	AARR3	VIP	Fold_Change	LogFC	type
pmb2976	Chrysoeriol C-pentosyl-O-hexosyl-O-hexoside	Flavone C-glycosides	9	9	9	10100000	7530000	7770000	2.74453	940741	19.8434	up
pmb0588	Luteolin 3',7-di-O-glucoside	Flavone	9	9	9	3810000	3590000	4100000	2.66512	425926	18.7002	up
pme2950	Hesperetin 7-rutinoside (Hesperidin)	Flavanone	9	9	9	1710000	1450000	1550000	2.57159	174444	17.4124	up
pma6516	C-hexosyl-apigenin O-hexosyl-O-hexoside	Flavone C-glycosides	9	9	9	1080000	1430000	874000	2.53384	125333	16.9354	up
pme2457	Luteolin 7-O-glucoside (Cynaroside)	Flavone	9	9	9	992000	749000	728000	2.50083	91444.4	16.4806	up
pmb0665	Luteolin 8-C-hexosyl-O-hexoside	Flavone C-glycosides	9	9	9	501000	762000	834000	2.48112	77666.7	16.245	up
pma6647	C-hexosyl-chrysoeriol O-hexoside	Flavone C-glycosides	9	9	9	560000	509000	499000	2.45173	58074.1	15.8256	up
pmb0662	C-hexosyl-luteolin O-feruloylhexoside	Flavone C-glycosides	9	9	9	479000	449000	506000	2.44173	53111.1	15.6967	up
pmb0639	8-C-hexosyl-apigenin O-hexosyl-O-hexoside	Flavone C-glycosides	9	9	9	447000	558000	425000	2.44065	52963	15.6927	up
pma6254	C-hexosyl-apigenin O-caffeoylhexoside	Flavone C-glycosides	9	9	9	457000	408000	439000	2.43105	48296.3	15.5596	up
pmb0626	6-C-hexosyl-apigenin O-hexosyl-O-hexoside	Flavone C-glycosides	9	9	9	200000	327000	200000	2.36059	26925.9	14.7167	up
pmb0592	Chrysoeriol O-hexosyl-O-rutinoside	Flavone	9	9	9	231000	196000	247000	2.35499	24963	14.6075	up
pme1601	Apigenin 4-O-rhamnoside	Flavone	9	9	9	212000	167000	198000	2.33679	21370.4	14.3833	up
pma6496	Luteolin 6-C-glucoside	Flavone C-glycosides	9	9	9	173000	156000	163000	2.31861	18222.2	14.1534	up
pme0333	Apigenin 7-O-neohesperidoside (Rhoifolin)	Flavone	9	9	9	177000	132000	158000	2.31153	17296.3	14.0782	up
pme0368	Apigenin 7-rutinoside (Isorhoifolin)	Flavone	9	9	9	165000	159000	137000	2.31059	17074.1	14.0595	up
pme0089	Luteolin	Flavone	9	9	9	182000	143000	124000	2.30609	16629.6	14.0215	up
pme3130	Quercetin 4'-O-glucoside (Spiraeoside)	Flavonol	9	9	9	99500	83000	126000	2.26074	11425.9	13.48	up
pme3469	Kaempferol-3-O-robinoside-7-O-rhamnoside (Robinin)	Flavonol	9	9	9	78700	91300	90200	2.24187	9637.04	13.2344	up
pmb0661	Chrysoeriol C-hexosyl-O-rhamnoside	Flavone C-glycosides	9	11900	3410	17600000	19400000	19100000	2.26107	3662.12	11.8385	up
pmb0653	di-C,C-hexosyl-apigenin	Flavone C-glycosides	3810	22300	3690	29700000	28300000	28400000	2.12885	2899.33	11.5015	up
pme3224	Vitexin 2''-O-beta-L-rhamnoside	Flavone C-glycosides	9	9	9	16300	22700	23000	2.05742	2296.3	11.1651	up
pme3296	Kaempferol 3-O-rhamnoside (Kaempferin)	Flavonol	5010	3120	4220	9080000	7250000	7270000	2.03569	1910.93	10.9001	up
pmb0709	Quercetin 7-O-malonylhexosyl-hexoside	Flavonol	9	9	9	17700	14000	13700	2.01638	1681.48	10.7155	up
pme1506	Kaempferol 7-O-rhamnoside	Flavonol	5160	4390	3930	9060000	6460000	6450000	2.01165	1629.82	10.6705	up
pme0361	Quercetin 3-alpha-L-arabinofuranoside (Avicularin)	Flavonol	9	3640	9	2380000	1510000	1910000	2.28873	1585.57	10.6308	up
pmb0680	C-hexosyl-apigenin O-p-coumaroylhexoside	Flavone C-glycosides	9	9	9	9410	12600	14000	1.98343	1333.7	10.3812	up
pmb2992	Acacetin O-glucuronic acid	Flavone	9	9	9	11800	9290	11900	1.97257	1221.85	10.2549	up
pmb2991	Apigenin O-hexosyl-O-rutinoside	Flavone	9	9	9	11300	11800	6960	1.95587	1113.33	10.1207	up
pmb3010	Chrysoeriol O-glucuronic acid (salicylic alcohol)ether O-di-glucuronic acid	Flavone	9	9	9	8000	7710	9300	1.93428	926.296	9.85533	up
pme1540	Isorhamnetin 3-O-neohesperidoside	Flavonol	15500	17700	10200	13400000	11300000	12600000	1.92637	859.447	9.74726	up
pma6371	di-C,C-hexosyl-luteolin	Flavone C-glycosides	9	9	9	6030	10700	5090	1.90577	808.148	9.65848	up
pmb2973	Chrysoeriol 6-C-pentosyl-O-rutinoside	Flavone C-glycosides	9	2840	9	594000	699000	602000	2.16262	663.051	9.37298	up
pme1605	Kaempferol 3-O-robinobioside (Biorobin)	Flavonol	41500	88400	39100	34600000	34700000	34000000	1.88276	611.243	9.2556	up
pme1552	Myricetin 3-O-rhamnoside (Myricitrin)	Flavonol	5050	4410	9	1610000	1390000	1810000	1.95756	507.973	8.98861	up
pme0002	Hesperetin 7-O-neohesperidoside (Neohesperidin)	Flavanone	9	6250	9	1190000	937000	1030000	2.17323	503.669	8.97633	up
pmb0711	Quercetin 7-O-rutinoside	Flavonol	9880	9	9	1840000	1540000	1390000	2.19351	481.916	8.91264	up
pmb0693	C-hexosyl-apigenin C-pentoside	Flavone C-glycosides	4600	6310	4020	1540000	1490000	1690000	1.77772	316.142	8.30443	up
pme2493	Kaempferol 3,7-dirhamnoside (Kaempferitrin)	Flavonol	41900	263000	85800	34600000	41800000	34800000	1.7884	284.617	8.15288	up
pme0202	Quercetin 3-O-rutinoside (Rutin)	Flavonol	4450	9	5810	774000	983000	1100000	1.86552	278.216	8.12006	up
pmb0652	C-hexosyl-apigenin O-pentoside	Flavone C-glycosides	169000	544000	242000	40800000	39600000	41000000	1.64241	127.12	6.99005	up
pmb0696	8-C-hexosyl chrysoeriol O-hexoside	Flavone C-glycosides	67900	78000	85400	6390000	6190000	5100000	1.5408	76.4375	6.25621	up
pmb0600	Chrysoeriol 7-O-rutinoside	Flavone	7480	8390	9	225000	188000	218000	1.53263	39.738	5.31245	up
pmb0663	8-C-hexosyl-luteolin O-hexoside	Flavone C-glycosides	16000	22100	18800	601000	400000	625000	1.34985	28.5764	4.83675	up
pme3279	2'-Hydroxygenistein	Isoflavone	9	12200	9	107000	63500	68900	1.71983	19.594	4.29234	up
pmb2987	Acacetin O-acetyl hexoside	Flavone	9	9	5330	26000	22400	27200	1.60213	14.1361	3.82131	up
pmb0645	6-C-hexosyl-hesperetin O-hexoside	Flavone C-glycosides	394000	673000	625000	8040000	7130000	7390000	1.19224	13.3333	3.73697	up
pme1624	Isovitexin	Flavone C-glycosides	6350	9	9	12200	39500	33100	1.5791	13.3166	3.73515	up
pme1521	Dihydroquercetin (Taxifolin)	Flavonol	31900	26700	16400	288000	314000	327000	1.17539	12.3867	3.63072	up
pme3208	Glycitin	Isoflavone	5630	8390	2660	34100	31000	42500	1.00578	6.45084	2.68949	up
pmb1108	Luteolin 6-C-hexoside 8-C-hexosyl-O-hexoside	Flavone C-glycosides	20300	19100	21400	4940	5710	9	1.09491	0.175313	-2.512	down
pmb3042	Tricin 5-O-hexoside	Flavone	301000	312000	358000	50300	48400	51600	1.00958	0.154789	-2.69163	down
pmb0619	Eriodictiol 6-C-hexoside 8-C-hexoside-O-hexoside	Flavone C-glycosides	694000	767000	757000	68800	145000	121000	1.01655	0.150947	-2.72789	down
pma6199	Chrysin O-hexoside	Flavone	17800	23300	17100	5020	3580	9	1.13063	0.147921	-2.7571	down
pma0791	Naringenin O-malonylhexoside	Flavanone	1450000	1580000	1530000	221000	228000	198000	1.03413	0.141886	-2.8172	down
pmb2954	Luteolin O-hexosyl-O-hexosyl-O-hexoside	Flavone	46500000	44900000	44700000	5920000	7180000	6030000	1.03689	0.140558	-2.83076	down
pmb2984	Acetyl-eriodictyol O-hexoside	Flavone	278000	358000	334000	47000	39900	45800	1.04111	0.136804	-2.86982	down
pme3210	Genistein 7-O-Glucoside (Genistin)	Isoflavone	375000	420000	382000	47800	44200	45800	1.08361	0.117077	-3.09447	down
pmb0576	Apigenin O-malonylhexoside	Flavone	27100	38800	38100	7260	4060	9	1.21689	0.108933	-3.19849	down
pmb0605	Apigenin 7-O-glucoside (Cosmosiin)	Flavone	287000	289000	264000	35400	25400	29500	1.10548	0.1075	-3.21759	down
pma0760	Selgin O-malonylhexoside	Flavone	485000	569000	683000	36300	30000	21000	1.27842	0.0502591	-4.31447	down
pma0825	Chrysin O-malonylhexoside	Flavone	381000	507000	331000	20000	21600	18600	1.27842	0.0493847	-4.33979	down
pmb3013	Isorhamnetin O-acetyl-hexoside	Flavonol	543000	624000	776000	21300	16500	24800	1.3698	0.0322182	-4.95598	down
pmb0673	Apigenin 6-C-pentoside	Flavone C-glycosides	3100	4290	2710	9	9	9	1.79804	0.00267327	-8.54718	down
pmb3014	Luteolin O-eudesmic acid-O-hexoside	Flavone	8530	11100	12300	9	9	9	1.96708	0.0008456	-10.2077	down
pmb0580	Chrysin 5-O-glucoside (Toringin)	Flavone	13800	17700	11000	9	9	9	2.0053	0.000635294	-10.6203	down
pmb3049	Tricin 4'-O-(syringyl alcohol) ether 7-O-hexoside	Flavonolignan	16300	17000	20700	9	9	9	2.04005	0.0005	-10.9658	down
pme3442	Quercetin 7-O-β-D-Glucuronide	Flavonol	83800	138000	149000	9	9	9	2.28054	7.28155e-05	-13.7454	down
pmb0378	Luteolin O-feruloylhexoside	Flavone C-glycosides	193000	248000	196000	9	9	9	2.34812	4.23862e-05	-14.526	down
pmb0684	C-hexosyl-luteolin O-sinapic acid	Flavone C-glycosides	261000	283000	347000	9	9	9	2.38688	3.0303e-05	-15.0102	down
