# Supplementary material for: Integration of metabolome and transcriptome reveals flavonoid accumulation in the intergeneric hybrid between Brassica rapa and Raphanus sativus
Source: Sci Rep. 2019 Dec 4;9:18368. doi: 10.1038/s41598-019-54889-2 (PMC6893016; doi:10.1038/s41598-019-54889-2)
Supplement: Supplementary file 4 — Dataset 3 [file 41598_2019_54889_MOESM4_ESM.xlsx]

## Sheet: AA_vs_AARR
Gene	logConc	logFC	p.value	AA	AARR	RR	Gene_len
Bra011027_gene	-19.7818	-3.22177	1.52e-05	0.25	1.59	6.04	1946
Bra011029_gene	-19.7263	3.00705	8.43e-06	13.7	1.17	0	222
Bra011030_gene	-15.3413	2.64738	8.51e-70	20.98	2.3	6.5	5228
Bra011031_gene	-15.5504	1.29923	9.45e-16	28.8	8.05	28.51	1666
Bra011032_gene	-34.5434	30.9453	6.1e-05	2.8	0	0.85	684
Bra011033_gene	-15.5415	3.69394	2.13e-119	31.03	1.66	5.32	2363
Bra011035_gene	-17.0815	-1.45239	8.46e-08	4.7	8.78	34.14	1349
Bra011038_gene	-16.2583	1.39699	2.14e-11	13.37	3.52	23.84	2806
Bra011045_gene	-17.8591	-1.31816	0.000207716	3.48	5.81	35.81	1395
Bra011046_gene	-17.8432	-1.77293	3.59e-07	0.7	1.66	3.13	3116
Bra011049_gene	-17.5595	-1.78906	2.71e-08	1.8	4.22	1.65	3581
Bra011051_gene	-34.6466	30.7389	0.000244141	1.02	0	2.29	1506
Bra011052_gene	-17.4488	-1.44299	3.69e-06	9.38	17.5	12.74	455
Bra011053_gene	-15.2846	1.12872	1.41e-14	7.64	2.4	6.97	8732
Bra011056_gene	-15.4226	-1.36933	2.35e-19	25.27	44.78	18.86	1280
Bra011060_gene	-15.079	-4.08133	2.05e-209	6.07	69.79	46.86	2339
Bra011062_gene	-19.4798	3.50009	1.86e-07	3.18	0.25	0.69	10579
Bra011068_gene	-19.4672	2.6951	6.62e-05	2.68	0.28	0.28	1254
Bra011071_gene	-17.3329	-1.8887	3.59e-10	0.72	1.76	2.18	5651
Bra011072_gene	-34.3304	-31.3712	3.81e-06	0	2.47	0.82	1226
Bra011073_gene	-16.9551	2.43167	3.1e-20	12.04	1.58	2.03	1578
Bra011075_gene	-18.6503	3.15905	4.27e-11	4.28	0.33	0.65	2687
Bra011076_gene	-14.8629	1.79307	2.98e-45	26.79	5.33	11.99	4295
Bra011077_gene	-18.0495	-1.51652	0.000152107	4.72	9.06	15.12	444
Bra011079_gene	-13.9644	1.07498	8.41e-31	63.41	20.66	32.06	2226
Bra011082_gene	-17.8699	-1.8756	9.44e-08	2.42	5.87	4.56	1297
Bra011083_gene	-19.0055	3.61848	3.5e-11	5.13	0.3	2.55	3847
Bra011084_gene	-19.4798	-1.82584	0.00249392	0.42	1.07	2.34	1617
Bra011087_gene	-14.5851	2.41467	3.24e-97	80.51	10.41	4.85	1086
Bra011088_gene	-16.4189	2.00705	3.99e-20	11.12	1.89	2.6	2774
Bra011089_gene	-15.0581	1.25473	2.83e-20	26.28	7.57	32.41	2422
Bra011094_gene	-35.0117	-30.0086	0.0078125	0	1.37	3.53	1666
Bra011104_gene	-16.652	2.15054	1.98e-19	4.3	0.67	2.2	5893
Bra011109_gene	-14.3856	2.14313	4.15e-88	33.06	5.15	4.33	3318
Bra011118_gene	-17.5495	2.19076	2.32e-11	8.92	1.37	6.1	1944
Bra011119_gene	-16.3453	-1.4994	2.19e-12	7.2	13.86	0.09	1529
Bra011121_gene	-34.9968	30.0384	0.0078125	2.73	0	0	762
Bra011123_gene	-17.7241	1.53756	1.47e-05	7.39	1.75	0.7	1556
Bra011124_gene	-34.7544	-30.5232	0.000976563	0	0.95	0.76	1948
Bra011132_gene	-16.8611	-1.38047	6.49e-08	3.04	5.34	3.57	1626
Bra011133_gene	-19.2628	-1.81496	0.00143091	0.59	1.38	1.54	3110
Bra011134_gene	-17.2705	-2.36724	5.6e-16	1.29	4.42	7.48	6748
Bra011136_gene	-15.8303	1.88019	4.17e-26	8.63	1.61	3.94	5930
Bra011137_gene	-15.3313	1.3781	3.86e-20	33.3	8.81	24.6	1859
Bra011138_gene	-17.1232	1.98217	2.65e-12	19.67	3.5	1.69	1195
Bra011141_gene	-17.2466	-1.12224	0.000206375	13.08	19.52	19.06	850
Bra011142_gene	-17.8632	-2.22897	2.43e-10	1.62	4.99	4.18	2419
Bra011143_gene	-16.5211	-1.45733	7.89e-11	11.51	21.64	41.02	522
Bra011150_gene	-17.7263	1.83712	1.78e-07	1.48	0.3	0.42	11320
Bra011153_gene	-17.1778	-1.25974	5.57e-06	1.62	2.64	2.48	3491
Bra011155_gene	-16.9383	-1.03163	7.69e-05	6.54	9.16	3.68	1256
Bra011157_gene	-18.3878	1.23922	0.00460131	2.71	0.78	1.7	1659
Bra011163_gene	-34.3304	-31.3712	3.81e-06	0	1.41	0.47	2409
Bra011164_gene	-19.1151	1.78465	0.00293506	1.2	0.24	0.69	4130
Bra011168_gene	-16.3116	1.14479	7.7e-08	5.89	1.83	8.33	4838
Bra011171_gene	-34.9154	-30.2013	0.00390625	0	1.41	0	489
Bra011172_gene	-11.3218	1.00295	9.25e-161	180.69	61.79	66.91	4444
Bra011173_gene	-15.191	1.58166	1.39e-28	22.42	5.13	9.98	2235
Bra011174_gene	-14.372	2.0837	2.29e-84	44.75	7.26	56.27	3646
Bra011176_gene	-17.9206	1.44856	7.56e-05	6.35	1.6	2.01	1363
Bra011177_gene	-17.8906	-4.17411	7.35e-33	0.64	7.14	14.81	1569
Bra011179_gene	-14.483	1.96615	1.28e-69	94.65	16.63	103.42	1043
Bra011180_gene	-16.7466	1.49247	8.8e-10	16.82	4.1	6.17	1129
Bra011181_gene	-18.6685	-2.27836	1.96e-06	1.23	3.98	0.34	1044
Bra011184_gene	-15.5103	2.30943	1.32e-47	30.1	4.18	8.44	2653
Bra011185_gene	-14.0181	1.13578	4.93e-33	36.81	11.48	14.22	2425
Bra011186_gene	-14.9796	1.41174	8.05e-27	21.49	5.55	10.91	3717
Bra011190_gene	-33.5792	-32.8737	1.11e-16	0.01	8.21	5.47	543
Bra011196_gene	-15.1738	1.32745	6.68e-21	80.72	21.99	12.87	495
Bra011201_gene	-13.5101	2.29977	1.61e-184	234.92	32.71	137.5	1218
Bra011203_gene	-13.4098	1.2538	3.79e-60	70.62	20.31	23.52	2411
Bra011204_gene	-14.8248	1.62011	6.04e-38	90.13	20.14	22.12	945
Bra011208_gene	-10.5135	-2.64408	0	1131.21	4844.36	1162.01	308
Bra011214_gene	-18.5925	3.80059	2.91e-16	17.25	1.01	1.52	766
Bra011215_gene	-19.1423	-5.67067	2.45e-27	0.32	11.24	4.07	699
Bra011222_gene	-15.8135	1.54494	1.51e-18	8.15	1.92	3.85	3723
Bra011223_gene	-15.6756	2.14607	3.94e-37	25.86	4.04	5.29	2622
Bra011224_gene	-20.9925	3.64448	0.000976563	0.97	0.05	1.56	6591
Bra011225_gene	-15.7012	1.08744	1.5e-10	9.67	3.14	9.27	2640
Bra011226_gene	-18.2466	2.49247	1.55e-09	7.26	0.95	1.92	990
Bra011228_gene	-19.9798	-2.82584	0.000488281	0.37	1.56	1.85	1770
Bra011230_gene	-16.7603	3.06175	3.43e-36	13.7	1.15	2.57	2292
Bra011232_gene	-13.739	1.08874	5.44e-37	56.64	18.26	101.01	2620
Bra011233_gene	-18.0925	2.27453	5.04e-09	9.46	1.36	3.56	1355
Bra011235_gene	-16.2434	-1.01088	8.57e-07	6.34	8.79	12.04	2090
Bra011236_gene	-11.9886	-1.38199	1.2e-194	106.94	190.97	70.48	1490
Bra011237_gene	-20.4428	2.74401	0.00234985	2.74	0.27	2.79	1932
Bra011238_gene	-16.7795	1.08673	8.95e-06	14.12	4.58	12.4	1922
Bra011239_gene	-18.3472	-5.26091	1.16e-38	0.3	7.98	0.7	2133
Bra011240_gene	-15.8001	-1.71132	1.55e-22	17.39	38.84	49.98	1038
Bra011241_gene	-16.9428	-1.42591	4.75e-08	2.75	5.07	1.53	2194
Bra011249_gene	-17.4511	-1.65226	1.18e-07	2.07	4.37	3.75	1986
Bra011250_gene	-14.1773	1.17529	6.2e-32	60.81	18.45	4.7	1319
Bra011251_gene	-16.2386	3.53756	1e-67	24.87	1.5	8.89	2449
Bra011253_gene	-18.999	2.46161	8.96e-06	1.19	0.16	1.84	6583
Bra011254_gene	-16.9804	2.15905	7.92e-16	13.05	2.01	7	1465
Bra011256_gene	-18.0653	1.15905	0.00222753	7.41	2.35	41.21	1331
Bra011263_gene	-17.6503	-1.48481	6.54e-06	5.16	9.86	9.54	1155
Bra011266_gene	-34.0652	-31.9017	7.45e-09	0	11.42	0	204
Bra011281_gene	-18.9191	3.79132	4.87e-13	3.44	0.17	0.84	2034
Bra011282_gene	-14.9271	2.34688	8.35e-73	69.58	9.41	6.4	1381
Bra011284_gene	-17.2535	-4.27836	3.63e-53	0.48	6.17	3.02	6741
Bra011285_gene	-34.9154	-30.2013	0.00390625	0	0.26	0.58	7440
Bra011287_gene	-18.4488	-3.44299	3.42e-15	1.24	9.28	0.27	1902
Bra011290_gene	-18.789	1.71159	0.000940674	2.06	0.44	1.27	2625
Bra011294_gene	-20.1665	-3.62231	1.94e-05	0.45	3.92	0.69	501
Bra011296_gene	-16.9173	-1.5499	2.25e-09	4.85	9.54	33.78	1920
Bra011297_gene	-13.6584	-1.34356	4.53e-59	28.53	49.59	106.68	2250
Bra011299_gene	-12.4148	1.51937	1.65e-172	302.26	72.27	22.56	1327
Bra011303_gene	-34.5117	-31.0086	6.1e-05	0	2.44	0.34	639
Bra011304_gene	-15.9618	1.53102	3.01e-16	10.91	2.59	0.64	2277
Bra011305_gene	-33.2023	-33.6276	1.62e-27	0.05	7.95	52.56	945
Bra011308_gene	-19.56	-3.66538	6.68e-08	0.22	1.96	6.99	1880
Bra011312_gene	-35.0117	-30.0086	0.0078125	0	0.87	3.98	1318
Bra011314_gene	-14.0552	1.06157	1.57e-28	32.26	10.59	11.16	5397
Bra011315_gene	-12.624	2.95999	0	671.54	59.23	56.37	612
Bra011317_gene	-15.52	1.30179	4.82e-16	27.68	7.71	8.24	1889
Bra011320_gene	-12.8368	-1.16862	2.94e-78	39.13	60.22	28.31	2245
Bra011325_gene	-14.8564	1.0308	5.21e-16	40.88	13.74	52.38	4061
Bra011331_gene	-17.4711	1.28643	5.46e-05	11.11	3.1	0.83	1102
Bra011332_gene	-18.3087	-1.16288	0.00778744	2.82	4.34	1.99	1037
Bra011337_gene	-16.2453	1.79405	4.75e-18	4.66	0.94	1.19	5867
Bra011340_gene	-18.1915	-1.39734	0.000861782	6.8	12.24	68.05	285
Bra011344_gene	-18.3001	-1.54139	0.000355281	1.47	2.96	15.73	1502
Bra011347_gene	-19.3112	1.83712	0.00522288	1.21	0.22	1.79	2319
Bra011348_gene	-16.8578	1.57409	6.78e-10	5.73	1.31	5.23	4687
Bra011352_gene	-14.8083	1.01323	3.76e-16	86.33	29.33	20.7	1168
Bra011354_gene	-18.7535	-1.27836	0.0094753	1.07	1.79	8.87	1923
Bra011361_gene	-13.4821	-2.18931	6.52e-175	41.06	128.39	48.5	1543
Bra011362_gene	-34.0932	31.8458	7.45e-09	7.1	0.18	0	512
Bra011366_gene	-14.8442	1.98655	5e-56	19.21	3.33	9.27	7456
Bra011369_gene	-35.0117	-30.0086	0.0078125	0	0.26	0.23	3464
Bra011372_gene	-17.7252	1.26033	0.000451517	0.96	0.28	1.25	12176
Bra011375_gene	-17.1609	1.21899	2.76e-05	7.29	2.15	2.63	2253
Bra011381_gene	-20.3316	-5.29216	2.84e-10	0.13	3.47	3.38	2051
Bra011382_gene	-18.9925	-3.97023	1.72e-14	0.35	3.81	9.13	3273
Bra011383_gene	-14.5691	-1.66227	1.48e-48	31.25	67.64	19.98	690
Bra011385_gene	-15.6347	-1.17618	6.24e-13	2.22	3.42	3.09	8892
Bra011388_gene	-12.4533	-1.92425	1.91e-274	67.75	176.16	41.57	4971
Bra011392_gene	-17.7535	-1.0474	0.00244423	1.19	1.67	1.52	4433
Bra011393_gene	-34.2914	-31.4492	1.91e-06	0	1.74	0.91	1136
Bra011394_gene	-16.8169	-1.98164	1.97e-15	7	18.85	10.03	1819
Bra011396_gene	-18.4703	1.77001	8.17e-05	1.11	0.24	2.26	6863
Bra011397_gene	-17.3696	-3.0412	2.68e-24	3.86	21.52	9.94	1031
Bra011398_gene	-11.0442	2.52547	0	721.84	85.93	15.95	2350
Bra011404_gene	-17.7114	1.42208	5.97e-05	11.22	2.92	24.29	1326
Bra011405_gene	-7.77408	1.74967	0	2482.82	505.93	1817.86	4286
Bra011408_gene	-14.699	1.03162	7.75e-18	115.82	38.97	11.67	432
Bra011409_gene	-19.9672	3.6951	4.63e-07	2.35	0.12	1.8	2128
Bra011422_gene	-16.5332	3.27541	1.39e-47	9.74	0.7	1.37	5675
Bra011429_gene	-15.5031	1.27844	9.97e-16	6.05	1.72	4.17	6599
Bra011430_gene	-16.2894	-1.61115	5.49e-15	3.13	6.48	2.13	4007
Bra011431_gene	-15.3455	3.03013	5.37e-91	76.87	6.51	104.86	831
Bra011432_gene	-15.8703	4.37915	1.13e-135	29.24	0.96	21.68	4903
Bra011437_gene	-33.6695	-32.6931	1.42e-14	0	3.53	4.25	1322
Bra011442_gene	-15.2982	-2.12937	2.59e-48	13.45	40.31	45.94	1501
Bra011447_gene	-18.5635	-1.21351	0.00955988	1.57	2.41	5.67	1068
Bra011452_gene	-33.8921	32.2479	2.91e-11	13.84	0	3.71	385
Bra011454_gene	-15.3922	2.09508	5.06e-43	23.5	3.79	30.03	4804
Bra011457_gene	-14.7799	-1.31721	7.8e-27	73.04	124.16	52.74	492
Bra011459_gene	-20.0188	-5.91777	8.05e-16	0.51	21.09	26.46	413
Bra011461_gene	-18.8341	-5.11708	1.56e-26	0.24	5.88	13.94	4484
Bra011462_gene	-15.5948	-1.87981	7.52e-31	12.93	32.39	16.83	966
Bra011463_gene	-15.105	-1.04777	2.68e-14	14.4	20.45	15.61	2335
Bra011466_gene	-14.7115	-6.03649	0	3.35	149.2	24.45	1290
Bra011468_gene	-15.4993	1.12115	1.5e-12	25.51	8.03	15.78	2465
Bra011470_gene	-13.5868	-1.40859	6.39e-68	31.99	58.15	8.58	5045
Bra011480_gene	-18.0138	1.78821	2.4e-06	4.83	0.96	4.24	2359
Bra011481_gene	-17.8413	-2.09778	1.94e-09	1.76	5.17	29.8	2090
Bra011482_gene	-20.1037	3.42208	1.05e-05	13.9	0.87	2.18	198
Bra011486_gene	-17.3329	-1.8887	3.59e-10	2.16	5.4	6.36	2004
Bra011487_gene	-14.7457	1.75843	2.72e-47	18.58	3.78	14.98	4139
Bra011500_gene	-13.6005	2.03897	7.03e-137	195.41	32.63	131.41	1864
Bra011504_gene	-14.9073	1.41553	5.56e-28	36.41	9.36	22.88	3251
Bra011505_gene	-11.1888	-1.24157	7.86e-273	583.54	945.54	139.13	768
Bra011506_gene	-18.1354	-5.04062	7.06e-42	0.3	6.8	1.62	3200
Bra011511_gene	-12.888	-1.13217	2.48e-71	49.65	74.53	112.71	2843
Bra011515_gene	-17.3816	1.94754	2.26e-10	36.23	6.55	3.44	479
Bra011518_gene	-15.9975	1.68002	8.34e-19	11.34	2.46	4.7	3914
Bra011519_gene	-16.1594	1.26596	2.54e-10	47.48	13.64	28.9	827
Bra011524_gene	-15.2875	1.76691	3.93e-33	24.18	4.86	7.25	2758
Bra011526_gene	-14.144	1.36414	1.85e-43	43.07	11.47	17.36	2303
Bra011529_gene	-11.3683	-1.20192	9.31e-226	294.08	463.5	100.65	789
Bra011530_gene	-17.3696	-3.0412	2.68e-24	3.71	20.87	1.41	1068
Bra011538_gene	-15.1693	1.72819	2.5e-34	32.05	6.64	44.18	2641
Bra011540_gene	-17.3213	-3.31263	2.08e-29	1.85	12.45	2.93	1433
Bra011543_gene	-18.3303	-2.37587	2e-08	0.85	2.97	9.14	2097
Bra011545_gene	-16.2884	-1.424	4.64e-12	13.17	24.27	8.06	4440
Bra011546_gene	-15.3197	-2.39693	3.83e-60	29.01	104.7	29.6	982
Bra011549_gene	-19.3906	-4.00418	8.36e-12	0.34	2.96	9.19	2484
Bra011550_gene	-15.7492	-1.77723	2.17e-25	8.25	19.34	19.12	2417
Bra011553_gene	-17.6706	1.64448	1.9e-06	22.26	4.88	24.97	1077
Bra011554_gene	-17.633	-1.40167	2.77e-05	1.5	2.64	2.31	2472
Bra011555_gene	-20.1189	-5.71747	9.06e-14	0.1	2.05	2.55	5608
Bra011561_gene	-20.046	-3.86332	1.62e-06	0.71	7.3	0	315
Bra011573_gene	-13.506	1.00275	1.21e-36	68.71	23.5	5.04	2302
Bra011574_gene	-16.4813	-1.59172	7.08e-13	8.82	17.98	23.64	1584
Bra011578_gene	-15.9921	-1.05218	1.68e-08	16.75	23.6	16.61	1565
Bra011579_gene	-18.0014	-2.13863	2.32e-08	1.47	4.51	7.23	3987
Bra011580_gene	-17.0272	1.9605	5.92e-13	19.85	3.57	1.12	696
Bra011581_gene	-18.8578	2.74401	2.1e-07	11.07	1.25	0.75	541
Bra011582_gene	-15.9026	-1.50629	9.17e-17	13.62	26.44	2.07	741
Bra011584_gene	-17.5138	1.95814	1.02e-09	6.22	1.1	26.49	2441
Bra011590_gene	-17.5898	7.28006	4.02e-138	40.74	0.18	5.39	1882
Bra011592_gene	-34.9154	-30.2013	0.00390625	0	1.07	1.42	1286
Bra011596_gene	-15.0193	1.95063	9.62e-48	35.85	6.37	18.02	2737
Bra011604_gene	-13.2162	1.37131	1.74e-81	70.74	18.77	19.12	2971
Bra011606_gene	-18.9703	-4.8447	7.21e-22	1.04	15.75	2.43	426
Bra011607_gene	-33.7192	-32.5936	1.14e-13	0	3.54	3.45	2557
Bra011608_gene	-18.1266	2.20635	2.31e-08	6.54	0.97	2.74	1287
Bra011613_gene	-20.8112	-4.3328	4.01e-05	0.26	2.68	2.68	1083
Bra011615_gene	-15.1826	1.02652	4.95e-13	17.02	5.73	4.35	3443
Bra011618_gene	-19.046	1.53756	0.00904119	5.08	1.19	2.08	582
Bra011619_gene	-18.1503	1.51519	0.000117055	4.09	1.03	1.23	1848
Bra011620_gene	-18.3303	-2.37587	2e-08	1.75	5.83	0.74	768
Bra011623_gene	-18.8578	1.57409	0.00337785	4.39	1.05	1.45	1339
Bra011625_gene	-33.6606	32.7108	1.78e-15	31.91	0.1	0	183
Bra011627_gene	-16.1843	3.1721	1.92e-56	30.95	2.35	6.04	2215
Bra011633_gene	-17.9076	-3.80031	3.98e-27	0.81	7.42	4.09	1868
Bra011634_gene	-19.1151	1.78465	0.00293506	12.21	2.43	0	249
Bra011636_gene	-18.9076	1.47455	0.00763208	5.74	1.42	0.16	864
Bra011637_gene	-19.4925	-2.97023	1.09e-05	0.81	3.74	0.65	1770
Bra011646_gene	-18.6563	-3.02795	9.72e-11	0.5	2.77	5.29	2425
Bra011647_gene	-15.7695	1.01221	8.01e-09	15.78	5.4	2.27	2892
Bra011649_gene	-19.3525	-3.25034	3.61e-08	0.37	2.34	7.13	2639
Bra011650_gene	-13.7773	-2.19402	6.79e-144	32.53	101.84	30.55	1331
Bra011652_gene	-16.936	-1.58738	1.12e-09	16.06	33.11	9.34	476
Bra011653_gene	-17.961	-1.69339	1.25e-05	2.33	4.89	1.88	1523
Bra011655_gene	-15.1602	1.07133	2.44e-14	43.07	14.11	3.09	855
Bra011656_gene	-14.5314	1.90495	1.33e-63	158.36	29.06	56.72	480
Bra011657_gene	-21.046	3.53756	0.00183106	0.87	0.05	1.42	2302
Bra011660_gene	-34.8304	-30.3712	0.00195312	0	0.61	7.73	1891
Bra011661_gene	-16.3028	2.23922	7.29e-27	29.5	4.31	1.12	978
Bra011667_gene	-17.7576	1.93948	4.96e-08	7.43	1.37	0.46	1986
Bra011669_gene	-16.0577	1.09527	1.74e-08	12.43	3.99	5.8	2342
Bra011670_gene	-16.1201	1.30052	3.72e-11	10.12	2.82	10.38	3752
Bra011672_gene	-19.2535	-4.27836	2.3e-14	0.4	5.42	1.64	857
Bra011674_gene	-15.312	-2.87364	9.81e-87	5.91	29.35	50.96	2626
Bra011677_gene	-15.9567	-2.1335	1.73e-31	2.76	8.17	14.24	4046
Bra011680_gene	-15.6964	-1.07962	2.13e-10	24.89	36.06	8.87	929
Bra011685_gene	-18.6113	-2.08888	9.26e-06	1.07	3.04	2.8	1403
Bra011686_gene	-16.3536	1.35954	1.2e-10	47.62	12.7	3.12	375
Bra011687_gene	-17.5653	4.15905	1.32e-38	55.2	2.12	0.7	369
Bra011688_gene	-11.7341	-3.19582	0	24.01	150.66	30.97	4198
Bra011689_gene	-13.4967	1.48128	2.67e-78	119.84	29.46	33.34	1474
Bra011698_gene	-16.4541	1.10658	5.73e-07	22.46	7.15	14.38	2283
Bra011701_gene	-13.4894	-1.50027	4.33e-82	51.11	98.95	12.38	1722
Bra011703_gene	-19.213	-4.35928	3.18e-15	1.88	24.48	36.79	195
Bra011704_gene	-16.9424	-1.8956	2.34e-13	2.1	5.28	7.74	3641
Bra011707_gene	-17.6458	1.55333	5.69e-06	5.34	1.24	2.06	2063
Bra011713_gene	-13.8256	-2.38403	2.28e-164	27.38	97.81	54.79	3449
Bra011718_gene	-18.8578	1.57409	0.00337785	2.99	0.68	1.4	1759
Bra011720_gene	-17.4249	2.77964	3.29e-19	14.18	1.44	2.79	1307
Bra011721_gene	-18.213	1.38966	0.000584365	1.41	0.39	1.5	6732
Bra011724_gene	-19.885	5.85949	2.26e-16	7.53	0.09	8.27	1824
Bra011725_gene	-18.9735	-1.36451	0.00904119	0.97	1.74	0.89	1514
Bra011726_gene	-19.0925	-3.12635	5.1e-09	0.25	1.33	1.56	2541
Bra011735_gene	-15.1225	1.16739	2.72e-17	45.61	13.95	27.08	1001
Bra011736_gene	-14.454	-1.57792	3.29e-47	14.68	29.93	64.34	2831
Bra011738_gene	-34.7544	-30.5232	0.000976563	0	3.22	0	659
Bra011741_gene	-19.8525	-2.25034	0.00434351	0.36	1.18	5.71	2141
Bra011744_gene	-18.5238	-1.98885	1.47e-05	2.11	5.79	6.63	588
Bra011745_gene	-15.533	1.05378	6.15e-11	18.21	6.01	4.36	2194
Bra011749_gene	-12.1279	1.52712	6.02e-212	357.42	85.02	146.71	987
Bra011758_gene	-16.1868	2.14672	2.15e-26	17.54	2.74	1.84	2088
Bra011766_gene	-18.3525	-1.25034	0.00460131	1.19	1.9	2.38	3408
Bra011767_gene	-19.0188	-2.74784	2.5e-07	1.26	5.84	2.13	678
Bra011771_gene	-18.5055	6.61848	3.35e-57	25.3	0.18	2.38	1332
Bra011775_gene	-18.5391	-1.26241	0.00660882	1.34	2.2	0.81	1822
Bra011778_gene	-16.9628	-1.04607	6.74e-05	2.81	3.93	3.79	2456
Bra011779_gene	-18.0653	-3.1808	1.2e-16	1.01	6.29	3.92	1656
Bra011780_gene	-18.1958	-2.16288	1.03e-07	1.99	6.17	5.55	741
Bra011782_gene	-20.8112	4.00705	7.63e-05	1.24	0.05	0.95	2400
Bra011786_gene	-16.4478	2.01873	6.62e-20	24.72	4.25	22.35	1034
Bra011792_gene	-13.2741	1.77214	2.16e-129	86.34	17.33	30.12	3117
Bra011793_gene	-15.2406	1.61197	5.7e-29	36.7	8.29	7.46	1146
Bra011794_gene	-14.5754	2.64106	3.68e-117	46.47	5.12	14.8	2440
Bra011801_gene	-18.2758	-2.48481	2.36e-09	1.29	4.76	2.21	1175
Bra011807_gene	-16.2435	1.68663	4.31e-16	20.06	4.3	0.32	1165
Bra011811_gene	-18.2878	-1.2047	0.00548635	3.75	6.09	5.84	745
Bra011814_gene	-17.7169	2.79489	7.12e-16	6.9	0.67	0.67	1665
Bra011815_gene	-14.027	-1.09962	2.37e-31	36.54	53.6	29.63	2464
Bra011818_gene	-16.7333	-2.31382	1.06e-21	5.73	19.44	8.54	876
Bra011821_gene	-17.5138	5.43207	2.67e-70	21.08	0.36	1.67	1738
Bra011822_gene	-18.4735	-2.36451	8.96e-08	1.39	4.56	9.79	1556
Bra011823_gene	-15.7238	2.00705	1.48e-31	26.01	4.48	9.69	2797
Bra011824_gene	-20.3525	-3.25034	0.000402451	0.42	2.14	6.86	1940
Bra011827_gene	-17.4076	-2.35552	1.08e-14	2.51	8.63	11.89	1759
Bra011833_gene	-20.1037	3.42208	1.05e-05	3.34	0.3	2.86	831
Bra011843_gene	-14.917	1.18798	4.91e-20	31.73	9.54	46.86	2196
Bra011844_gene	-15.6738	2.32745	1.99e-43	23.2	3.19	15.5	2461
Bra011849_gene	-16.4521	1.05951	1.69e-06	4.22	1.38	3.46	4059
Bra011862_gene	-14.2985	1.23087	3.16e-32	19.74	5.77	3.83	3585
Bra011871_gene	-17.0508	-2.13779	1.24e-15	10.15	30.15	89.91	671
Bra011877_gene	-13.3046	-2.06567	2.97e-176	40.69	116.8	12.21	1322
Bra011878_gene	-14.9127	1.0023	6.34e-15	19.03	6.51	8.22	4687
Bra011885_gene	-18.3013	-3.3527	9.43e-16	0.42	2.67	5.18	3607
Bra011886_gene	-17.1673	-1.90481	2.99e-11	3.78	9.7	5.4	961
Bra011890_gene	-19.9076	-2.97023	0.000156522	0.29	1.55	5.54	1170
Bra011891_gene	-18.2263	-1.16288	0.0064558	7.16	10.75	2.91	297
Bra011893_gene	-18.6037	-1.57792	0.000824082	1.82	3.72	87.08	1141
Bra011897_gene	-32.7107	-34.6107	1.04e-53	0	8.69	15.19	3606
Bra011899_gene	-16.7939	1.39784	1.93e-08	16.45	4.27	25.28	985
Bra011900_gene	-19.4798	-3.82584	2.15e-10	0.13	1.02	0.68	3556
Bra011901_gene	-19.4191	-3.11708	2.27e-07	0.58	3.49	5.51	849
Bra013258_gene	-17.209	3.39784	3.3e-32	15.42	1.02	0.33	2307
Bra013259_gene	-13.2949	1.67376	2.17e-114	135.76	29.19	20.64	1612
Bra013262_gene	-18.1915	-3.57227	3.26e-19	1.76	12.86	9.31	576
Bra013263_gene	-18.9549	-4.04552	2.48e-15	0.55	6.27	48.65	899
Bra013265_gene	-19.4735	-2.36451	0.000546113	0.48	1.73	2.26	2269
Bra013266_gene	-18.5565	1.87274	5.7e-05	6.82	1.32	1.1	1641
Bra013267_gene	-18.6685	-2.27836	1.96e-06	1.22	3.7	3.7	921
Bra013270_gene	-17.7628	2.10391	3.1e-09	6.78	1.09	1.81	1595
Bra013275_gene	-14.7319	3.82581	1.27e-222	68.37	3.34	15.32	2659
Bra013281_gene	-19.5815	-3.62231	1.23e-07	0.4	3.13	2.55	3354
Bra013283_gene	-16.4409	1.18504	6.92e-08	23.04	6.98	3.02	1153
Bra013285_gene	-16.359	-1.02014	1.35e-06	3.9	5.41	22.6	2702
Bra013286_gene	-15.53	1.9988	1.4e-35	11.75	2.04	7.36	3523
Bra013291_gene	-20.8525	3.92458	0.000144958	1.72	0.08	0.16	1185
Bra013292_gene	-19.56	4.50955	1.04e-11	4.98	0.15	1.1	1255
Bra013297_gene	-19.0188	-1.57792	0.00293506	0.93	1.78	1.21	1782
Bra013301_gene	-17.4657	-1.11557	0.00050909	10.92	16.37	80.99	321
Bra013303_gene	-15.7666	2.64058	7.98e-52	36.82	4.06	6.32	1134
Bra013306_gene	-17.2526	-2.66538	4.44e-20	7.79	33.8	12.42	863
Bra013312_gene	-17.8632	-2.22897	2.43e-10	2.99	9.69	6.3	1076
Bra013317_gene	-19.3962	-3.16288	1.23e-07	0.2	1.24	5.6	5951
Bra013322_gene	-19.7352	-2.48481	0.000910521	0.37	1.34	0.99	2467
Bra013324_gene	-17.8094	-1.55192	9.78e-06	1.3	2.65	4.69	2812
Bra013325_gene	-33.8729	32.2863	1.46e-11	12.54	0.14	4.29	794
Bra013327_gene	-18.4488	-1.44299	0.00140269	3.59	6.52	6.54	556
Bra013336_gene	-18.5689	-1.41664	0.0024589	0.79	1.38	1.64	2965
Bra013338_gene	-20.6344	-4.68644	1.55e-06	0.15	2.68	0.57	1742
Bra013339_gene	-18.8062	-3.69893	3.92e-14	0.29	2.23	2.11	12182
Bra013340_gene	-14.4476	1.05591	7.75e-22	40.49	13.35	7.29	1485
Bra013341_gene	-15.2615	1.12921	1.59e-14	31.19	9.76	18.79	1613
Bra013342_gene	-16.5595	-1.78906	3.04e-15	9.45	22.43	54.89	950
Bra013343_gene	-16.3432	-1.55283	3.38e-13	9.76	19.41	15.16	896
Bra013350_gene	-34.9119	30.2083	0.00390625	1.01	0	0	1002
Bra013353_gene	-16.332	-2.30765	4.4e-28	1.6	5.41	8.12	3982
Bra013358_gene	-15.7721	2.2238	1.33e-37	23.13	3.44	4.32	2316
Bra013361_gene	-20.06	2.33962	0.00257683	2.27	0.29	3.58	2011
Bra013371_gene	-16.0586	1.60402	6.62e-17	11.06	2.51	6.82	5438
Bra013373_gene	-16.5491	-1.74784	1.07e-14	7.44	17.05	8.67	717
Bra013377_gene	-14.8176	1.10842	8.85e-19	36.64	11.64	9.49	2003
Bra013378_gene	-11.9138	3.04745	0	457.46	37.95	100.08	1515
Bra013390_gene	-18.4703	5.51894	3.95e-39	26.8	0.5	0.27	1196
Bra013392_gene	-15.8818	2.00442	2.19e-28	40.1	6.94	12.52	1400
Bra013393_gene	-17.6228	1.46515	1.61e-05	17.43	4.34	6.62	845
Bra013395_gene	-13.9579	1.29478	1.75e-44	67.42	18.84	45.27	7079
Bra013401_gene	-17.3364	1.669	2.34e-08	10.64	2.34	2.07	1571
Bra013403_gene	-34.6857	-30.6607	0.000488281	0	0.58	2.48	1629
Bra013408_gene	-34.3304	-31.3712	3.81e-06	0	2.72	0.88	1346
Bra013414_gene	-17.9316	1.9526	9.44e-08	4.29	0.76	1.56	1722
Bra013416_gene	-14.8657	1.21837	6.5e-22	26.92	7.93	10.93	1990
Bra013423_gene	-33.6194	32.7933	2.22e-16	6.95	0	0.68	1028
Bra013425_gene	-14.5165	1.74401	2.17e-54	26.2	5.39	16.09	4581
Bra013427_gene	-18.1503	-1.31488	0.00154717	2.84	4.88	0	723
Bra013428_gene	-14.4595	4.49347	0	294.19	9.07	15	1617
Bra013431_gene	-14.9206	-1.0049	4.12e-15	2.98	4.1	12.79	9434
Bra013433_gene	-15.7828	1.31383	1.03e-13	11.94	3.31	6.91	3257
Bra013434_gene	-34.7044	30.6234	0.000488281	1.26	0	0.85	2472
Bra013443_gene	-20.1503	2.15905	0.00753784	0.5	0.08	0.78	4433
Bra013444_gene	-16.5576	1.22669	1.16e-07	8.08	2.38	0.75	1836
Bra013445_gene	-16.1295	3.96957	5.47e-92	27.12	1.21	1.79	3171
Bra013449_gene	-19.385	-2.54139	1.93e-05	0.37	1.49	5.15	2877
Bra013453_gene	-15.5623	1.3653	6.06e-17	29.14	7.79	20.97	2886
Bra013456_gene	-17.5856	1.17054	0.000524355	4.01	1.21	0.82	3667
Bra013460_gene	-15.5761	-1.13734	1.65e-12	22.2	33.39	41.51	1179
Bra013465_gene	-17.5534	-1.33873	4.32e-05	3.84	6.6	6.25	798
Bra013466_gene	-16.4695	1.40272	2.59e-10	12	3.12	4.46	2619
Bra013467_gene	-18.6706	1.64448	0.000824082	1.81	0.44	1.14	2172
Bra013469_gene	-20.2	3.22944	6.6e-05	1.03	0.07	0.71	2310
Bra013470_gene	-20.2	-2.38527	0.00753784	0.66	2.24	1.22	567
Bra013475_gene	-17.2098	-1.36082	3.14e-06	2.43	4.22	35.38	1608
Bra013476_gene	-10.871	1.99228	0	611.47	105.35	74.96	2006
Bra013477_gene	-13.7285	-1.10435	2.06e-38	11.83	17.41	23.11	8554
Bra013478_gene	-17.5096	3.9664	2.33e-36	12.63	0.55	0	1569
Bra013480_gene	-13.2157	-1.58653	8.39e-111	46.48	95.55	3.04	1215
Bra013491_gene	-34.1857	-31.6607	2.38e-07	0	4.77	2.07	1134
Bra013495_gene	-19.4076	3.64448	1.71e-08	16.55	0.89	10.96	291
Bra013498_gene	-17.4857	1.14832	0.000365796	4.29	1.33	3.24	2315
Bra013503_gene	-17.2857	1.14971	9.18e-05	12.14	3.72	2.15	723
Bra013506_gene	-17.9649	-1.52966	8.77e-05	3.43	6.85	0	1902
Bra013507_gene	-15.0369	1.69429	5.24e-36	23.85	5.08	5.69	4728
Bra013508_gene	-16.5163	1.25216	3.49e-08	13.03	3.77	18.64	6628
Bra013509_gene	-17.9503	1.23305	0.000636173	3.3	0.97	0.65	1778
Bra013514_gene	-18.1018	2.50697	1.2e-10	13.21	1.6	14.61	2458
Bra013518_gene	-17.9061	3.1734	1.1e-17	4.5	0.36	1.63	2538
Bra013523_gene	-15.5642	2.9384	1.46e-73	25.76	2.3	3.96	2927
Bra013524_gene	-35.0117	-30.0086	0.0078125	0	0.32	1.4	3280
Bra013525_gene	-16.2671	-1.12166	5.58e-08	2.92	4.35	3.77	4185
Bra013526_gene	-19.1873	4.08505	1.7e-12	6.04	0.24	0.16	1256
Bra013529_gene	-18.1286	-2.08344	1.68e-07	1.09	2.97	2.69	2907
Bra013530_gene	-18.0188	-1.57792	6.74e-05	3.04	6.12	3.95	678
Bra013535_gene	-18.56	-1.66538	0.000346001	0.64	1.42	10.04	5473
Bra013537_gene	-13.8853	-2.05244	5.21e-117	34.15	96.92	14.61	1125
Bra013539_gene	-12.6406	-3.05943	0	36.89	210.68	28.99	1783
Bra013545_gene	-15.0978	-1.99448	2.62e-48	7.68	21	26.72	4278
Bra013547_gene	-33.1062	33.8198	1.33e-30	7.13	0	0.79	2028
Bra013549_gene	-15.9662	1.74248	1.85e-20	9.62	2	1.41	2763
Bra013550_gene	-14.7032	1.49039	3.7e-35	16.37	4.01	18.85	6233
Bra013551_gene	-20.3525	-3.25034	0.000402451	0.55	3.6	6.31	1469
Bra013559_gene	-19.9076	2.64448	0.000277162	6.79	0.75	0	348
Bra013564_gene	-20.2	-2.38527	0.00753784	0.09	0.31	0.46	6488
Bra013569_gene	-15.952	1.55056	9.17e-17	30.6	7.25	0.21	822
Bra013570_gene	-34.4968	31.0384	3.05e-05	2.57	0	0	735
Bra013571_gene	-34.3304	-31.3712	3.81e-06	0	1.99	0	801
Bra013572_gene	-18.3188	2.34808	3.6e-08	2.12	0.28	2.89	10936
Bra013575_gene	-17.713	-1.61034	1.58e-06	1.48	3.03	9.55	2395
Bra013579_gene	-14.8813	1.01448	3.18e-15	31.19	10.59	16.49	1567
Bra013580_gene	-15.2191	-1.90242	4.21e-41	32.16	82.4	239.1	393
Bra013582_gene	-14.5286	-3.49724	1.58e-221	7.27	55.74	66.89	3620
Bra013584_gene	-12.9407	-1.42554	3.41e-108	44.69	82.16	507.48	3019
Bra013587_gene	-21.1665	-3.62231	0.00341797	0.05	0.45	3.26	2777
Bra013592_gene	-16.8883	1.13778	9.48e-06	16.38	5.15	28.87	1583
Bra013593_gene	-16.1348	1.79723	1.01e-19	26.56	5.25	12.89	1231
Bra013598_gene	-14.0948	-1.18574	8.47e-35	35.23	54.87	114.99	1002
Bra013599_gene	-12.9527	-1.65058	4.57e-143	25.58	55.02	34.79	5334
Bra013600_gene	-34.4968	31.0384	3.05e-05	4.49	0	0.07	414
Bra013601_gene	-13.1601	1.25906	1.42e-71	327.69	93.92	143.68	753
Bra013607_gene	-20.1665	-3.62231	1.94e-05	0.19	1.45	3.44	1804
Bra013608_gene	-18.1286	-2.08344	1.68e-07	5.07	14.13	60.76	1014
Bra013611_gene	-16.0655	-1.10911	5.19e-09	12.12	17.85	8.73	840
Bra013613_gene	-17.2818	1.77823	1.73e-09	7.21	1.46	4.34	2707
Bra013615_gene	-35.0117	-30.0086	0.0078125	0	0.81	2.12	1249
Bra013617_gene	-14.9971	-1.42747	3.87e-27	23.45	43.23	57.18	1610
Bra013625_gene	-17.6354	-2.8707	1.51e-18	2.67	13.31	4.75	636
Bra013628_gene	-15.2596	-1.3473	9.46e-21	15.39	26.91	7.68	1516
Bra013634_gene	-12.3651	2.69791	0	285.16	30.15	14.12	1575
Bra013636_gene	-19.3578	-2.59584	1.09e-05	0.27	1.13	1	2419
Bra013644_gene	-16.8791	3.53138	4.7e-44	34.4	2.07	2.22	1159
Bra013645_gene	-17.5023	1.22414	0.000157571	4.39	1.31	2.86	1752
Bra013647_gene	-16.6968	-1.05185	8.63e-06	3.47	4.9	8.71	5279
Bra013648_gene	-19.8525	1.92458	0.00719738	1.26	0.23	0.57	1515
Bra013650_gene	-18.4428	-1.89984	2.25e-05	2.47	6.22	20.52	945
Bra013651_gene	-17.7818	-1.74784	3.32e-07	0.99	2.21	2.11	5780
Bra013653_gene	-11.9324	1.18006	5.55e-146	373.2	112.84	227.17	1625
Bra013656_gene	-16.184	2.21443	4.23e-28	9.46	1.42	0.55	5705
Bra013657_gene	-15.8343	3.87221	2.65e-107	36.46	1.73	3.16	2493
Bra013658_gene	-34.1194	31.7933	1.49e-08	3.14	0	5.6	2598
Bra013659_gene	-18.8632	3.90321	2.22e-14	4.26	0.23	4.85	2511
Bra013660_gene	-16.5916	5.52744	1.01e-138	34.02	0.54	5.3	2657
Bra013661_gene	-16.9033	1.25216	1.24e-06	4.19	1.23	18.98	6557
Bra013664_gene	-20.1503	2.15905	0.00753784	0.93	0.13	0.76	3702
Bra013665_gene	-18.5925	3.27453	2.28e-12	1.13	0.08	0.44	10184
Bra013667_gene	-16.9784	-1.14601	1.37e-05	2.93	4.4	11.39	1686
Bra013668_gene	-17.2669	1.80797	7.14e-10	5.26	1.06	9.45	3236
Bra013669_gene	-16.6008	2.51955	5.71e-27	21.05	2.51	1.54	4755
Bra013670_gene	-34.8304	-30.3712	0.00195312	0	0.58	0.26	5810
Bra013672_gene	-17.7386	-3.07715	6.92e-20	1.04	5.73	10.53	2976
Bra013674_gene	-14.9368	1.91826	9.58e-49	82.85	15.02	41.65	1019
Bra013675_gene	-14.0122	1.14746	7.33e-34	54.54	16.92	63.61	2750
Bra013678_gene	-13.2912	1.81767	8.01e-135	86.81	16.89	32.09	2517
Bra013679_gene	-17.5417	2.20635	1.42e-11	5.1	0.79	0.29	2769
Bra013683_gene	-19.874	2.71159	0.000156522	1.25	0.13	0.61	3528
Bra013684_gene	-15.1409	1.23717	8.14e-19	10.75	3.12	3.12	6730
Bra013689_gene	-19.6747	-3.4359	1.4e-06	0.41	3.07	1.59	1035
Bra013691_gene	-17.4308	-3.09362	3.22e-24	0.67	3.78	1.19	2808
Bra013694_gene	-18.5689	-1.41664	0.0024589	0.96	1.74	4.14	2230
Bra013697_gene	-18.2466	-2.81823	7.66e-12	0.76	3.69	6.59	3078
Bra013700_gene	-18.899	3.18762	1.82e-09	5.73	0.43	0.34	5679
Bra013702_gene	-15.8948	2.67001	5.55e-49	35.54	3.87	0.24	1101
Bra013706_gene	-15.3535	1.46675	2.93e-22	31.57	7.84	20.7	1170
Bra013711_gene	-34.8304	-30.3712	0.00195312	0	0.58	0.32	3008
Bra013714_gene	-15.6283	-1.10993	1.39e-11	9.83	14.53	10.61	2106
Bra013715_gene	-15.8183	4.48311	1.81e-148	105.74	3.26	0.96	720
Bra013716_gene	-17.9893	-1.63681	2.93e-05	2.51	5.43	3.53	1443
Bra013719_gene	-15.6176	1.60971	1.33e-22	20.52	4.61	16.53	2368
Bra013720_gene	-34.4119	31.2083	7.63e-06	1.67	0	1.05	2226
Bra013726_gene	-19.374	-4.03735	4.36e-12	1.07	11.52	14.53	569
Bra013732_gene	-12.4245	1.89046	1.09e-263	342.63	63.35	119.79	1127
Bra013734_gene	-20.2352	-3.48481	6.6e-05	0.25	1.36	5.18	2951
Bra013738_gene	-33.6695	-32.6931	1.42e-14	0	11.05	31.25	354
Bra013740_gene	-16.7924	1.19222	1.26e-06	53.72	16.26	18.03	811
Bra013742_gene	-20.4925	-4.97023	5.77e-08	0.18	3.51	1.17	1407
Bra013744_gene	-17.8194	1.81575	7.39e-07	7.21	1.43	6.44	2346
Bra013748_gene	-15.7982	1.85818	3.64e-26	17.23	3.29	4.55	3007
Bra013749_gene	-19.1747	4.11014	9.08e-13	3.68	0.15	0.19	2691
Bra013750_gene	-33.6194	32.7933	2.22e-16	2.84	0	0.12	3032
Bra013758_gene	-16.8937	4.02826	5.9e-57	30.54	1.3	3.64	1011
Bra013760_gene	-20.546	-2.86332	0.00418091	0.27	1.36	0.31	1046
Bra013763_gene	-15.7901	-2.33034	4.18e-41	9.85	34.01	99.27	744
Bra013764_gene	-14.964	1.11236	3.57e-17	21.38	6.78	40.23	2481
Bra013765_gene	-18.3226	-2.97023	1.81e-12	2.14	11.66	17.11	719
Bra013766_gene	-35.0117	-30.0086	0.0078125	0	0.41	7.23	3473
Bra013770_gene	-15.8887	1.31853	3.14e-13	19.79	5.48	19.2	1979
Bra013773_gene	-34.9119	30.2083	0.00390625	1.31	0	0.56	854
Bra013776_gene	-16.4165	1.81287	7.79e-17	45.25	8.85	32.32	441
Bra013780_gene	-21.2352	-3.48481	0.00634766	0.11	0.84	2.23	2538
Bra013781_gene	-20.3962	-5.16288	4.07e-09	0.06	1.51	0.57	2594
Bra013782_gene	-19.374	-3.20727	6.68e-08	0.97	6.13	0.74	465
Bra013785_gene	-16.5589	-5.2228	4.64e-131	4.93	122.32	12.72	330
Bra013786_gene	-14.1979	-1.3739	4.76e-43	14.44	25.56	92.86	2805
Bra013790_gene	-18.7581	3.46939	2.73e-12	10.56	0.71	2.74	663
Bra013791_gene	-19.4191	2.79132	2.24e-05	3.06	0.37	1.57	1152
Bra013794_gene	-16.25	-2.28528	1.4e-29	5.22	17.36	29.5	2705
Bra013796_gene	-16.0391	-1.09249	6.99e-09	17.99	26.12	6.02	531
Bra013798_gene	-16.1974	-1.26106	3.45e-10	4.44	7.23	7.86	2466
Bra013800_gene	-20.1344	-3.68644	1.05e-05	0.12	1.03	2.23	3302
Bra013805_gene	-16.6899	1.14051	2.77e-06	16.23	5.02	7.53	1851
Bra013806_gene	-18.0743	-1.80674	6.46e-06	0.67	1.52	3.92	4286
Bra013809_gene	-15.4126	-1.5154	1.35e-23	10.14	19.76	0.76	3204
Bra013810_gene	-17.9316	-2.69126	5.2e-13	0.75	3.14	10.39	3866
Bra013811_gene	-15.5947	1.01162	8.3e-10	12.83	4.38	9.36	3905
Bra013813_gene	-16.19	1.03238	3.14e-07	13.29	4.44	8.44	2989
Bra013815_gene	-13.6755	3.07877	3.44e-296	218	17.73	22.98	948
Bra013818_gene	-18.0322	1.56504	4.45e-05	1.75	0.41	1.85	6714
Bra013819_gene	-17.2584	-1.01952	0.000821453	2.29	3.14	28.82	3196
Bra013820_gene	-16.7176	-1.06432	7.5e-06	4.86	7.01	13.34	2117
Bra013824_gene	-14.8421	1.1436	1.66e-19	11.62	3.6	6	5139
Bra013828_gene	-32.239	35.5541	4.03e-100	88.66	0	3.42	465
Bra013830_gene	-16.5669	1.03994	6.32e-06	15.68	5.3	4.13	2343
Bra013831_gene	-18.2398	-2.30584	2.15e-08	1.23	4.23	51.15	2031
Bra013832_gene	-13.7032	-1.29008	7.05e-53	48.16	80.65	118.03	1871
Bra013843_gene	-17.4857	1.14832	0.000365796	4.09	1.3	2.52	2778
Bra013844_gene	-18.0743	-1.16288	0.00444402	1.92	2.89	5.86	1609
Bra013848_gene	-16.1422	2.05745	3.69e-25	27.18	4.52	21.23	2150
Bra013850_gene	-17.5105	1.56149	1.28e-06	20.64	4.83	4.26	581
Bra013852_gene	-16.8441	1.52249	1.98e-09	26.14	6.24	14.7	1237
Bra013853_gene	-14.2625	-1.07043	9.81e-26	32.47	46.67	21.27	3062
Bra013859_gene	-14.0152	-2.13534	6.61e-116	70.06	210.17	331.35	982
Bra013864_gene	-17.5972	3.79132	3.09e-31	13.03	0.71	1.27	2413
Bra013871_gene	-17.8112	-1.99295	8.54e-09	1.45	3.97	0.74	4209
Bra013873_gene	-13.9422	1.00365	1.18e-27	77.71	26.55	5.29	1077
Bra013881_gene	-18.4798	-1.82584	5.7e-05	2.22	5.49	9.36	609
Bra013882_gene	-18.8316	2.35169	5.54e-06	4.09	0.54	5.67	1128
Bra013883_gene	-17.8659	2.72789	1.43e-13	12.56	1.3	2.38	1429
Bra013891_gene	-33.6536	-32.7249	7.11e-15	0	7.03	0.3	2932
Bra013893_gene	-19.1503	-2.48481	7.43e-06	0.92	3.09	3.84	1895
Bra013894_gene	-18.5565	-2.1985	2.04e-06	0.9	2.81	0.34	2072
Bra013895_gene	-13.0786	-1.31655	2.74e-84	66.79	114.06	2.2	1986
Bra013902_gene	-34.3304	-31.3712	3.81e-06	0	1.83	0.41	1839
Bra013906_gene	-15.6269	-3.08684	1.09e-80	4.32	25	89.05	2647
Bra013910_gene	-16.4671	-2.03735	1.73e-20	6.82	18.93	6.17	1250
Bra013912_gene	-16.0402	-1.57537	1.69e-16	9.31	18.96	29.46	1914
Bra013917_gene	-34.5117	-31.0086	6.1e-05	0	3.03	0.21	417
Bra013921_gene	-15.4314	1.65757	6.41e-27	21.64	4.72	8.95	2345
Bra013924_gene	-17.8316	-3.64831	3.16e-26	2.34	18.41	23.98	952
Bra013925_gene	-19.3112	-2.16288	0.000192195	0.44	1.36	0.34	1524
Bra013926_gene	-17.3525	-1.07542	0.000562208	1.63	2.36	2.54	13273
Bra013931_gene	-14.2004	2.27727	5.79e-113	111.95	15.88	5.55	1804
Bra013934_gene	-16.1082	1.11364	9.88e-09	10.78	3.44	5.74	2960
Bra013937_gene	-15.2901	1.00458	6.76e-12	17.24	5.88	15.32	4671
Bra013947_gene	-16.6375	1.63944	5.31e-12	5.93	1.3	1.01	2724
Bra013950_gene	-15.5953	1.26897	6.23e-15	16.81	4.77	9.51	2326
Bra013952_gene	-16.2477	1.27271	6.97e-10	10.28	2.94	8.36	2317
Bra013955_gene	-16.2671	-1.2041	3.88e-09	9.17	14.38	49.63	855
Bra021084_gene	-19.6344	-2.68644	0.000179991	0.3	1.31	1.76	3290
Bra021086_gene	-20.2	-2.38527	0.00753784	0.23	0.83	4.32	1554
Bra021090_gene	-32.5863	-34.8595	6.08e-64	0	11.75	87.26	6663
Bra021099_gene	-14.8368	1.07013	1.93e-17	35.7	11.67	7.99	2105
Bra021102_gene	-19.7818	2.89601	2.74e-05	5.76	0.64	2.22	677
Bra021103_gene	-18.3962	-3.16288	2.12e-13	2.26	12.81	14.45	435
Bra021104_gene	-16.9279	2.15905	1.83e-16	66.93	10.42	7.14	237
Bra021105_gene	-16.3895	1.44956	1.97e-11	9.98	2.55	10.48	2588
Bra021112_gene	-19.8525	-4.25034	5.4e-09	0.31	4.08	1.68	1062
Bra021113_gene	-34.0932	31.8458	7.45e-09	3.42	0	0.63	1125
Bra021117_gene	-17.4966	-5.79224	6.13e-88	1.14	43.31	165.21	1158
Bra021121_gene	-19.7722	-4.41081	4.11e-10	0.11	1.63	0.47	2673
Bra021125_gene	-16.6014	-3.70541	1.05e-60	5.24	46.06	69.7	1100
Bra021127_gene	-34.9154	-30.2013	0.00390625	0	1.49	3.34	654
Bra021131_gene	-16.001	-1.41965	2.25e-14	16.09	29.42	16.84	1148
Bra021136_gene	-16.1944	-1.61186	6.56e-16	9.67	20.07	6.02	1080
Bra021137_gene	-18.5391	-4.23327	1.18e-21	0.48	6.3	6.14	2114
Bra021142_gene	-15.9853	1.01504	6.92e-08	6.02	2.03	5.82	5806
Bra021147_gene	-16.018	-1.50032	9.92e-16	17.7	34.17	55.04	474
Bra021150_gene	-13.0174	-1.42473	2.11e-102	22.93	42.16	9.61	6032
Bra021152_gene	-17.9428	1.93023	1.51e-07	3.88	0.73	1.39	3800
Bra021153_gene	-32.8107	-34.4107	4.38e-47	0	10.34	116.65	2241
Bra021154_gene	-19.0888	1.83712	0.00187823	2.91	0.61	0	1122
Bra021157_gene	-17.3638	-3.0527	1.49e-24	2.17	11.91	21.62	915
Bra021160_gene	-15.3234	-1.28608	4.2e-18	16.07	26.78	2	1531
Bra021166_gene	-19.3419	-4.10148	1.18e-12	0.28	2.43	4.39	3370
Bra021168_gene	-19.6665	-2.62231	0.000310749	0.17	0.75	0.34	4293
Bra021170_gene	-16.19	2.2023	1.13e-27	15.18	2.3	1.49	6716
Bra021171_gene	-17.5297	-1.84877	6.88e-09	4.13	10.1	10.38	1151
Bra021172_gene	-13.3302	-1.28935	3.36e-68	93.92	157.3	624.26	1369
Bra021174_gene	-34.7544	-30.5232	0.000976563	0	4.5	0	610
Bra021175_gene	-17.7587	1.32745	0.000263637	8.58	2.42	0	1747
Bra021184_gene	-16.9215	-1.85378	5.59e-13	4.94	12.13	6.09	1381
Bra021187_gene	-11.3354	-1.14431	9.85e-210	477.66	723.34	151.97	1021
Bra021189_gene	-34.5652	-30.9017	0.00012207	0	2.04	103.92	939
Bra021197_gene	-20.1037	2.25216	0.00442505	0.96	0.13	1.43	2987
Bra021203_gene	-15.8212	2.12555	2.41e-33	8.92	1.42	11.91	8852
Bra021206_gene	-16.6126	-1.38527	2.31e-09	12.5	22.06	16.87	545
Bra021208_gene	-14.9208	2.38698	1.03e-75	34.22	4.48	4.64	2409
Bra021209_gene	-18.3001	-3.01532	5.63e-13	2.12	10.96	21.26	606
Bra021210_gene	-17.5935	1.94675	4.34e-09	4.76	0.85	3.62	1959
Bra021216_gene	-15.2325	-1.62875	2.68e-30	13.2	28.01	34.8	1041
Bra021223_gene	-34.2914	-31.4492	1.91e-06	0	2.61	2.65	1200
Bra021224_gene	-18.8341	-1.94715	0.000112221	1.68	4.4	21.44	713
Bra021231_gene	-17.1737	-1.43297	2.48e-07	1.24	2.31	6.29	6698
Bra021232_gene	-16.4818	-3.7039	1.78e-65	9.01	77.62	113.84	622
Bra021238_gene	-33.6536	-32.7249	7.11e-15	0	14.4	29.74	890
Bra021241_gene	-12.7134	-1.34356	4.16e-112	73.55	127.91	111.33	1182
Bra021242_gene	-18.8686	-2.60345	3.1e-07	0.72	3.04	9.75	2121
Bra021245_gene	-18.713	-1.61034	0.000940674	0.88	1.84	2.93	2365
Bra021248_gene	-16.838	-1.63537	7.16e-11	5.52	11.8	6.11	1858
Bra021249_gene	-18.181	-2.94948	2.46e-13	2.07	11.11	0.8	543
Bra021256_gene	-35.0117	-30.0086	0.0078125	0	2.6	0	249
Bra021258_gene	-18.6873	1.91512	9.85e-05	9.7	1.76	73.96	613
Bra021262_gene	-14.4214	-1.27468	4.46e-32	12.71	21.1	28.8	2715
Bra021263_gene	-17.1915	-1.57227	5.69e-08	4.38	8.9	3.66	2473
Bra021266_gene	-15.8916	1.5064	1.18e-16	11.31	2.76	21.24	3348
Bra021276_gene	-19.2307	-1.87909	0.00087791	0.74	1.87	8.35	1864
Bra021278_gene	-17.3001	2.38556	6.09e-16	3.52	0.47	0.97	6005
Bra021279_gene	-34.4154	-31.2013	1.53e-05	0	0.84	0.25	3077
Bra021281_gene	-13.3674	-1.50457	7.99e-90	49.26	95.65	21.99	2627
Bra021287_gene	-18.8962	1.83712	0.000679548	2.18	0.45	0.51	3406
Bra021289_gene	-34.462	-31.1082	3.05e-05	0	0.47	2.33	3799
Bra021291_gene	-35.0117	-30.0086	0.0078125	0.03	0.36	3.39	6499
Bra021292_gene	-14.6657	1.51358	2.33e-37	39.18	9.43	49.31	2662
Bra021293_gene	-35.0117	-30.0086	0.0078125	0	1.55	0.43	560
Bra021298_gene	-20.8112	4.00705	7.63e-05	1.24	0.05	1.16	1797
Bra021302_gene	-17.6113	2.40698	6.37e-13	14.56	1.88	8.61	1357
Bra021315_gene	-20.2352	-3.48481	6.6e-05	0.57	4.4	0.22	482
Bra021319_gene	-18.6747	3.11014	1.36e-10	28.88	2.27	10.99	411
Bra021326_gene	-17.7964	1.25216	0.000764582	6.3	1.79	0.17	1088
Bra021343_gene	-16.6122	-1.68371	2.5e-13	7.66	16.84	4.08	832
Bra021344_gene	-34.9119	30.2083	0.00390625	3.7	0	0.62	712
Bra021349_gene	-16.4171	-2.07395	9.41e-22	9.14	26.08	28.04	1578
Bra021350_gene	-16.6831	2.26339	2.21e-21	9.66	1.38	0.22	8376
Bra021352_gene	-17.385	-1.18525	0.000156158	1.57	2.47	1.64	14305
Bra021354_gene	-17.8264	-1.13251	0.00129359	2.67	4.01	2.39	1014
Bra021357_gene	-19.6747	-3.4359	1.4e-06	0.4	3.08	6.43	1049
Bra021361_gene	-16.2416	1.8586	2.35e-19	7.5	1.44	1.82	7883
Bra021365_gene	-18.6873	-2.24088	3.31e-06	1.39	4.15	0.95	1554
Bra021370_gene	-33.6381	-32.7559	3.55e-15	0	3.09	0.38	1697
Bra021371_gene	-18.7352	-2.48481	3.62e-07	1.74	5.97	1.34	1143
Bra021372_gene	-17.5815	3.54761	1.55e-27	5.03	0.29	1.82	6638
Bra021374_gene	-16.7345	1.44535	2.46e-09	9.38	2.4	8.96	3215
Bra021375_gene	-13.9384	-1.07878	2.7e-32	121.4	175.73	48.96	1296
Bra021379_gene	-17.5288	1.40191	1.73e-05	15.72	4.18	4.07	510
Bra021381_gene	-18.1384	2.1829	3.81e-08	5.08	0.81	0.7	2361
Bra021384_gene	-33.962	-32.1082	4.66e-10	0	3.2	3.74	2503
Bra021385_gene	-14.875	2.77037	3.08e-105	144.3	14.47	5.39	561
Bra021391_gene	-16.9469	-1.01436	0.000104694	4.27	5.89	10.39	2894
Bra021392_gene	-13.8487	-2.26919	4.07e-146	14.51	47.87	43.35	3814
Bra021393_gene	-16.7423	-2.65687	3.18e-28	3.53	15.08	0.89	1186
Bra021398_gene	-17.3338	-1.57168	1.91e-07	3.67	7.45	10.05	1212
Bra021399_gene	-18.6503	-2.01088	2.49e-05	3.39	8.79	1.85	363
Bra021401_gene	-17.6478	-2.48481	3.28e-14	3.12	11.47	2.33	738
Bra021405_gene	-18.1655	1.48482	0.000176327	12.01	2.97	12.88	1010
Bra021407_gene	-35.0117	-30.0086	0.0078125	0	2.08	0.3	719
Bra021411_gene	-19.5743	-2.16288	0.00249392	0.94	2.5	1.61	1999
Bra021413_gene	-34.6229	-30.7863	0.000244141	0	0.84	4.68	4306
Bra021422_gene	-18.2065	2.87665	1.02e-12	4.95	0.46	1.39	1683
Bra021429_gene	-17.4941	3.47133	4.23e-28	19.86	1.3	0.41	1057
Bra021433_gene	-14.9334	-1.97796	1.44e-53	18.9	50.94	10.76	879
Bra021434_gene	-16.7773	-1.61605	5.7e-11	1.81	3.81	12.28	2868
Bra021435_gene	-18.2263	-2.3328	1.28e-08	1.15	3.98	6.41	2325
Bra021437_gene	-19.4133	2.15905	0.00143091	3.07	0.48	1.12	2184
Bra021440_gene	-14.2097	1.9369	1.39e-81	196.54	35.29	61.2	949
Bra021441_gene	-16.5747	-1.40495	6.34e-10	3.97	7.27	0.56	2783
Bra021442_gene	-17.3625	-1.51435	6.49e-07	5.59	10.92	0.73	591
Bra021444_gene	-15.8487	1.67362	8.9e-21	88.63	19.1	123.61	318
Bra021446_gene	-15.5096	-1.00445	3.09e-10	11.71	16.01	30.65	1434
Bra021447_gene	-14.6836	-1.94424	3.28e-61	23.82	62.61	26.43	938
Bra021451_gene	-21.1665	3.29655	0.00634766	3.1	0.22	0.22	399
Bra021452_gene	-16.4943	1.07813	1.76e-06	2.01	0.66	5.91	11190
Bra021454_gene	-18.475	2.33962	2.71e-07	4.97	0.69	0.59	2401
Bra021458_gene	-11.3719	1.18228	6.45e-215	409.86	123.77	260.74	1478
Bra021463_gene	-17.2503	-2.4075	1.16e-16	1.94	6.82	1.43	1392
Bra021464_gene	-17.0219	1.16683	1.91e-05	10.89	3.37	1.07	966
Bra021466_gene	-16.8062	-3.69893	4.05e-52	1.37	12.12	10.01	1917
Bra021480_gene	-14.0934	1.06304	1.12e-27	56.48	18.57	78.35	1823
Bra021485_gene	-20.7	4.22944	1.1e-05	2.09	0.07	1.03	2202
Bra021487_gene	-18.1113	-3.73273	6.45e-22	0.81	7.39	0.46	2370
Bra021490_gene	-34.1857	-31.6607	2.38e-07	0	1.29	1.23	1671
Bra021498_gene	-13.7225	-1.32531	3.74e-55	21.18	36.37	5.09	4071
Bra021501_gene	-15.4684	-1.15695	1.6e-13	6.11	9.31	20.85	2881
Bra021502_gene	-17.2466	1.52162	1.28e-07	15.78	3.87	2.54	645
Bra021503_gene	-17.6403	1.70502	5.35e-07	13.17	2.85	15.75	627
Bra021510_gene	-15.6418	1.23673	9.71e-14	18.24	5.31	5.07	2413
Bra021517_gene	-14.0494	1.43113	2.16e-50	72.79	18.53	34.31	1782
Bra021524_gene	-17.874	1.88151	5.2e-07	2.85	0.54	3.1	4079
Bra021525_gene	-19.499	-3.78737	4.11e-10	0.41	2.99	0.79	1836
Bra021529_gene	-13.9037	2.03242	4.33e-110	52.76	8.83	19.37	2328
Bra021532_gene	-16.6443	1.42208	2.9e-09	4.66	1.19	2.54	6832
Bra021533_gene	-18.5888	-2.77759	1.36e-09	0.86	3.9	1.66	1914
Bra021534_gene	-16.2991	-1.26823	7.77e-10	8.08	13.15	0.65	933
Bra021539_gene	-15.4889	1.83287	5e-31	56.85	10.93	6.81	1337
Bra021541_gene	-16.3446	1.6527	5.49e-15	8.81	1.91	6.31	4001
Bra021543_gene	-14.582	1.61298	2.15e-44	60.44	13.59	4.59	1668
Bra021550_gene	-17.305	-1.73056	7.12e-09	2.53	5.58	11.14	1290
Bra021552_gene	-34.9154	-30.2013	0.00390625	0	0.71	1.15	1656
Bra021553_gene	-18.7581	-1.79515	0.000271539	1.31	3.12	1.91	1294
Bra021570_gene	-14.4866	1.21405	9.47e-28	40.47	11.97	35.65	2033
Bra021577_gene	-17.9308	3.76786	2.68e-24	19.39	1.09	4.62	1666
Bra021578_gene	-20.3962	-3.16288	0.000728607	0.12	0.72	2.4	1992
Bra021579_gene	-13.9806	1.06082	6.36e-30	27.18	8.93	7.96	6065
Bra021581_gene	-34.7544	-30.5232	0.000976563	0	2.2	0.88	393
Bra021586_gene	-19.7	-3.38527	2.56e-06	0.32	2.32	2.13	1053
Bra021588_gene	-20.9428	3.74401	0.000518799	2.26	0.11	0.43	962
Bra021589_gene	-16.4288	-1.38171	2.59e-10	9.99	17.87	38	744
Bra021590_gene	-35.0117	-30.0086	0.0078125	0	0.52	0.74	1170
Bra021592_gene	-20.7722	-4.41081	2.1e-05	0.12	1.8	0.38	1546
Bra021593_gene	-13.5745	-2.06482	1.55e-146	62.13	178.1	71.96	808
Bra021596_gene	-19.0391	-3.23327	8.23e-10	0.56	3.03	0.57	1303
Bra021597_gene	-34.7544	-30.5232	0.000976563	0	1.2	0.24	2528
Bra023719_gene	-17.975	1.33962	0.000244397	3.6	1.01	11.69	2439
Bra023724_gene	-15.0931	-7.59407	0	1.69	212.26	716.66	1194
Bra023735_gene	-19.4798	4.67001	2.26e-13	5.79	0.15	1.15	1155
Bra023736_gene	-34.6857	-30.6607	0.000488281	0	1.52	0.81	1296
Bra023738_gene	-18.4338	2.42208	5.71e-08	11.46	1.46	0.98	1018
Bra023741_gene	-19.9672	-4.02086	2.46e-07	0.14	1.59	0.95	2822
Bra023743_gene	-20.7	-4.5552	5.72e-06	0.06	1.09	0.2	3152
Bra023756_gene	-18.3446	-2.62231	6.81e-10	0.5	2.04	0.48	2420
Bra023764_gene	-34.5652	-30.9017	0.00012207	0	2.9	2.23	677
Bra023767_gene	-33.9322	32.1677	1.16e-10	21.35	0	0.46	380
Bra023774_gene	-20.9925	3.64448	0.000976563	0.86	0.05	0.14	2295
Bra023786_gene	-15.7944	1.08931	7.91e-10	50.7	16.43	7.99	1531
Bra023789_gene	-18.5815	-2.45239	8.07e-08	4.39	15.14	0.34	886
Bra023790_gene	-16.835	-1.05596	3.29e-05	1.84	2.58	1.58	3054
Bra023803_gene	-19.4798	-1.82584	0.00249392	0.52	1.22	0.44	3022
Bra023807_gene	-19.8632	-6.22897	8.47e-22	0.2	10.26	1.23	967
Bra023810_gene	-18.6384	-3.50865	4.12e-14	0.41	2.98	3.16	2855
Bra023812_gene	-17.0508	-1.3579	4.36e-07	4.82	8.49	2.04	891
Bra023815_gene	-33.3932	-33.2457	3.39e-21	0	18.5	38.1	309
Bra023819_gene	-20.3962	-3.16288	0.000728607	0.26	1.59	0.89	3308
Bra023820_gene	-16.838	-1.86032	1.25e-13	5.31	13.24	52.14	914
Bra023825_gene	-12.4403	1.19932	1.86e-106	158.04	47.17	62.59	1824
Bra023826_gene	-17.0888	-1.77759	6.47e-11	4.55	10.7	8.26	1478
Bra023827_gene	-20.7	4.22944	1.1e-05	12	0.58	0	447
Bra023838_gene	-19.4249	-7.10539	2.94e-39	0.07	6.9	1.2	2684
Bra023840_gene	-17.9213	-1.06558	0.00306532	4.49	6.39	8.64	1580
Bra023842_gene	-17.0443	2.3711	4.98e-18	29.8	3.93	1.89	4312
Bra023844_gene	-15.2875	3.76691	2.91e-147	44.59	2.25	1.35	5693
Bra023846_gene	-19.374	-3.20727	6.68e-08	0.36	2.28	11.08	5483
Bra023847_gene	-17.9541	-2.23327	3.14e-09	0.88	2.71	0.3	3610
Bra023849_gene	-19.6113	6.40698	8.83e-25	18.22	0.15	1.75	591
Bra023856_gene	-34.8359	30.3603	0.00195312	6.54	0.19	0.98	284
Bra023860_gene	-16.193	1.38212	9.31e-12	16.7	4.42	26.05	3162
Bra023861_gene	-18.0743	-1.80674	6.46e-06	2.94	7.04	8.58	624
Bra023866_gene	-15.8246	2.4177	2.24e-42	25.33	3.25	5.41	6839
Bra023868_gene	-15.1726	-1.23044	2.57e-18	9.5	15.22	1.74	3941
Bra023870_gene	-21.1037	-3.74784	0.00183106	0.55	2.7	14.75	387
Bra023872_gene	-13.6267	-1.28021	4.48e-55	31.63	52.61	107.77	1494
Bra023873_gene	-18.3892	-2.25804	1.62e-07	5.36	16.43	13.37	9932
Bra023876_gene	-18.5023	-1.5499	0.00071727	3.38	6.32	9.65	1144
Bra023877_gene	-18.7628	2.4892	1.16e-06	7.4	0.91	1.02	1283
Bra023879_gene	-18.3163	2.07813	1.21e-06	11.4	1.86	0.33	1321
Bra023884_gene	-33.6466	32.7389	8.88e-16	5.45	0	1.59	1747
Bra023887_gene	-20.6037	4.42208	1.55e-06	1.74	0.06	0.78	1882
Bra023888_gene	-17.6685	-1.10843	0.00105273	5.19	7.47	3.08	603
Bra023895_gene	-16.8371	1.38461	4.76e-08	13.98	3.66	8.36	2007
Bra023896_gene	-16.38	-1.42998	3.34e-11	30.47	56.39	22.07	373
Bra023898_gene	-16.0675	-1.00142	1.76e-07	7.61	10.41	15.08	1889
Bra023902_gene	-18.4534	1.80395	5.21e-05	4.15	0.81	3.01	1983
Bra023903_gene	-18.5188	-2.57792	9.05e-09	0.86	3.38	5.25	1749
Bra023904_gene	-19.6037	-3.57792	2.27e-07	0.28	2.27	14.46	2429
Bra023907_gene	-16.7523	1.48098	1.3e-09	8.97	2.24	4.84	2695
Bra023908_gene	-15.1578	-1.18199	3.86e-17	10.29	15.99	9.28	2089
Bra023909_gene	-12.8029	1.63918	1.98e-153	1531.95	336.9	184.7	150
Bra023923_gene	-34.462	-31.1082	3.05e-05	0.09	2.03	2.42	786
Bra023925_gene	-19.9798	-2.82584	0.000488281	0.3	1.53	0.53	1345
Bra023926_gene	-18.2263	-3.16288	9.1e-15	1.08	6.65	8.19	1949
Bra023927_gene	-15.5083	3.32512	1.92e-98	47.45	3.3	10.81	1818
Bra023933_gene	-17.422	1.38461	8.64e-06	7.71	2.03	5.15	2384
Bra023937_gene	-18.4061	-4.49916	9.24e-27	1.49	21.54	13.69	484
Bra023940_gene	-15.7717	2.3208	1.08e-40	58.17	8.11	27.66	639
Bra023942_gene	-19.0055	-3.94424	3.29e-14	0.77	8.22	0.74	672
Bra026224_gene	-20.546	4.53756	4.17e-07	4.42	0.14	0	1099
Bra026225_gene	-20.8112	-4.3328	4.01e-05	0.36	4.94	3.29	315
Bra026226_gene	-17.6624	1.1348	0.00122038	8.73	2.8	1.81	1251
Bra026230_gene	-13.7267	1.19232	6.36e-44	62.86	18.89	66.77	1889
Bra026232_gene	-20.6037	-2.74784	0.00738525	0.16	0.76	1.08	1557
Bra026233_gene	-18.374	-2.28841	9.62e-08	0.83	2.65	0.22	1638
Bra026239_gene	-16.4671	2.60651	6.24e-32	20.01	2.26	3.54	1266
Bra026240_gene	-34.9154	-30.2013	0.00390625	0	0.66	0.98	1631
Bra026246_gene	-16.161	-2.34557	7.02e-33	4.67	16.21	6.15	2022
Bra026251_gene	-18.1553	-2.72582	9.71e-12	0.82	3.72	1.92	1533
Bra026257_gene	-16.7669	-1.19203	1.77e-06	6.39	10.09	8.6	1513
Bra026261_gene	-34.6857	-30.6607	0.000488281	0	1.5	0.14	747
Bra026262_gene	-12.9572	-5.3257	0	20.55	563.86	316.66	1212
Bra026265_gene	-17.3242	-1.39851	3.45e-06	4.41	7.81	1.39	810
Bra026266_gene	-16.5703	-1.25188	4.78e-08	4.83	7.8	13.93	1659
Bra026268_gene	-14.9749	1.63493	2.64e-35	35.57	7.89	21.06	1584
Bra026269_gene	-16.8144	-1.90762	1.98e-14	17.46	44.63	153.3	438
Bra026270_gene	-20.0322	-5.8908	1.58e-15	0.34	9.64	74.14	732
Bra026271_gene	-16.1742	-1.99215	6.97e-24	10.91	29.35	44.83	588
Bra026274_gene	-18.3498	-1.85476	2.09e-05	1.25	3.1	17.84	1173
Bra026275_gene	-18.5391	-3.7072	1.5e-16	0.66	5.91	0.42	1208
Bra026278_gene	-34.8304	-30.3712	0.00195312	0	2.54	0	306
Bra026279_gene	-34.2192	-31.5936	4.77e-07	0	5.25	0.24	360
Bra026282_gene	-16.5967	1.32693	1.64e-08	16.35	4.48	14.64	1334
Bra026286_gene	-17.874	-1.03735	0.00354481	1.97	2.7	7.71	2400
Bra026287_gene	-14.8058	-1.11422	2.65e-19	93.49	138.45	98	887
Bra026288_gene	-16.1493	-2.04202	2.42e-25	8.05	22.44	16.73	1059
Bra026289_gene	-34.3304	-31.3712	3.81e-06	0	1.48	3.12	1417
Bra026298_gene	-18.6151	-3.11041	1.64e-11	0.62	3.73	12.27	2250
Bra026303_gene	-20.6037	-4.74784	8.05e-07	0.06	1.16	0.34	2303
Bra026305_gene	-34.5652	-30.9017	0.00012207	0	1.93	0.89	723
Bra026307_gene	-16.9008	1.40903	6.49e-08	11.38	2.99	12.22	1761
Bra026308_gene	-17.3638	-1.0527	0.000769883	3.41	4.85	12.09	2535
Bra026311_gene	-18.0761	1.86266	1.65e-06	2.96	0.58	3.2	2686
Bra026313_gene	-14.6722	-1.80912	1.88e-53	13.81	33.07	141.21	2233
Bra026315_gene	-19.5055	-4.94424	2.08e-16	0.25	5.25	5.44	2022
Bra026318_gene	-18.7939	-3.72359	2.08e-14	1.45	13.28	1.12	1196
Bra026326_gene	-13.3126	-1.7739	2.1e-129	67.55	158.27	129.99	2299
Bra026329_gene	-18.1493	3.71627	2.35e-21	3.71	0.19	1.78	5057
Bra026331_gene	-16.1532	-1.11526	1.97e-08	9.03	13.43	10.41	1340
Bra026338_gene	-19.6831	-6.58914	1.62e-27	0.27	17.94	0	831
Bra026340_gene	-17.682	-3.19036	5.85e-22	2.2	12.92	6.92	1229
Bra026342_gene	-18.2818	2.42208	7.56e-09	3.18	0.4	1.36	2655
Bra026343_gene	-15.4658	-2.13779	1.74e-43	5.17	15.52	17.56	2239
Bra026344_gene	-20.8962	-4.16288	0.000144958	0.2	1.79	6.7	1666
Bra026346_gene	-34.1194	31.7933	1.49e-08	4.23	0	0.82	735
Bra026348_gene	-18.2252	2.26033	3.74e-08	8.93	1.28	0.8	1216
Bra026351_gene	-12.1357	-1.98046	0	33.98	91.87	16.33	4041
Bra026357_gene	-33.3717	-33.2888	8.47e-22	0	7	2.24	1608
Bra026358_gene	-15.3628	-1.18491	3.5e-15	7.93	12.39	15.12	2768
Bra026361_gene	-19.8525	1.92458	0.00719738	2.76	0.5	1.37	790
Bra026363_gene	-34.9154	-30.2013	0.00390625	0	0.31	1.08	3029
Bra026364_gene	-14.409	1.09548	4.79e-24	71.1	22.85	156.27	2012
Bra026366_gene	-20.8525	-4.25034	7.63e-05	0.09	1.17	0.2	1381
Bra026372_gene	-33.962	-32.1082	4.66e-10	0	7.25	28.41	12673
Bra026376_gene	-15.3152	-1.28006	5.1e-18	42.91	71.27	98.2	723
Bra026377_gene	-16.9503	-2.76695	8.3e-27	3.17	14.46	31.45	2004
Bra026379_gene	-17.2452	1.85148	1.85e-10	8.81	1.71	3.82	2650
Bra026380_gene	-13.961	-1.46244	8.38e-57	86.77	163.88	241.77	885
Bra026388_gene	-17.3001	1.62853	3.18e-08	7.22	1.62	0.55	2856
Bra026389_gene	-19.546	-2.86332	3.4e-05	0.98	4.18	11.8	2072
Bra026391_gene	-20.7	4.22944	1.1e-05	0.88	0.03	0.37	2799
Bra026393_gene	-18.6873	-3.41081	4.87e-13	0.45	2.84	9.6	3583
Bra026395_gene	-19.0495	-1.51652	0.00455138	0.74	1.44	5.46	1377
Bra026396_gene	-15.6759	-1.25864	6.5e-14	15.7	25.72	59.69	1549
Bra026402_gene	-17.0521	-3.20727	1.04e-33	2.21	13.51	4.58	1513
Bra026403_gene	-18.0339	1.22178	0.00109008	6.26	1.93	2.96	1456
Bra026406_gene	-14.7293	1.04637	7.51e-18	39.1	12.98	20.08	2590
Bra026409_gene	-13.5113	2.08282	1.33e-151	72.11	11.69	26.79	2918
Bra026413_gene	-20.9428	-4.06977	0.000274658	0.09	1.04	2.03	1397
Bra026415_gene	-11.34	-1.60158	0	82.13	170.79	128.64	3688
Bra026416_gene	-17.1936	2.07234	2.77e-13	13.17	2.22	12.69	1830
Bra026417_gene	-15.4966	1.46648	2.04e-20	21.74	5.38	20.78	1617
Bra026420_gene	-34.6466	30.7389	0.000244141	1.44	0	0.25	1032
Bra026434_gene	-15.1803	1.09395	1.19e-14	24.64	7.92	6.3	1600
Bra026435_gene	-15.7064	1.83712	6.14e-27	16.54	3.19	0.37	2239
Bra026446_gene	-20.046	3.53756	3.03e-06	2.38	0.14	0.21	1425
Bra026449_gene	-15.2708	-1.5287	9.05e-26	7.38	14.52	30.01	3964
Bra026453_gene	-14.5306	-1.39768	1e-35	20.86	37.68	10.47	2730
Bra026455_gene	-16.5269	-1.55654	4.16e-12	16.17	32.29	281.94	444
Bra026461_gene	-34.5434	30.9453	6.1e-05	1.66	0	2.39	1727
Bra026464_gene	-15.3795	2.19076	1.86e-47	33.32	5	5.38	1474
Bra026465_gene	-13.5782	1.41034	1.98e-67	79.82	20.61	54.24	3832
Bra026466_gene	-14.3629	1.84101	1.1e-66	57.23	10.94	14.72	2999
Bra026467_gene	-34.1194	31.7933	1.49e-08	3.27	0	1.66	1507
Bra026470_gene	-34.2192	-31.5936	4.77e-07	0	1.86	2.03	2496
Bra026478_gene	-15.1484	-1.12491	4.44e-16	6.49	9.71	2.16	3971
Bra026481_gene	-17.5888	2.45183	1.34e-13	7.89	1.03	1.11	2815
Bra026482_gene	-13.3949	-2.95895	0	100.57	533.92	146.75	919
Bra026483_gene	-18.6873	1.91512	9.85e-05	7.29	1.45	2.47	1389
Bra026487_gene	-18.9076	1.47455	0.00763208	3.78	0.93	11.05	1865
Bra026489_gene	-14.5811	-1.0156	6.16e-19	18.33	25.31	68.94	2284
Bra026498_gene	-17.9949	-1.46954	0.000194298	2.97	5.48	3.26	1508
Bra026504_gene	-18.7466	1.79648	0.000388131	2.86	0.56	0.38	2346
Bra026505_gene	-17.6503	-2.01088	1.18e-09	5.08	13.45	1.16	953
Bra028254_gene	-18.4579	-2.39554	5.26e-08	0.99	3.59	14.05	1965
Bra028256_gene	-17.8283	-2.48481	1.07e-12	1.03	3.95	18.51	1944
Bra028258_gene	-19.6747	3.11014	2.56e-06	5.81	0.45	0.75	2871
Bra028265_gene	-17.9368	-1.16288	0.00130717	1.93	2.95	7.57	2225
Bra028271_gene	-14.4547	-2.33085	4.95e-102	56.62	194.85	330.25	907
Bra028272_gene	-17.1873	2.08505	1.71e-13	9.92	1.64	0.6	1615
Bra028274_gene	-17.874	-1.28841	0.000303163	1.06	1.82	9.53	2328
Bra028287_gene	-17.1966	-1.14325	3.91e-05	14.13	21.12	0.29	377
Bra028289_gene	-18.7352	2.15905	1.52e-05	2.78	0.43	4.92	2498
Bra028290_gene	-14.2699	-1.09577	8.62e-27	48.64	71.2	293.85	663
Bra028292_gene	-19.1503	-2.48481	7.43e-06	1.85	7.08	71.28	690
Bra028295_gene	-33.9119	32.2083	5.82e-11	2.02	0	0.88	2980
Bra028296_gene	-19.1423	1.73021	0.00455138	2.26	0.51	0.59	1317
Bra028297_gene	-16.6269	1.08808	4.25e-06	16.96	5.47	37.38	1688
Bra028298_gene	-14.6401	-2.19827	5.35e-80	28.22	88.32	71.68	983
Bra028300_gene	-17.2076	-1.04423	0.000237468	2.45	3.41	2.03	2284
Bra028308_gene	-16.6747	-1.4359	1.13e-09	4.51	8.22	4.16	1654
Bra028313_gene	-20.1344	3.36068	1.94e-05	2.11	0.14	4.51	3754
Bra028320_gene	-16.1852	2.02977	1.03e-23	8.71	1.47	1.67	6094
Bra028323_gene	-20.0743	5.48098	9.06e-14	7.65	0.12	2.3	1857
Bra028326_gene	-20.4191	4.79132	1.54e-08	3.89	0.1	0.38	998
Bra028332_gene	-14.4929	1.37042	1.15e-34	21.87	5.79	32.28	6727
Bra028334_gene	-19.6037	-2.74784	0.000103716	0.12	0.55	0.49	5723
Bra028335_gene	-16.2196	2.02034	4.38e-23	24.65	4.22	3.48	1706
Bra028342_gene	-13.171	1.00335	6.44e-46	50.98	17.42	22.05	2953
Bra028344_gene	-19.7	-2.5552	0.000533521	0.99	3.98	4.55	456
Bra028345_gene	-13.0181	-1.85226	2.13e-172	40.49	100.16	241.75	1803
Bra028357_gene	-16.1798	-1.9299	2.95e-22	5.41	13.95	37.2	1898
Bra028359_gene	-16.9026	-2.53543	2.15e-23	3.7	14.28	41.4	2397
Bra028361_gene	-34.4154	-31.2013	1.53e-05	0	6.23	12.45	302
Bra028367_gene	-16.9484	1.91891	3.33e-13	7.83	1.45	10.27	2843
Bra028368_gene	-34.5932	30.8458	0.00012207	1.14	0	0.29	1476
Bra028370_gene	-16.5494	1.07498	3.42e-06	15.78	5.13	5.99	1207
Bra028375_gene	-18.1873	-1.24088	0.00320154	1.69	2.68	0.62	1254
Bra028380_gene	-16.0729	1.02615	8.09e-08	15.71	5.29	3.59	1227
Bra028382_gene	-34.3717	-31.2888	7.63e-06	0	1.43	11.42	1264
Bra029894_gene	-20.6665	-4.62231	2.98e-06	0.06	1	1.11	2185
Bra029897_gene	-34.7544	-30.5232	0.000976563	0	0.65	0.13	1427
Bra029906_gene	-12.2909	1.09023	8.03e-98	138.23	44.49	118.73	1959
Bra029911_gene	-19.3062	2.37317	0.000195126	15.55	2.16	0.41	210
Bra029913_gene	-17.8112	-1.99295	8.54e-09	2.08	5.69	21.73	981
Bra029914_gene	-15.6691	1.2443	1.35e-13	31.58	9.14	22.59	2778
Bra029919_gene	-15.4719	1.2573	1.22e-15	21.59	6.21	9.52	2253
Bra029921_gene	-18.6706	2.67362	4.69e-08	2.91	0.31	0.53	1965
Bra029925_gene	-17.2	-3.5552	1.44e-36	1.52	12.1	13.43	1206
Bra029932_gene	-17.2567	-1.18334	6.55e-05	2.93	4.58	7.05	3078
Bra029933_gene	-19.5743	-6.80674	4.93e-32	0.11	8.24	15.06	2536
Bra029939_gene	-14.9872	1.33546	5.43e-24	30.03	8.14	11.76	3982
Bra029943_gene	-17.975	-1.66538	1.92e-05	1.17	2.47	13.34	3808
Bra029946_gene	-13.8423	4.33012	0	275.22	9.44	2.59	1188
Bra029947_gene	-14.6925	1.52942	2.68e-37	37.73	8.99	9.17	1943
Bra029949_gene	-18.289	-2.45834	4.04e-09	1.59	6.08	9.78	1158
Bra029950_gene	-19.7	-3.38527	2.56e-06	0.35	2.6	0.93	2131
Bra029954_gene	-18.713	-1.61034	0.000940674	0.83	1.61	1.24	3416
Bra029957_gene	-15.7118	1.35337	2.53e-15	7.72	2.09	6.5	3906
Bra029958_gene	-34.9119	30.2083	0.00390625	0.5	0	0.21	5221
Bra029959_gene	-20.2352	3.15905	0.000121117	4.49	0.33	2.13	2964
Bra029967_gene	-16.257	-1.22428	1.95e-09	9.94	15.84	32.91	1216
Bra029968_gene	-18.0716	-2.89327	1.05e-13	1.47	7.54	5.45	840
Bra029971_gene	-14.606	2.8029	4.62e-129	410.88	40.5	7.2	723
Bra029974_gene	-14.218	1.52779	2.58e-51	66.72	15.92	53.77	1549
Bra029975_gene	-17.4703	3.51894	2.08e-29	13.06	0.78	2.39	1332
Bra029984_gene	-15.4911	-1.30727	1.12e-16	29.28	49.37	175.72	441
Bra029985_gene	-17.8001	2.21563	7.29e-10	13.22	1.95	0.78	666
Bra029989_gene	-17.5573	1.11396	0.000846496	3.78	1.19	2.4	2916
Bra029990_gene	-11.5072	-2.0779	0	175.77	508.3	3.29	885
Bra029998_gene	-33.3405	-33.351	1.06e-22	0	24.65	0	252
Bra030003_gene	-33.7727	-32.4867	9.09e-13	0.01	2.89	2.82	1194
Bra030012_gene	-21.046	3.53756	0.00183106	1.36	0.08	0	1736
Bra030016_gene	-16.9541	-1.06334	4.92e-05	7.54	10.64	5.2	1164
Bra030018_gene	-20.3962	-3.16288	0.000728607	0.27	1.74	2.81	2758
Bra031399_gene	-34.4154	-31.2013	1.53e-05	0	3.23	0.87	453
Bra031401_gene	-14.3766	2.39962	6.84e-111	72.63	9.48	7.93	5733
Bra031404_gene	-34.6857	-30.6607	0.000488281	0	4.4	0.4	751
Bra031406_gene	-15.5518	1.9924	9.35e-35	14.1	2.44	2.95	2742
Bra031407_gene	-34.7544	-30.5232	0.000976563	0	0.58	0.4	1848
Bra031411_gene	-19.8112	2.83712	4.92e-05	4.91	0.6	2.26	1010
Bra031416_gene	-17.0417	1.63781	2.9e-09	9.51	2.12	7.12	1534
Bra031422_gene	-33.7509	32.5303	1.14e-13	9.82	0	0	1077
Bra031423_gene	-17.9383	2.13829	5.26e-09	6.73	1.07	5.41	1539
Bra031424_gene	-18.5635	-3.21351	1.49e-12	3.75	23.52	3.81	393
Bra031426_gene	-18.874	1.88151	0.000430857	2.48	0.46	6.88	3264
Bra031430_gene	-16.7728	-1.42591	1.05e-08	9.1	16.54	0.15	1228
Bra031431_gene	-19.9191	3.79132	1.31e-07	2.91	0.14	0.14	10815
Bra031439_gene	-15.7782	2.90321	4.68e-62	55.39	5.06	0.11	2360
Bra031445_gene	-16.0351	2.10355	1.67e-28	8.54	1.36	12.17	6159
Bra031448_gene	-20.7722	-4.41081	2.1e-05	0.15	2.29	1.5	744
Bra031452_gene	-32.6536	-34.7249	3.19e-58	0	4.48	18.03	4872
Bra031456_gene	-13.5093	1.21697	4.89e-53	52.85	15.6	30.8	3401
Bra031461_gene	-35.0117	-30.0086	0.0078125	0	1.43	0	1579
Bra031464_gene	-14.5673	-1.37842	1.38e-33	19.04	33.86	49.96	2326
Bra031470_gene	-17.4877	1.73524	4.98e-08	7.61	1.57	1.95	1300
Bra031473_gene	-19.3578	-4.06977	2.27e-12	0.84	9.74	0.21	1410
Bra031477_gene	-14.3127	-1.37542	9.79e-40	15.95	28.27	50.54	3470
Bra031482_gene	-17.7392	1.65528	3.28e-06	3.54	0.8	0.2	2280
Bra031486_gene	-18.1266	2.20635	2.31e-08	6.98	1.05	1.11	1428
Bra031489_gene	-18.1685	-1.27836	0.00223255	5.54	9.24	2.12	366
Bra031493_gene	-17.374	-2.28841	3.29e-14	2.08	6.97	1.87	1889
Bra031502_gene	-18.5635	-3.21351	1.49e-12	0.46	2.59	0.48	2034
Bra031520_gene	-12.6353	-2.57418	0	22.65	92.4	71.79	4096
Bra031521_gene	-14.9841	3.57245	1.14e-162	48.69	2.82	6.63	2034
Bra031529_gene	-19.2352	2.51519	4.13e-05	1.62	0.22	0.49	4302
Bra033491_gene	-15.629	-2.43874	3.04e-50	24.87	92.3	216.76	1082
Bra033502_gene	-20.1037	-5.74784	4.62e-14	0.79	15.08	0	279
Bra033507_gene	-34.4154	-31.2013	1.53e-05	0	0.89	11.74	1560
Bra033520_gene	-17.6578	-2.14377	9.94e-11	7.13	21.83	0.54	661
Bra033522_gene	-20.6037	-2.74784	0.00738525	0.15	0.76	0.35	1995
Bra033523_gene	-19.1915	2.60266	1.43e-05	9.37	1.2	6.32	414
Bra033526_gene	-32.741	-34.55	1.34e-51	0	11	0.54	1440
Bra033527_gene	-14.9344	1.50225	1.08e-30	26.29	6.38	7.99	2575
Bra033528_gene	-14.325	1.49653	1.06e-45	38.47	9.35	25.81	2461
Bra033532_gene	-18.7375	-8.48029	2.29e-100	0.28	67.72	8.54	500
Bra033533_gene	-15.7707	-1.21402	2.35e-12	20.35	32.17	149.86	819
Bra033535_gene	-20.4925	-2.97023	0.00234985	0.3	1.72	8.23	2159
Bra033538_gene	-34.6857	-30.6607	0.000488281	0	0.51	2.02	3866
Bra033542_gene	-20.8962	-4.16288	0.000144958	0.19	2.44	8.68	597
Bra033544_gene	-16.4255	1.11276	3.5e-07	6.33	2.02	7.47	4897
Bra033545_gene	-10.3468	2.03961	0	1308.06	218.06	596.81	1941
Bra033761_gene	-16.956	2.31659	2e-18	6.81	0.96	3.67	3361
Bra033766_gene	-18.6228	-1.79091	0.000156417	5.22	12.29	0	243
Bra033772_gene	-17.0752	1.30425	2.87e-06	8.92	2.53	2.33	1471
Bra033773_gene	-16.4173	2.22414	1.6e-24	42.36	6.35	59.81	1550
Bra033774_gene	-13.7811	2.51766	2.48e-183	88.88	10.65	45.23	2057
Bra033775_gene	-14.9635	2.08776	6.92e-57	33.34	5.38	1.63	2020
Bra033777_gene	-17.8361	-1.49848	2.24e-05	2.24	4.26	5.18	2065
Bra033796_gene	-17.5391	-2.87712	1.17e-19	1.41	6.77	16.63	1486
Bra033801_gene	-15.5615	1.19014	2.68e-13	15.59	4.71	14.47	4689
Bra033804_gene	-34.9154	-30.2013	0.00390625	0	0.62	0.16	5517
Bra033806_gene	-16.9456	-1.08042	3.57e-05	2.09	3.03	4.04	2894
Bra033808_gene	-18.1737	-1.43297	0.000584365	1.39	2.64	1.69	1454
Bra033809_gene	-15.3086	2.59345	1.17e-68	65.69	7.45	5.42	858
Bra033810_gene	-20.9925	3.64448	0.000976563	3.48	0.19	0.57	2356
Bra033811_gene	-34.9154	-30.2013	0.00390625	0	1.83	0.21	499
Bra033813_gene	-12.9001	1.95011	1.37e-202	136.78	24.25	34.91	1749
Bra033814_gene	-16.4982	-1.34421	1.57e-09	10.31	17.8	5.58	981
Bra033820_gene	-14.9883	1.45677	4.14e-28	24.01	6	14.31	2276
Bra033824_gene	-35.0117	-30.0086	0.0078125	0	1.35	0.39	1115
Bra033833_gene	-17.0391	-1.09249	4.41e-05	4.3	6.24	58.42	2025
Bra033840_gene	-14.6302	2.99611	6.11e-145	76.12	6.53	1.84	1675
Bra033841_gene	-35.0117	-30.0086	0.0078125	0	0.78	1.22	3405
Bra034044_gene	-34.0652	-31.9017	7.45e-09	0	1.25	1.53	2572
Bra034047_gene	-19.046	3.53756	2.14e-10	5.4	0.32	6.3	1717
Bra034048_gene	-34.2044	31.6234	1.19e-07	2.35	0	1.8	1197
Bra034049_gene	-19.8525	5.92458	3.09e-17	18.67	0.21	0.42	411
Bra034054_gene	-17.1609	1.21899	2.76e-05	3.67	1.1	3.84	4372
Bra034062_gene	-20.7722	-4.41081	2.1e-05	0.04	0.53	1.58	5277
Bra034067_gene	-16.4224	1.49705	8.18e-12	12.43	3.02	3.96	2290
Bra034068_gene	-34.4154	-31.2013	1.53e-05	0	2.49	11.21	1897
Bra034070_gene	-16.2964	1.03679	1.02e-06	44.66	14.91	72.18	660
Bra034071_gene	-33.2635	-33.5051	2.07e-25	0	11.15	1.69	615
Bra034075_gene	-13.8471	1.43938	1.44e-58	88.84	22.49	34.82	1884
Bra034076_gene	-34.2914	-31.4492	1.91e-06	0	2.19	0.81	1715
Bra034079_gene	-15.9275	4.05862	1.79e-110	20.5	0.84	0.2	3941
Bra034082_gene	-17.5716	1.56751	2.2e-06	5.06	1.19	2.16	2752
Bra034084_gene	-16.0234	-1.77627	9.47e-21	35.51	83.44	34.07	213
Bra034087_gene	-14.5076	-1.43036	9.19e-38	23.53	43.45	1.5	2161
Bra034088_gene	-13.9514	2.25723	2.45e-131	90.9	13.08	24.26	3596
Bra034093_gene	-18.4428	-3.06977	2.28e-12	1.32	7.72	1.01	681
Bra034095_gene	-15.6977	-5.27224	7.43e-242	12.56	322.85	0	611
Bra034100_gene	-17.2773	-1.14212	0.000178357	8.79	13.12	6.06	1200
Bra034101_gene	-16.1248	2.03506	5.76e-25	27.01	4.57	1.85	1829
Bra034102_gene	-16.1184	-2.10372	3.03e-27	3.73	10.9	10.73	3881
Bra034104_gene	-18.5925	-2.12635	5.61e-06	3.14	9.28	5.41	366
Bra034105_gene	-34.3729	31.2863	3.81e-06	3.68	0	0.45	884
Bra034118_gene	-17.4297	1.72295	2.91e-08	7.58	1.61	3.62	1831
Bra034120_gene	-16.1325	2.19467	1e-28	17.18	2.57	0.91	2300
Bra034126_gene	-16.4362	1.46939	2.63e-11	6.8	1.68	7.69	4691
Bra034127_gene	-33.8508	-32.3306	1.46e-11	0	5.02	0.85	1042
Bra034128_gene	-14.1128	1.59023	3.57e-59	47.55	10.83	3.5	2976
Bra034132_gene	-20.046	-5.86332	3.11e-15	0.1	4.14	3.82	2377
Bra034136_gene	-15.9357	2.14351	4.98e-31	10.73	1.68	0.44	4114
Bra034137_gene	-17.6388	-5.06288	6.67e-58	0.59	13.53	0.39	1431
Bra034138_gene	-18.8062	3.37317	2.97e-11	15.41	1.01	0.4	534
Bra034141_gene	-18.4338	2.42208	5.71e-08	3.05	0.38	1.5	3610
Bra034144_gene	-18.713	3.03352	7.67e-10	6.43	0.53	1.14	978
Bra034148_gene	-15.4623	1.014	8.1e-11	18.26	6.19	2.12	2278
Bra034149_gene	-17.1778	-4.42967	1.04e-59	6.56	91.44	33.98	434
Bra034155_gene	-18.0573	-1.05596	0.00985345	8.21	11.75	24.95	291
Bra034156_gene	-16.2694	2.59482	9.87e-36	14.84	1.69	5.77	5159
Bra034158_gene	-33.2914	-33.4492	1.65e-24	0	4.91	0	1679
Bra034159_gene	-18.8525	1.92458	0.000271539	4.5	0.79	2.37	873
Bra034160_gene	-18.9488	2.11723	0.000112221	1.78	0.29	0.79	3151
Bra034161_gene	-18.2605	3.93866	6.45e-22	4.53	0.23	0.19	2568
Bra034162_gene	-34.9968	30.0384	0.0078125	2.66	0	0.5	1051
Bra034163_gene	-16.979	2.75273	4.71e-25	10.65	1.08	0.17	1761
Bra034164_gene	-15.71	3.29058	6.79e-84	59.57	4.21	0.38	8379
Bra034165_gene	-15.5064	-1.01088	2.3e-10	17.03	23.46	42.08	831
Bra034169_gene	-14.0837	-1.02905	1.52e-26	49.9	69.69	146.35	1989
Bra034170_gene	-18.289	-6.20727	1.02e-60	0.54	22.21	3.05	1906
Bra034171_gene	-17.9308	-2.09362	2.3e-08	4.88	13.53	13.96	989
Bra034172_gene	-15.003	1.08997	2.46e-16	11.35	3.67	11.32	3875
Bra034173_gene	-17.3498	1.31517	1.32e-05	11.5	3.15	9.71	936
Bra034176_gene	-19.2352	2.51519	4.13e-05	8.29	0.97	2.14	444
Bra034177_gene	-19.4133	2.15905	0.00143091	6.32	0.94	15.79	537
Bra034179_gene	-14.1466	1.0266	3.81e-25	57.29	19.29	3.31	1278
Bra034180_gene	-19.4672	-3.02086	6.16e-06	0.34	1.94	0	1780
Bra034184_gene	-19.1423	-2.05596	0.000195126	0.62	1.77	1.45	1895
Bra034187_gene	-17.56	1.33962	5.31e-05	13.63	3.78	12.73	1171
Bra034190_gene	-16.1382	-1.37945	3.05e-12	15.05	26.68	28.81	1222
Bra034193_gene	-15.2622	-1.89454	2.93e-39	11.86	30.29	30.97	1803
Bra034196_gene	-17.7728	2.27008	1.64e-10	6.4	0.91	1.9	1925
Bra034204_gene	-17.4439	-1.55774	5.64e-07	1.32	2.67	4.76	3568
Bra034208_gene	-14.3149	2.13041	1.85e-91	31.35	4.91	10.62	3048
Bra034218_gene	-14.0123	1.49437	2.08e-56	17.67	4.31	13.21	5625
Bra034219_gene	-14.5873	1.11014	5.81e-22	25.67	8.15	32.33	4585
Bra034224_gene	-17.9213	-1.06558	0.00306532	2.77	3.81	1.06	1725
Bra034226_gene	-35.0117	-30.0086	0.0078125	0	0.7	0.2	938
Bra034235_gene	-17.922	2.38461	5.09e-11	5.73	0.75	4.34	1591
Bra034236_gene	-15.2626	-1.78978	4.79e-35	6.08	14.29	0.43	3488
Bra034237_gene	-14.1982	-1.94424	1.48e-84	16.81	44.28	29.9	2833
Bra034241_gene	-18.5653	2.15905	5.55e-06	2.43	0.38	1.48	2097
Bra034243_gene	-15.6832	1.37717	3.49e-16	15.71	4.14	1.47	1818
Bra035414_gene	-34.5434	30.9453	6.1e-05	1.58	0	0.08	1559
Bra035415_gene	-13.5089	1.38975	1.37e-68	87.68	22.94	59.45	1555
Bra035418_gene	-16.7479	1.56295	1.36e-10	4.38	1.04	6.84	5177
Bra035419_gene	-16.9883	1.39434	1.88e-07	40.37	10.75	0.6	288
Bra035422_gene	-13.7133	1.541	3.63e-73	32.56	7.68	15.15	8304
Bra035424_gene	-16.1002	2.19969	1.42e-29	10.51	1.59	2.17	3018
Bra035437_gene	-16.6439	1.77089	1.47e-13	15.14	3.08	2.79	1325
Bra035438_gene	-16.1664	2.44428	2.45e-34	24.65	3.17	10.18	3912
Bra035442_gene	-34.8359	30.3603	0.00195312	3.44	0	0	837
Bra035446_gene	-15.175	1.44182	3.02e-24	27.23	6.91	54.46	3494
Bra035455_gene	-15.5284	1.92882	3.2e-33	4.88	0.88	3.17	12981
Bra035456_gene	-32.6155	-34.8012	3.11e-61	0	74.66	0.38	2068
Bra035458_gene	-18.5981	-2.41922	1.38e-07	1.25	4.6	0.95	819
Bra035466_gene	-18.7628	-2.81496	5.81e-09	0.73	3.16	4.29	2524
Bra035469_gene	-15.6272	1.87921	6.09e-30	29.9	5.58	8.33	1272
Bra035470_gene	-12.659	1.5311	7.27e-148	136.51	32.36	47.44	2227
Bra035474_gene	-19.0188	3.59201	6.4e-11	5.74	0.36	0.96	1071
Bra036866_gene	-19.2	2.05951	0.000821395	2.81	0.53	0	1131
Bra036870_gene	-17.9308	1.76786	1.4e-06	8.41	1.69	0.52	825
Bra036871_gene	-18.6747	3.11014	1.36e-10	2.55	0.21	0.1	2580
Bra036874_gene	-17.9126	2.88548	1.91e-15	4.14	0.4	0.35	2490
Bra036882_gene	-15.1616	1.04769	9.37e-14	26.15	8.69	11.25	1734
Bra036884_gene	-13.9993	1.9778	3.64e-98	191.71	33.42	97.33	1365
Bra036904_gene	-16.3233	-1.85281	1.38e-18	9.75	24.11	16.93	1429
Bra036908_gene	-34.5652	-30.9017	0.00012207	0	1.78	2.8	645
Bra036909_gene	-13.3406	-1.02059	4.97e-43	120.65	167.74	92.4	522
Bra036910_gene	-13.2272	1.03747	2.31e-47	144.77	48.34	91.71	1989
Bra036912_gene	-15.1575	1.11847	1.53e-15	28.09	8.92	7.23	1335
Bra036913_gene	-34.2914	-31.4492	1.91e-06	0	1.63	7.37	1008
Bra036917_gene	-34.0434	31.9453	3.73e-09	2.94	0	2.62	1865
Bra036918_gene	-15.9077	1.35649	1.45e-13	10.51	2.83	1.35	3530
Bra036920_gene	-19.9798	5.67001	2.3e-14	5.71	0.08	1.67	1993
Bra036922_gene	-14.8723	-2.49472	6.17e-88	17.99	69.53	24.44	2331
Bra037538_gene	-17.6716	-5.4421	1.36e-66	0.61	16.61	36.86	2401
Bra037542_gene	-18.9893	-3.3328	1.31e-10	3.69	21.47	4.25	183
Bra037545_gene	-19.874	5.88151	1.16e-16	6.64	0.08	1.93	1119
Bra037554_gene	-34.7544	-30.5232	0.000976563	0	0.35	0.17	2493
Bra037555_gene	-13.7215	1.14721	4.64e-41	64.47	19.99	42.21	2807
Bra037560_gene	-13.1428	1.14266	2.92e-60	143.95	44.7	231.89	1228
Bra037564_gene	-17.257	-1.10148	0.000284529	2.34	3.37	1.22	1938
Bra037565_gene	-13.9763	-2.01402	1.59e-105	15.67	43.22	55.22	2369
Bra037568_gene	-17.8518	3.00705	1.46e-16	9.03	0.77	3.62	1242
Bra037569_gene	-16.9305	1.8602	1.21e-12	21.71	4.13	1.68	654
Bra037570_gene	-18.6747	-3.4359	2.63e-13	0.36	2.54	0.52	3180
Bra037572_gene	-16.5841	-1.0217	9.02e-06	3.52	4.85	4.55	2066
Bra037574_gene	-19.9798	-2.82584	0.000488281	0.24	1	6.91	3197
Bra037578_gene	-18.3686	1.27769	0.00318525	7.35	2.2	2.66	585
Bra037579_gene	-34.038	-31.9562	3.73e-09	0	2.72	19.03	1591
Bra037583_gene	-19.6266	3.20635	7.66e-07	1.37	0.1	0.1	2916
Bra037592_gene	-16.014	1.30208	9.9e-12	5.91	1.65	11.48	5431
Bra037603_gene	-17.5888	2.83712	5.98e-18	4.15	0.42	0.54	7176
Bra037605_gene	-20.4925	-2.97023	0.00234985	0.41	2.19	13.45	2612
Bra037606_gene	-16.4996	1.84568	2.4e-16	9.92	1.89	3.95	2507
Bra037609_gene	-12.3459	-2.25186	0	138.54	452.14	681.7	1086
Bra037610_gene	-19.3316	-1.67745	0.00371917	0.37	0.7	0.25	2676
Bra037612_gene	-34.462	-31.1082	3.05e-05	0	0.89	0.06	3301
Bra037614_gene	-20.7352	-4.48481	1.1e-05	0.13	1.99	3.24	1617
Bra037620_gene	-17.4595	-7.03632	1.25e-147	0.55	49.93	487.64	6795
Bra037621_gene	-20.1665	-3.62231	1.94e-05	0.8	6.74	0.61	485
Bra037624_gene	-15.0852	-1.89984	2.54e-44	34.2	87.56	55.03	569
Bra037625_gene	-34.1749	31.6823	5.96e-08	1.76	0	0.21	1724
Bra037626_gene	-34.6229	-30.7863	0.000244141	0	0.63	2.11	2572
Bra038212_gene	-20.9925	-3.97023	0.000518799	0.88	5.25	5.19	321
Bra038213_gene	-16.0164	1.46452	2.47e-14	10.97	2.75	2.59	2785
Bra038217_gene	-16.8923	2.12889	1.82e-16	11.15	1.77	9.62	1656
Bra038218_gene	-18.2386	-2.07715	4.57e-07	0.8	2.2	6.72	2960
Bra038226_gene	-18.0263	1.08105	0.00368996	12.87	4.14	6.88	402
Bra038227_gene	-14.1	1.39585	1.49e-46	60.94	15.91	104.3	1410
Bra038230_gene	-16.0595	1.4658	1.76e-14	7.63	1.89	3.96	6334
Bra038233_gene	-13.8535	-1.64994	1.33e-77	21.08	45.27	62.4	2094
Bra038243_gene	-10.2486	-5.76718	0	67.44	2516.8	1401.95	13850
Bra038247_gene	-16.5777	2.21563	1.5e-21	22.47	3.35	15.85	2544
Bra038249_gene	-17.7263	1.83712	1.78e-07	8.79	1.76	4.83	2526
Bra038250_gene	-34.1749	31.6823	5.96e-08	8.04	0	0.96	2666
Bra038447_gene	-17.6033	-1.03282	0.00193144	3.24	4.45	4.33	1217
Bra038448_gene	-16.0359	1.74401	4.18e-20	4.08	0.84	5.09	13772
Bra038452_gene	-34.9154	-30.2013	0.00390625	0	0.54	0.13	5188
Bra038453_gene	-15.2793	1.40511	8.82e-22	18.2	4.74	7.5	2094
Bra038459_gene	-18.6189	2.39171	7.29e-07	3.66	0.47	2.17	2158
Bra038464_gene	-17.546	-3.46244	4.94e-28	2.27	17.14	1.34	2757
Bra038469_gene	-18.6266	-1.53211	0.00126003	0.82	1.57	2.57	1813
Bra038475_gene	-18.885	3.21563	1.02e-09	16.87	1.32	2.46	388
Bra038482_gene	-18.181	1.45379	0.000264279	30.29	7.58	3.54	171
Bra038486_gene	-16.062	3.69178	4.65e-83	32.99	1.77	5.78	1482
Bra038487_gene	-19.1344	-1.68644	0.0021024	2.14	4.47	7.1	1148
Bra038491_gene	-19.8112	2.83712	4.92e-05	2.37	0.22	1.4	3665
Bra038495_gene	-18.6018	1.50697	0.00164149	2.42	0.58	1.46	2495
Bra038500_gene	-17.289	1.54166	1.47e-07	41.02	9.67	14.93	243
Bra038501_gene	-18.7263	1.83712	0.000247088	3.09	0.61	8.47	2210
Bra038504_gene	-34.5117	-31.0086	6.1e-05	0	0.8	0.37	3467
Bra038666_gene	-34.4154	-31.2013	1.53e-05	0	4.11	0.25	351
Bra038667_gene	-16.3341	-2.94715	2.59e-45	5.98	31.66	209.11	1698
Bra038675_gene	-15.7921	1.02977	6.3e-09	12.63	4.27	8.22	3063
Bra038676_gene	-33.8107	-32.4107	3.64e-12	0	5.15	22.23	1965
Bra038677_gene	-14.9573	1.14418	3.38e-18	74.39	23.13	25.49	1374
Bra038681_gene	-17.4901	-1.25909	9.26e-05	7.38	11.95	4.39	1177
Bra038682_gene	-15.9348	-1.00742	4.32e-08	6.31	8.68	26.09	3879
Bra038690_gene	-16.6341	-1.83465	2.38e-15	0.83	2.04	2.02	12568
Bra038697_gene	-15.3023	-1.03091	1.77e-12	21.85	30.57	8.37	1874
Bra038700_gene	-18.475	-2.66538	1.71e-09	1.12	4.58	0.18	1136
Bra038704_gene	-34.6857	-30.6607	0.000488281	0	0.53	2.22	8134
Bra038707_gene	-16.75	1.63359	1.96e-11	4.88	1.1	3.33	4572
Bra038708_gene	-35.0117	-30.0086	0.0078125	0	2.84	3.32	297
Bra038715_gene	-19.2818	-2.22177	0.000113074	1.66	5.41	0.42	508
Bra038716_gene	-15.0777	1.42946	2.27e-25	109.98	28.02	13.75	1078
Bra038728_gene	-16.8937	2.02826	5.08e-15	29.71	5.02	1.05	522
Bra038729_gene	-14.0595	-1.53669	1.06e-58	17.49	34.7	39.29	2790
Bra038733_gene	-13.8047	-1.05818	9.33e-34	30.61	43.67	15.7	1473
Bra038734_gene	-18.5815	2.12663	9.06e-06	2.55	0.44	2.28	2638
Bra038735_gene	-16.6453	1.6951	1.71e-12	4.54	0.97	2.86	6701
Bra038737_gene	-19.9798	-5.99577	1.73e-18	0.1	4.4	0.69	1122
Bra038738_gene	-15.3693	1.25056	1.98e-16	29.18	8.42	10.45	1605
Bra038742_gene	-19.4735	-2.36451	0.000546113	0.34	1.16	2.72	3707
Bra038743_gene	-13.5375	-1.88861	6.76e-126	57.45	145.79	259.49	990
Bra038745_gene	-16.1685	-1.0474	2.04e-07	6.65	9.33	11.38	2122
Bra038869_gene	-34.2914	-31.4492	1.91e-06	0	5.4	2.47	1247
Bra038870_gene	-35.0117	-30.0086	0.0078125	0	0.66	0	1035
Bra038875_gene	-20.4925	-2.97023	0.00234985	0.34	1.91	4.65	1329
Bra038876_gene	-16.5284	2.66428	7.77e-32	25.24	2.79	16.84	1223
Bra038877_gene	-18.7352	2.15905	1.52e-05	6.7	1.06	1.4	757
Bra038888_gene	-18.5925	-1.36933	0.00365777	1.35	2.39	3.95	1083
Bra038889_gene	-20.4925	-2.97023	0.00234985	0.37	1.67	0.48	846
Bra038897_gene	-18.461	1.53756	0.000621043	5.34	1.34	1.24	837
Bra038899_gene	-14.9527	1.26651	6.02e-22	40.86	11.68	6.94	1371
Bra038900_gene	-16.3316	1.35169	1.03e-10	10.15	2.71	5.06	3971
Bra038903_gene	-16.2263	1.17697	8.97e-09	58.15	17.59	6.6	315
Bra038904_gene	-14.0922	-1.66027	1.22e-66	58.26	125.85	136.83	697
Bra038906_gene	-14.5792	2.33899	9.25e-92	86.38	11.76	38.09	990
Bra038908_gene	-15.1149	-4.38072	6.46e-238	16.75	235.7	312.98	348
Bra038910_gene	-16.1692	1.38277	5.52e-12	8.55	2.25	4.32	3424
Bra038911_gene	-17.2711	-1.69722	9.93e-09	1.35	3.02	2.07	2513
Bra039540_gene	-13.6927	2.95648	3.91e-269	74.47	6.6	51.54	4618
Bra039541_gene	-17.5425	2.04862	4.16e-10	15.06	2.49	5.78	1340
Bra039545_gene	-16.5432	3.14231	2.32e-43	19.96	1.57	3.27	1452
Bra039548_gene	-17.3316	-1.29216	1.89e-05	3.25	5.45	10.97	2449
Bra039550_gene	-18.264	1.28778	0.00184155	2.03	0.57	0.99	3350
Bra039555_gene	-21.1665	-3.62231	0.00341797	0.09	0.72	9.36	1317
Bra039569_gene	-20.4925	-4.97023	5.77e-08	0.17	3.79	0.53	1131
Bra039764_gene	-19.0221	-3.26722	4.46e-10	0.38	2.48	13.65	13547
Bra039767_gene	-19.7	2.22944	0.000910521	1.31	0.2	0.1	11693
Bra039768_gene	-15.794	1.15573	6.48e-11	8.3	2.55	0.53	21773
Bra039774_gene	-17.1915	1.07159	0.000309602	7.75	2.55	0.73	1176
Bra040014_gene	-34.0935	-31.8451	1.49e-08	0	3.12	2.24	967
Bra040019_gene	-17.1624	-2.46056	3.21e-18	1.69	6.18	0.26	2991
Bra040020_gene	-15.8341	1.96124	3.08e-28	28.53	5.05	17.65	1554
Bra040021_gene	-15.0814	1.00918	2.01e-13	15.44	5.26	3.87	4612
Bra040029_gene	-14.3073	2.14564	3.88e-93	64.64	10.05	14.27	1494
Bra040031_gene	-17.3927	2.05951	2.23e-11	7.61	1.25	5.26	1976
Bra040033_gene	-34.2544	-31.5232	9.54e-07	0	1.13	4.41	1530
Bra040038_gene	-17.2415	-1.96258	2.08e-11	2.84	7.53	11.87	2287
Bra040042_gene	-16.4088	-1.84994	1.02e-17	6.17	15.24	10.91	2052
Bra040043_gene	-20.7352	-4.48481	1.1e-05	0.05	0.84	1.6	2764
Bra040050_gene	-16.4794	1.38309	5.47e-10	10.34	2.73	5.53	2852
Bra040051_gene	-14.7822	-1.81999	3.46e-50	88.76	214.82	931.02	321
Bra040053_gene	-17.5671	2.49533	2.79e-14	6.05	0.73	3.41	2614
Bra040054_gene	-18.6665	-1.70345	0.000388131	0.7	1.47	2.43	2965
Bra040057_gene	-15.3789	-1.00149	3.4e-11	11.16	15.34	51.31	1700
Bra040058_gene	-15.0258	1.83712	2.26e-42	32.75	6.28	0.48	2176
Bra040061_gene	-15.0782	2.33335	2.04e-65	29.21	3.98	5.52	2067
Bra040062_gene	-17.5055	-2.02538	1.64e-10	4.77	13.01	11	908
Bra040099_gene	-15.5321	-1.20003	5.04e-14	8.41	13.25	86.61	1539
Bra040103_gene	-16.3344	-1.94167	3.84e-20	14.22	37.07	28.58	4521
Bra040104_gene	-34.1229	-31.7863	5.96e-08	0	1.21	0.93	2607
Bra040109_gene	-18.9133	3.15905	3.26e-09	20.68	1.58	0.95	1615
Bra040112_gene	-16.4077	1.09808	4.04e-07	22.26	7.14	49.97	1231
Bra040115_gene	-17.9885	-1.80334	2.4e-06	4.76	11.58	44.16	873
Bra040116_gene	-18.461	-1.86332	3.59e-05	1.27	3.03	0.69	1183
Bra040120_gene	-12.1934	-1.01849	1.42e-92	168.56	233.97	331.36	828
Bra040121_gene	-17.0962	1.43703	2.98e-07	20.65	5.26	7.16	1449
Bra040122_gene	-17.2878	-1.76492	2.95e-09	4.66	10.93	19.62	1445
Bra040123_gene	-17.7027	2.82318	2.36e-16	6.55	0.67	1.89	3912
Bra040130_gene	-16.4912	1.79456	1.3e-15	18.56	3.74	2.3	1014
Bra040136_gene	-11.0817	-1.14022	1.24e-247	216.99	327.76	477.97	1413
Bra040142_gene	-14.0448	-1.249	7e-40	13.16	21.39	26.34	4123
Bra040150_gene	-16.6664	-1.77004	3.59e-14	6.41	14.85	1.47	1836
Bra040152_gene	-16.9703	4.77001	3.43e-76	35.27	0.95	3.05	1459
Bra040153_gene	-18.7699	3.44593	4.96e-12	6.67	0.42	6.95	1362
Bra040164_gene	-19.5322	4.56504	2.92e-12	3.81	0.11	0.38	1749
Bra040166_gene	-18.2605	-4.26442	2.83e-26	0.66	8.73	0	1992
Bra040167_gene	-17.4684	2.51784	1.31e-15	8.29	1.04	3.28	2448
Bra040168_gene	-17.2743	1.79318	1.11e-09	2.03	0.41	1.57	14448
Bra040169_gene	-12.3018	1.71305	3.54e-236	519.51	108.62	143.68	2003
Bra040171_gene	-14.6451	-1.32018	8.7e-30	27.24	46.52	60.84	1419
Bra040172_gene	-16.4778	-1.09133	1.12e-06	12.23	17.75	83.4	841
Bra040173_gene	-15.4762	1.56793	2.29e-23	76.63	17.75	32.11	641
Bra040176_gene	-34.5117	-31.0086	6.1e-05	0	1.27	1.54	3587
Bra040221_gene	-19.0255	-5.90435	2.2e-32	0.07	2.95	3.82	5201
Bra040226_gene	-17.0188	-3.57792	9.91e-43	1.6	13.1	2.46	2647
Bra040231_gene	-34.0198	31.9926	1.86e-09	3.65	0	0.44	1259
Bra040232_gene	-17.3001	1.21563	3.92e-05	15.77	4.73	5.61	564
Bra040236_gene	-16.5635	-3.21351	8.95e-47	5.23	32.17	5.26	1056
Bra040241_gene	-19.9925	5.64448	4.43e-14	4.14	0.06	2.21	1842
Bra040246_gene	-34.6857	-30.6607	0.000488281	0	0.91	2.39	1465
Bra040247_gene	-14.8868	-1.23018	2.62e-22	119.89	192.19	464.67	266
Bra040250_gene	-16.8925	2.79737	1.35e-27	8.73	0.89	0.85	2447
Bra040253_gene	-18.9428	-4.06977	1.3e-15	0.75	8.69	16.93	597
Bra040274_gene	-34.2044	31.6234	1.19e-07	2.92	0.02	0.09	2153
Bra040275_gene	-18.9249	-2.93547	7.6e-09	0.38	2.02	3.56	3597
Bra040277_gene	-20.7722	-4.41081	2.1e-05	0.08	1.1	1.68	2558
Bra040281_gene	-16.1685	2.1834	1.15e-27	11.45	1.74	5.25	4298
Bra040284_gene	-17.8316	-2.29216	5.09e-11	1.63	5.51	11.02	1901
Bra040286_gene	-13.7847	-2.26457	5.66e-152	161.91	532.24	1076.52	278
Bra040287_gene	-18.4206	-1.30038	0.00380165	3.21	5.27	25.28	1496
Bra040288_gene	-16.8628	-2.82876	1.22e-29	7.22	34.05	11.72	574
Bra040289_gene	-14.4575	-1.06294	3.2e-22	47.3	67.66	14.03	1968
Bra040291_gene	-19.5743	-2.80674	5.95e-05	0.88	4.3	0.34	513
Bra040292_gene	-16.6553	-1.08196	3.83e-06	8.42	12.15	3.6	1153
Bra040294_gene	-34.6857	-30.6607	0.000488281	0	1.75	1.64	635
Bra040355_gene	-18.6344	2.36068	1.22e-06	2.7	0.4	0.86	3289
Bra040357_gene	-19.7535	-3.27836	8.43e-06	0.18	1.22	2.48	2883
Bra040360_gene	-16.7666	-1.92618	4.68e-15	5.9	15.3	15.29	1088
Bra040361_gene	-18.2818	3.06594	2.46e-13	2.83	0.25	0.69	4546
Bra040363_gene	-18.6894	1.33189	0.0079159	2.15	0.59	0.59	2607
Bra040366_gene	-18.7818	2.89601	1.31e-08	16.02	1.5	4.39	462
Bra040369_gene	-14.9932	-3.15009	1.82e-129	7.29	43.92	4.93	2332
Bra040371_gene	-17.8927	-1.38527	0.000112269	2.01	3.56	1.1	2392
Bra040376_gene	-15.7471	1.31647	3.66e-14	41.67	11.54	25.44	1191
Bra040508_gene	-18.7263	-2.16288	9.25e-06	0.77	2.13	6.21	2816
Bra040509_gene	-14.0942	1.17234	1.37e-33	24.58	7.47	7.37	7370
Bra040510_gene	-15.9218	1.65367	2.31e-19	6.59	1.45	4.97	6250
Bra040512_gene	-15.7803	-4.30584	3.09e-145	11.28	151.47	266.31	487
Bra040513_gene	-17.0693	-3.47677	5.77e-39	2.65	19.56	8.82	792
Bra040515_gene	-19.2964	-4.19263	1.65e-13	0.61	7.71	0	552
Bra040518_gene	-15.5697	1.99433	6.33e-35	5.95	1.03	3.51	8444
Bra040519_gene	-17.0898	3.11014	2.04e-29	23.83	1.92	10.26	1311
Bra040520_gene	-14.645	-3.10262	1.52e-159	12.45	72.76	883.96	2937
Bra007864_gene	-16.4662	1.91241	6.5e-18	26.6	4.85	8.87	1012
Bra007868_gene	-34.6857	-30.6607	0.000488281	0	2.53	0.23	375
Bra007869_gene	-18.3498	-1.64093	0.000175127	2.34	4.97	1.75	693
Bra007870_gene	-15.5987	2.05244	4.09e-36	20.53	3.4	1.76	2503
Bra007871_gene	-14.2263	-1.1729	3.34e-31	89.22	137.55	27.44	871
Bra007872_gene	-15.6646	3.25314	8.4e-85	70.88	5.17	24.57	1533
Bra007875_gene	-16.2366	-1.22342	1.65e-09	10.68	17.11	8.8	741
Bra007879_gene	-16.264	-1.61354	3.22e-15	12.91	26.96	0.16	528
Bra007882_gene	-34.462	-31.1082	3.05e-05	0	4.41	1.41	639
Bra007884_gene	-20.7	-4.5552	5.72e-06	0.1	1.57	0.6	2119
Bra007885_gene	-14.7789	-2.44299	3.91e-90	16.66	61.67	223.61	1194
Bra007886_gene	-14.0288	-1.14759	4.24e-34	21.11	31.97	43.74	6713
Bra007887_gene	-16.3757	1.64868	1.42e-14	23.46	5.17	17.34	1074
Bra007892_gene	-17.5815	1.29655	0.000109926	10.6	2.95	4.12	779
Bra007898_gene	-15.4397	1.73447	5.5e-29	24.15	5	8.09	2061
Bra007904_gene	-16.0734	2.31285	4.6e-33	26.73	3.69	14.45	2058
Bra007905_gene	-33.8932	-32.2457	5.82e-11	0	11.04	0.33	261
Bra007910_gene	-19.4428	-3.06977	4.18e-07	0.27	1.6	4.44	4061
Bra007913_gene	-16.9286	2.85342	6.14e-28	26.12	2.55	1.12	771
Bra007914_gene	-19.1747	2.11014	0.00050826	1.78	0.28	1.74	3377
Bra007918_gene	-19.046	-1.86332	0.00050826	0.66	1.65	3.24	1473
Bra007919_gene	-17.6094	3.24084	1.1e-22	13.5	1.05	5.76	1867
Bra007921_gene	-19.4925	4.64448	4.29e-13	3.32	0.09	0.27	2543
Bra007927_gene	-34.8359	30.3603	0.00195312	2.52	0	0	1074
Bra007929_gene	-17.0655	-1.10911	3.79e-05	10.72	15.53	7.05	441
Bra007930_gene	-14.6057	-1.07818	6.67e-21	14.49	20.9	21.07	3865
Bra007933_gene	-34.9154	-30.2013	0.00390625	0	1.51	1.48	730
Bra007937_gene	-15.4541	-1.23327	2.86e-15	18	28.99	34.89	1819
Bra007942_gene	-15.2275	1.19716	1.24e-16	20.85	6.25	16.88	2823
Bra007945_gene	-17.133	-5.04552	1.75e-81	1.64	37.02	15.27	882
Bra007946_gene	-33.282	-33.4681	8.27e-25	0	16.13	2.42	887
Bra007947_gene	-20.3525	-5.25034	5.53e-10	0.24	6.16	3.08	867
Bra007950_gene	-17.5344	2.06493	2.58e-10	22.88	3.87	0.2	534
Bra007951_gene	-13.5619	-1.33504	2.88e-62	136.95	236.47	2.21	1754
Bra007953_gene	-19.7818	-3.22177	1.52e-05	0.77	4.4	1.75	902
Bra007954_gene	-17.5707	1.31825	7.66e-05	1.64	0.46	3.95	5397
Bra007960_gene	-17.6281	-1.18935	0.000378343	2.57	4.05	5.23	1474
Bra007964_gene	-19.4672	2.6951	6.62e-05	2.23	0.28	2.51	2241
Bra007967_gene	-15.5169	2.50697	1.32e-55	51.75	6.29	23.4	915
Bra007970_gene	-16.104	-1.32847	1.21e-11	5.7	9.8	14.69	3138
Bra007971_gene	-19.9925	-3.97023	4.63e-07	0.5	5.52	5.72	453
Bra007978_gene	-19.9076	2.64448	0.000277162	1.02	0.14	0.77	2430
Bra007982_gene	-34.8304	-30.3712	0.00195312	0	0.55	3.95	1973
Bra007987_gene	-16.7523	-1.80674	1.6e-13	7.34	17.4	2.92	621
Bra007988_gene	-33.6229	-32.7863	1.78e-15	0	2.81	4.55	1781
Bra007993_gene	-16.9033	2.42208	7.12e-21	16.81	2.23	18.58	1804
Bra007994_gene	-17.2675	-1.24534	2.76e-05	2.35	3.83	7.35	4432
Bra007995_gene	-19.9925	3.64448	8.68e-07	3.82	0.21	0	825
Bra007997_gene	-34.8359	30.3603	0.00195312	1.81	0	0	1113
Bra007999_gene	-19.0188	3.59201	6.4e-11	3.09	0.17	0.48	5168
Bra008002_gene	-14.1049	-1.00408	4.09e-25	128.22	176.28	215.18	586
Bra008003_gene	-17.1113	2.76312	4.45e-23	10.1	1.07	8.57	1922
Bra008004_gene	-18.461	-1.86332	3.59e-05	1.13	2.84	10.71	1910
Bra008007_gene	-14.5634	-1.18819	1.16e-25	75.84	118.49	0.51	336
Bra008008_gene	-18.1778	-3.25974	2.52e-16	0.79	5.22	0	2900
Bra008017_gene	-20.7722	-4.41081	2.1e-05	0.14	1.76	2.7	2152
Bra008018_gene	-19.0565	2.87274	5.42e-07	4.31	0.4	0	1083
Bra008019_gene	-35.0117	-30.0086	0.0078125	0	1.18	0.16	1148
Bra008022_gene	-34.2544	-31.5232	9.54e-07	0	4.39	9.81	405
Bra008023_gene	-19.3112	-3.3328	1.05e-08	0.13	0.94	0.73	5110
Bra008026_gene	-33.0447	-33.9428	3.85e-34	0	14.53	1.36	636
Bra008027_gene	-15.7525	1.04615	1.81e-09	7.5	2.49	0.24	3234
Bra008028_gene	-19.5055	-2.30038	0.000912234	0.6	2.09	2.04	933
Bra008029_gene	-17.5213	2.97228	2.15e-20	13.14	1.19	2.61	1869
Bra008034_gene	-19.6831	4.26339	1.13e-10	2.68	0.09	0.37	2034
Bra008037_gene	-12.4806	1.3483	4.57e-130	94.1	25.33	9.38	3636
Bra008038_gene	-19.4798	4.67001	2.26e-13	4.82	0.13	1.09	2000
Bra008042_gene	-13.2782	2.46555	4.04e-249	61.7	7.66	16.65	4210
Bra008043_gene	-14.9579	2.76227	4.1e-99	54.49	5.51	15.5	3942
Bra008046_gene	-14.8934	1.82025	1.72e-45	101.4	19.7	9.97	567
Bra008051_gene	-16.718	1.69772	1.55e-12	10	2.11	1.22	2014
Bra008052_gene	-16.8878	2.23922	3.54e-18	19.02	2.85	1.02	1211
Bra008053_gene	-13.2337	2.21876	4.19e-208	80.09	11.82	11.78	8377
Bra008055_gene	-11.6798	2.8517	0	474.57	45.09	1.58	3775
Bra008056_gene	-14.4361	1.39843	3.4e-37	43.88	11.44	2.82	1833
Bra008060_gene	-19.7174	4.19467	4.11e-10	3.38	0.13	0.51	1686
Bra008067_gene	-15.1976	1.80587	1.43e-36	88.34	17.41	14.75	1376
Bra008070_gene	-17.4327	-1.00113	0.00171276	4.09	5.62	10.13	2140
Bra008081_gene	-20.1344	3.36068	1.94e-05	2.78	0.19	0.46	2018
Bra008084_gene	-21.046	-3.86332	0.000976563	0.18	1.8	0	624
Bra008095_gene	-17.0138	-2.11397	1.27e-15	2.69	7.75	19.72	1372
Bra008098_gene	-20.9428	-4.06977	0.000274658	0.43	4.91	8.84	264
Bra008100_gene	-20.4191	4.79132	1.54e-08	14.3	0.63	0.92	352
Bra008101_gene	-11.963	2.55246	0	995.11	116.29	164.57	672
Bra008106_gene	-16.7776	1.8994	1.67e-14	18.22	3.34	20.87	1756
Bra008109_gene	-33.8717	-32.2888	2.91e-11	0	2.56	3.44	1176
Bra008117_gene	-16.0642	1.73584	1.68e-19	11.56	2.39	9.56	4581
Bra008122_gene	-20.3962	-3.16288	0.000728607	0.51	2.18	1.22	1396
Bra008127_gene	-34.0679	31.8964	3.73e-09	3.31	0	0.95	5949
Bra008136_gene	-16.3998	1.1641	6.85e-08	5.34	1.64	8.42	3741
Bra008143_gene	-13.3691	-1.20021	1.23e-57	29.21	45.99	12.52	3790
Bra008145_gene	-17.7628	-1.5108	1.3e-05	10.52	20.26	8.16	375
Bra008146_gene	-16.6902	-1.28721	5.28e-08	8.38	14.1	74.82	787
Bra008148_gene	-34.8304	-30.3712	0.00195312	0	1.11	0.89	3317
Bra008149_gene	-34.9154	-30.2013	0.00390625	0	0.93	0.93	1379
Bra008152_gene	-9.7174	-1.0363	0	550.63	773.86	566.09	1886
Bra008156_gene	-15.2588	-1.98185	7.37e-43	22.17	59.65	57.45	1101
Bra008157_gene	-19.7722	2.08505	0.00259948	3.06	0.49	0.12	775
Bra008159_gene	-13.0643	1.32066	4.34e-84	152.98	41.96	56.26	2114
Bra008160_gene	-15.7576	-2.26524	1.14e-39	7.56	24.76	1.35	1472
Bra008162_gene	-17.742	-6.47122	7.61e-98	1.59	89.74	322.67	481
Bra008163_gene	-18.4428	-2.42591	3.09e-08	0.73	2.71	0.17	2079
Bra008164_gene	-18.3316	1.35169	0.00149626	5.23	1.43	5.1	1419
Bra008167_gene	-13.8785	2.18146	3.3e-129	64.12	9.72	41.21	3982
Bra008177_gene	-18.9076	-2.97023	4.21e-09	1.23	5.72	1.9	949
Bra008182_gene	-16.8638	-2.0527	4.84e-16	4.69	12.98	0.31	908
Bra008183_gene	-33.45	-33.132	1.08e-19	0	14.28	0.94	369
Bra008184_gene	-16.8371	1.38461	4.76e-08	8.82	2.33	2.71	2881
Bra008185_gene	-18.385	-3.18525	1.17e-13	1.02	6.34	10.05	885
Bra008187_gene	-16.4388	2.66309	8.37e-34	28.09	3.05	3.66	1421
Bra008188_gene	-20.2352	3.15905	0.000121117	3.5	0.27	0.94	860
Bra008189_gene	-33.6081	-32.816	8.88e-16	0	18.77	137.38	308
Bra008190_gene	-35.0117	-30.0086	0.0078125	0.03	0.83	0.29	786
Bra008192_gene	-34.8304	-30.3712	0.00195312	0	1.73	0.87	498
Bra008196_gene	-18.6503	1.68512	0.000535585	5.75	1.2	0.24	1244
Bra008201_gene	-17.7758	-1.48481	1.95e-05	2.2	4.08	2.65	1819
Bra008204_gene	-20.7352	4.15905	2.1e-05	2.58	0.1	0.67	1254
Bra008205_gene	-17.501	-1.9061	1.71e-09	4.97	12.62	4.2	528
Bra008214_gene	-16.9599	-2.22177	1.38e-17	2.14	6.87	15.08	4890
Bra008216_gene	-16.5322	-1.43496	1.72e-10	13.33	24.4	48.66	782
Bra008218_gene	-21.1037	-3.74784	0.00183106	0.14	0.8	3.7	2120
Bra008219_gene	-20.6037	-4.74784	8.05e-07	0.27	3.62	0.6	681
Bra008220_gene	-18.1685	1.89157	2.82e-06	6.18	1.15	2.86	1231
Bra008221_gene	-19.1266	2.20635	0.000191076	4.64	0.78	0	1415
Bra008228_gene	-34.9154	-30.2013	0.00390625	0	1.39	0.17	621
Bra008231_gene	-13.2534	1.17959	1.99e-59	296.87	89.86	49.88	690
Bra008232_gene	-20.6344	-4.68644	1.55e-06	0.08	1.4	9.19	1422
Bra008236_gene	-18.6852	2.64448	8.07e-08	11.93	1.45	0.92	471
Bra008238_gene	-34.6229	-30.7863	0.000244141	0	2.56	27.3	575
Bra008239_gene	-35.0117	-30.0086	0.0078125	0	0.92	0.26	1965
Bra008241_gene	-18.0833	-5.14473	4.23e-45	0.34	8.32	13.21	5444
Bra008242_gene	-8.87623	-3.27578	0	1087.15	7214.6	757.16	725
Bra008243_gene	-19.4428	2.10016	0.0023157	8.43	1.55	6.93	471
Bra008247_gene	-34.7544	-30.5232	0.000976563	0	2.96	0	1139
Bra008251_gene	-19.1037	2.25216	0.000116167	3.87	0.57	0.18	1718
Bra008257_gene	-34.9154	-30.2013	0.00390625	0	1.23	0.62	632
Bra008260_gene	-15.2144	2.38193	3.3e-62	34.6	4.55	8.49	2649
Bra008267_gene	-15.2461	2.67976	9.01e-77	94.85	10.16	5.41	639
Bra008270_gene	-17.0525	-1.67533	4.91e-10	3.44	7.4	4.31	1520
Bra008271_gene	-15.0593	2.25216	2.18e-61	52.88	7.62	20.56	1634
Bra008276_gene	-15.5161	-2.50417	1.78e-57	0.77	2.97	0.82	11615
Bra008277_gene	-20.4428	4.74401	2.98e-08	5.94	0.15	0.44	585
Bra008278_gene	-17.0473	-2.94185	1.84e-28	3.77	19.1	9.11	1027
Bra008279_gene	-11.0338	-1.60607	0	66.79	139.31	56.46	4808
Bra008282_gene	-20.9925	-3.97023	0.000518799	0.03	0.35	0.25	6837
Bra008285_gene	-18.5888	-3.16288	4.96e-12	0.52	2.91	3.58	2298
Bra008286_gene	-17.2818	-2.10399	7.47e-13	1.86	5.34	2.99	2057
Bra008292_gene	-20.9428	-4.06977	0.000274658	0.07	0.78	3.68	2346
Bra008296_gene	-20.8962	-4.16288	0.000144958	0.11	1.34	13.26	1895
Bra008297_gene	-19.4428	-2.42591	5.95e-05	0.34	1.25	0.73	1952
Bra008301_gene	-18.2699	-2.77169	2.38e-11	0.57	2.67	1.49	4494
Bra008302_gene	-19.4428	2.10016	0.0023157	3.28	0.6	1.31	1214
Bra008304_gene	-19.9428	2.57409	0.000488281	1.57	0.18	1.45	1431
Bra008307_gene	-14.8037	-1.9095	1.39e-54	14.69	37.62	9.92	2004
Bra008312_gene	-18.5188	-3.74784	2.26e-17	0.78	6.98	0.19	1298
Bra008313_gene	-34.5652	-30.9017	0.00012207	0	0.98	0.75	1634
Bra008314_gene	-16.4735	1.63549	2.44e-13	5.12	1.14	1.46	4898
Bra008318_gene	-19.1037	3.42208	2.33e-09	7.23	0.57	5.62	7415
Bra008322_gene	-17.1465	3.52269	4.24e-36	7.16	0.45	2.39	3618
Bra008323_gene	-34.1229	-31.7863	5.96e-08	0	1.59	0.46	4221
Bra008329_gene	-34.4154	-31.2013	1.53e-05	0	6.23	28.8	303
Bra008331_gene	-15.967	1.08793	7.3e-09	9.53	3.07	8.65	3126
Bra008332_gene	-16.84	-1.56021	7.71e-10	10.14	20.18	59.82	1120
Bra008333_gene	-19.7722	-2.41081	0.00154388	0.17	0.6	10.32	3702
Bra008339_gene	-17.7381	-1.19145	0.00053878	8.16	12.77	25.54	667
Bra008340_gene	-34.5652	-30.9017	0.00012207	0	0.57	0.26	3093
Bra008343_gene	-13.4549	1.16364	1.05e-50	132.48	40.55	26.41	936
Bra008344_gene	-34.7671	30.4978	0.000976563	1.09	0	3.73	2305
Bra008345_gene	-18.5272	2.9605	1.02e-10	7.2	0.63	1.54	954
Bra008348_gene	-13.8687	-2.27482	3.89e-145	27.65	91.4	44.41	1578
Bra008356_gene	-17.0925	1.63067	7.5e-09	13.53	2.98	14.6	870
Bra008357_gene	-34.3717	-31.2888	7.63e-06	0	4.26	31.04	345
Bra008358_gene	-21.1037	-3.74784	0.00183106	0.06	0.63	0.73	1764
Bra008363_gene	-33.7351	32.562	5.68e-14	7.24	0	0	793
Bra008366_gene	-34.5652	-30.9017	0.00012207	0	0.4	2.98	9261
Bra008367_gene	-18.8316	-2.29216	5.3e-06	1.01	3.11	2.08	1416
Bra008368_gene	-20.4428	2.74401	0.00234985	4.22	0.56	1.42	973
Bra008376_gene	-19.4735	2.03875	0.000912234	2.54	0.42	1.75	2008
Bra008377_gene	-20.8962	3.83712	0.000274658	2.13	0.1	3.51	1394
Bra008378_gene	-17.01	1.52065	2.51e-08	13.59	3.31	2.85	1785
Bra008380_gene	-17.5417	2.20635	1.42e-11	7.89	1.21	1.22	2037
Bra008382_gene	-19.2535	-2.27836	6.62e-05	1.17	4.02	0.3	576
Bra008385_gene	-14.1976	1.2798	7.58e-37	43.67	12.32	35.9	9042
Bra008389_gene	-15.8116	1.78929	2.83e-24	6.35	1.27	7.51	6674
Bra008391_gene	-18.2535	1.72164	4.22e-05	4.06	0.86	0.45	2524
Bra008400_gene	-34.7544	-30.5232	0.000976563	0	1.89	0.57	2124
Bra008401_gene	-16.8638	1.56201	1.02e-09	3.4	0.79	0.83	5371
Bra008405_gene	-20.3316	-5.29216	2.84e-10	0.24	6.44	13.4	733
Bra008406_gene	-13.8521	-2.10823	7.14e-126	22.55	66.46	30.71	2127
Bra008407_gene	-16.7581	1.46939	1.93e-09	10.91	2.75	1.21	1776
Bra008408_gene	-19.6113	-2.08888	0.00407731	0.41	1.05	3.86	1560
Bra008411_gene	-16.0007	1.17054	8.29e-10	20.54	6.28	16.51	1556
Bra008412_gene	-34.1749	31.6823	5.96e-08	11	0	0	1618
Bra008413_gene	-16.6127	1.68902	1e-12	5.95	1.27	1.78	2893
Bra008426_gene	-12.8597	1.92708	5.07e-203	85.8	15.47	4.68	3286
Bra008432_gene	-19.1266	4.20635	7.36e-14	5.38	0.26	0.66	1435
Bra008433_gene	-15.4409	-2.18754	4.44e-46	4.86	15.1	3.02	2028
Bra008434_gene	-17.8446	-1.3473	0.000141637	5.17	8.89	2.79	761
Bra008435_gene	-11.5082	1.0406	4.23e-152	524.64	174.76	71.65	2088
Bra008437_gene	-19.2489	7.13174	2.06e-42	11.11	0.05	0.97	2860
Bra008438_gene	-17.0144	3.10489	5.06e-31	20.71	1.71	0.52	1730
Bra008440_gene	-16.8358	-2.10884	4.21e-17	6.48	18.97	0.29	902
Bra008443_gene	-18.4177	3.17951	3.14e-13	10.21	0.82	4.6	1380
Bra008445_gene	-34.8359	30.3603	0.00195312	1.85	0	0.13	654
Bra008447_gene	-15.7583	1.6171	2.07e-20	28.31	6.35	10.88	2470
Bra008448_gene	-17.1865	1.16777	7.52e-05	15.53	4.68	3.62	1027
Bra008450_gene	-17.8013	2.02695	2.08e-08	7.02	1.21	9.4	1602
Bra008451_gene	-16.3066	1.56041	2.01e-13	33.53	7.88	7.75	8314
Bra008461_gene	-19.2307	-1.87909	0.00087791	0.61	1.41	2.87	1404
Bra008463_gene	-14.7098	-1.19089	2.36e-23	18.87	29.48	60.28	2128
Bra008464_gene	-17.8699	1.54984	4.37e-05	5.36	1.26	1.59	2141
Bra008473_gene	-15.3558	3.74801	7.73e-140	164.42	8.52	1.4	495
Bra008474_gene	-15.594	1.33238	2.45e-16	7.81	2.13	4.86	8419
Bra008475_gene	-16.3245	3.26454	4.42e-54	28.91	2.12	7.35	1470
Bra008477_gene	-34.8359	30.3603	0.00195312	0.82	0	0.13	2149
Bra008484_gene	-16.9475	1.47602	2.78e-08	6.45	1.62	6.09	2320
Bra008488_gene	-19.0565	-3.1985	1.51e-09	1.06	5.97	64.95	1470
Bra008489_gene	-14.7585	-1.67096	5.37e-43	49.9	108.58	214.17	378
Bra008501_gene	-19.3264	-4.13251	6.12e-13	0.31	3.86	18.32	2301
Bra008502_gene	-35.0117	-30.0086	0.0078125	0	0.53	0.61	1914
Bra008508_gene	-14.7607	-1.04682	9.32e-18	102.31	144.93	175.61	445
Bra008510_gene	-11.9251	2.28629	0	346.6	48.73	73.33	1524
Bra008513_gene	-13.1477	-1.04313	4.62e-51	48.28	68.18	371.82	2249
Bra008515_gene	-14.8897	-1.40853	2.22e-28	4.34	7.87	8	8002
Bra008517_gene	-13.7685	2.20749	1.81e-142	101.42	15.07	18.27	1413
Bra008521_gene	-20.4925	-4.97023	5.77e-08	0.21	4.55	0.81	531
Bra008537_gene	-19.4076	-1.52545	0.00935531	1.07	2.11	0	738
Bra008539_gene	-34.7544	-30.5232	0.000976563	0	3.8	0	667
Bra008553_gene	-17.9076	1.02977	0.00762052	4.07	1.38	3.8	2565
Bra008558_gene	-17.0272	-2.28626	7.27e-18	9.31	31.1	69.34	339
Bra008559_gene	-18.1354	-1.8707	4.48e-06	1.06	2.66	5.25	2420
Bra008560_gene	-35.0117	-30.0086	0.0078125	0	1.9	6.2	639
Bra020032_gene	-16.005	-1.41179	3.3e-14	8.7	15.72	28.54	1008
Bra020033_gene	-34.5117	-31.0086	6.1e-05	0	2.96	0.21	408
Bra020036_gene	-15.6192	-1.89815	5.26e-31	10.68	27.04	0.48	1887
Bra020039_gene	-16.2229	3.27524	1.45e-58	12.19	0.86	1.17	3585
Bra020042_gene	-16.9383	-1.03163	7.69e-05	3.51	4.88	7.13	2549
Bra020049_gene	-18.0925	-1.12635	0.0062176	5.31	7.9	7	432
Bra020056_gene	-18.4893	5.48098	5.68e-38	19.31	0.31	5.46	1581
Bra020068_gene	-18.7352	2.15905	1.52e-05	8.29	1.29	1.98	717
Bra020070_gene	-34.1749	31.6823	5.96e-08	3.1	0	0.1	909
Bra020073_gene	-16.6101	2.59557	2.1e-28	19.37	2.25	3.5	1185
Bra020081_gene	-19.1831	-3.58914	6.98e-11	0.32	2.67	5.26	2759
Bra020086_gene	-18.4534	-2.12971	2.06e-06	2.26	6.69	15.68	930
Bra020088_gene	-20.7	-4.5552	5.72e-06	0.14	2.35	24.79	972
Bra020089_gene	-19.2	4.05951	3.17e-12	20.15	0.95	1.65	499
Bra020090_gene	-15.5305	1.28073	1.38e-15	52.47	14.77	33.44	751
Bra020094_gene	-13.962	1.89168	6.06e-92	45.83	8.47	8.2	2942
Bra020095_gene	-18.6831	-4.58914	2.71e-23	0.57	7.59	2.19	1206
Bra020100_gene	-21.2352	-3.48481	0.00634766	0.11	0.84	2.01	1032
Bra020105_gene	-15.3006	2.17573	6.6e-49	10.7	1.63	6.49	9413
Bra020106_gene	-15.22	-2.03244	3.57e-46	30.01	84.07	117.98	1005
Bra020111_gene	-14.8498	-1.24005	4.87e-23	57.17	92.29	75.98	905
Bra020113_gene	-16.6578	-3.35191	5.23e-48	4.59	31.01	20.97	636
Bra020120_gene	-18.4308	-3.09362	1.26e-12	1.98	11.61	14.97	456
Bra020121_gene	-16.4111	1.04194	1.61e-06	10.79	3.61	2.92	2102
Bra020123_gene	-13.4663	2.81198	8.31e-285	289.24	28.25	208.97	851
Bra020125_gene	-16.0255	2.01576	1.89e-26	8.52	1.46	0.78	4810
Bra020132_gene	-20.2722	-3.41081	0.000121117	0.17	1.14	1.29	1623
Bra020133_gene	-21.1665	-3.62231	0.00341797	0.22	1.9	8.3	510
Bra020134_gene	-15.7123	1.31899	1.31e-14	18.02	4.98	9.29	2755
Bra020135_gene	-16.2004	1.71886	3.07e-17	33.71	7.11	11.93	1340
Bra020136_gene	-14.2351	-1.18556	1.05e-31	39.08	60.92	39.56	1974
Bra020137_gene	-16.5914	1.15905	8.57e-07	6.86	2.12	10.34	4444
Bra020140_gene	-19.9428	-2.89984	0.000277162	0.08	0.43	2.68	6998
Bra020145_gene	-15.9943	1.68639	5.49e-19	14.93	3.22	2.32	3400
Bra020153_gene	-18.0331	2.64448	2.71e-12	3.55	0.42	3.77	3813
Bra020156_gene	-34.2544	-31.5232	9.54e-07	0	1.31	6.25	3282
Bra020157_gene	-18.2076	3.59962	3.21e-19	6.89	0.43	1.75	3260
Bra020159_gene	-15.1038	-1.7253	2.42e-36	19.41	43.96	1.27	836
Bra020163_gene	-34.3717	-31.2888	7.63e-06	0	5.19	3.25	842
Bra020164_gene	-18.9549	-4.04552	2.48e-15	1.02	10.57	0.89	486
Bra020166_gene	-34.038	-31.9562	3.73e-09	0	8.01	20.48	365
Bra020167_gene	-16.0351	1.84333	3.92e-22	23.6	4.55	7.84	2082
Bra020168_gene	-15.4805	-1.35393	4.96e-18	4.39	7.7	7.79	6266
Bra020169_gene	-12.7648	1.09235	3.33e-71	153.42	49.35	46.74	1965
Bra020170_gene	-14.262	-2.38415	1.45e-121	28.07	100.07	115.92	2478
Bra020171_gene	-16.5005	1.28364	1.22e-08	11.94	3.4	0.07	1320
Bra020176_gene	-16.0805	-2.28451	9.88e-33	5.52	18.42	16.77	1496
Bra020181_gene	-16.8578	-2.42591	4.2e-22	10.41	38.12	4.49	720
Bra020187_gene	-17.1047	2.01932	6.54e-13	20.12	3.41	8.56	1050
Bra020190_gene	-18.0925	-1.12635	0.0062176	1.73	2.58	3.23	1771
Bra020192_gene	-34.2544	-31.5232	9.54e-07	0	3.4	0.17	881
Bra020195_gene	-19.9428	-4.06977	1.31e-07	0.15	1.8	5.49	3271
Bra020197_gene	-34.9119	30.2083	0.00390625	1.31	0	0.2	1220
Bra020198_gene	-18.5121	-4.93106	3.21e-30	1.39	28.21	0.51	432
Bra020199_gene	-17.3591	3.29655	5.88e-28	9.1	0.65	1.26	2531
Bra020203_gene	-14.5985	1.77065	1.86e-52	53.39	10.76	6.08	1299
Bra020212_gene	-18.7087	-4.53792	1.96e-22	0.28	4.52	17.28	4417
Bra020213_gene	-16.147	1.0361	1.63e-07	3.93	1.31	5.07	5779
Bra020219_gene	-17.7263	1.00705	0.00433488	4.17	1.41	4.52	2217
Bra020220_gene	-16.4362	2.84871	9.25e-39	18.17	1.77	3.29	2823
Bra020222_gene	-33.5935	-32.8451	2.22e-16	0	10.88	0	399
Bra020226_gene	-19.3112	3.83712	4.46e-10	7.96	0.37	2.24	1366
Bra020231_gene	-17.874	-4.20727	1.04e-33	0.42	5.28	2.8	3389
Bra020233_gene	-19.6503	-2.01088	0.00661075	0.51	1.48	0.39	2242
Bra020234_gene	-14.6127	1.01708	2.26e-18	25.31	8.6	4.45	3685
Bra020239_gene	-17.7163	1.85702	1.14e-07	4.65	0.88	5.76	3348
Bra020249_gene	-15.4668	2.31618	1.56e-49	18.07	2.51	4.03	4671
Bra020258_gene	-34.2544	-31.5232	9.54e-07	0	0.88	1.1	1971
Bra020261_gene	-18.3001	-1.95429	5.13e-06	2.12	5.45	1.53	717
Bra020262_gene	-19.4133	-2.48481	3.4e-05	0.52	1.69	2.67	1996
Bra020268_gene	-16.0045	-2.83711	2.3e-52	9.59	46.53	13.62	558
Bra020271_gene	-19.4672	4.6951	1.19e-13	12.39	0.33	2.12	1723
Bra020274_gene	-20.8112	-4.3328	4.01e-05	0.11	0.85	3.87	1881
Bra020275_gene	-18.5238	-1.50683	0.00108854	3.54	6.67	39.4	429
Bra020278_gene	-17.3854	-4.26569	3.14e-47	3.25	42.85	8.14	535
Bra020282_gene	-18.1065	1.24151	0.001299	7.78	2.37	11.01	1827
Bra020284_gene	-17.0455	1.72465	3.98e-10	37.08	7.89	58.9	339
Bra020287_gene	-17.3906	3.67842	3.64e-34	15.52	0.85	1.58	1852
Bra020289_gene	-16.9151	3.30344	1.29e-37	33.36	2.38	3.75	929
Bra020290_gene	-18.2535	-2.27836	3.6e-08	2	6.76	3.71	1581
Bra020294_gene	-15.0342	2.36133	1.21e-68	33.69	4.54	2.22	1866
Bra020297_gene	-18.374	-2.28841	9.62e-08	4.25	13.53	29.48	312
Bra020299_gene	-19.5391	3.38144	6.68e-08	1.5	0.1	0.34	4051
Bra020301_gene	-32.3611	-35.3098	4.02e-87	0	11.68	0.43	10523
Bra020303_gene	-19.6113	1.76312	0.00661075	0.85	0.16	0.46	3807
Bra020305_gene	-14.5643	-1.58249	3.87e-44	132.51	271.4	163.99	327
Bra020312_gene	-33.243	33.5462	5.75e-25	46.31	0	1.17	1499
Bra020316_gene	-17.8413	2.54607	4.03e-12	13.26	1.55	4.97	810
Bra020317_gene	-19.2263	2.00705	0.00131873	5.96	1.07	6.22	1201
Bra020318_gene	-15.4334	1.09699	1e-12	44.63	14.3	12.88	1005
Bra020322_gene	-17.6089	-1.44976	8.5e-06	8.55	15.6	8.15	501
Bra020323_gene	-17.2017	-3.21212	9.21e-30	6.18	38.5	17.48	336
Bra020324_gene	-18.1958	-2.16288	1.03e-07	2.9	8.77	17.01	1014
Bra020325_gene	-15.9703	2.07416	2.54e-28	28.99	4.77	31.38	1889
Bra020331_gene	-18.885	-4.18525	5.06e-17	0.3	3.73	15.28	2177
Bra020332_gene	-19.6113	-2.08888	0.00407731	1.4	4.23	0.21	693
Bra020334_gene	-18.546	2.53756	5.26e-08	9.08	1.06	0.4	1526
Bra020341_gene	-17.9338	2.59201	1.85e-12	20.22	2.34	2.08	857
Bra020342_gene	-16.7217	1.07695	6.29e-06	13.81	4.48	8.31	1872
Bra020344_gene	-16.9027	1.10893	1.82e-05	22.9	7.35	10.95	746
Bra020361_gene	-17.5573	-2.50075	4.38e-15	1.3	4.97	1.97	2447
Bra020366_gene	-18.7535	-2.44828	6.24e-07	0.64	2.45	8.11	2272
Bra020368_gene	-13.7001	1.45332	9.24e-66	80.51	20.18	10.19	1437
Bra020376_gene	-14.3976	-1.7179	4.92e-58	29.99	67.45	127.03	1009
Bra020381_gene	-16.8578	-2.72992	1.47e-27	4.84	22.07	34.03	1046
Bra020385_gene	-17.7964	-2.74784	1.08e-15	0.39	1.74	0.66	6022
Bra020389_gene	-15.1111	1.16939	5.15e-17	27.49	8.41	3.06	2192
Bra020390_gene	-18.6037	1.25216	0.00955988	1.98	0.59	1.11	2557
Bra020391_gene	-14.9315	-2.37636	2.22e-76	17.5	62.07	4.14	1956
Bra020392_gene	-17.3371	-4.94132	3.07e-68	2.12	44.73	102.14	1086
Bra020396_gene	-17.5898	-1.05979	0.00140449	5.12	7.27	7.07	1252
Bra020399_gene	-18.5391	-1.7072	0.000222245	0.86	1.81	0.36	2273
Bra020402_gene	-14.9695	1.27152	8.33e-22	20.02	5.7	14.28	2916
Bra020403_gene	-13.9629	-2.27647	7.9e-136	19.98	66.12	64.48	1673
Bra020405_gene	-17.9383	2.13829	5.26e-09	30.5	4.95	0	258
Bra020406_gene	-34.7544	-30.5232	0.000976563	0	0.79	1.67	2298
Bra020414_gene	-18.1228	2.46515	3.49e-10	5.07	0.68	1.02	2265
Bra020426_gene	-34.5652	-30.9017	0.00012207	0	2.11	0.62	1239
Bra020449_gene	-34.6857	-30.6607	0.000488281	0	1.37	3.64	1149
Bra020462_gene	-17.6915	-2.57227	9.24e-15	2.43	9.94	14.73	2420
Bra020466_gene	-34.1229	-31.7863	5.96e-08	0	7.31	2.64	294
Bra020471_gene	-18.5188	-1.74784	0.000141971	1.55	3.66	7.25	1193
Bra020472_gene	-13.0052	1.81737	9.6e-164	70.81	13.78	22.01	5838
Bra020474_gene	-34.7544	-30.5232	0.000976563	0	1.08	0.97	3065
Bra020484_gene	-16.7453	2.05011	4.05e-17	11.6	1.97	6.52	1571
Bra020487_gene	-21.1665	-3.62231	0.00341797	0.17	1.46	2.79	856
Bra020488_gene	-18.1189	1.39171	0.000336709	3.56	0.93	0.06	1550
Bra020489_gene	-17.06	3.33462	2.13e-34	14.51	1.04	0.23	1564
Bra020497_gene	-18.9925	-3.97023	1.72e-14	0.18	1.99	2.39	8387
Bra020500_gene	-16.4686	-6.37428	1.51e-223	1.02	58.19	8	2194
Bra020506_gene	-34.8359	30.3603	0.00195312	2.13	0.02	0.6	1229
Bra020508_gene	-13.2516	-1.98276	3.08e-168	41.28	111.64	181.33	2132
Bra020510_gene	-15.8006	-1.46813	2.77e-17	10.93	20.8	26.48	1876
Bra020512_gene	-19.5055	1.97462	0.00151372	2.41	0.4	2.02	2382
Bra020518_gene	-14.8937	1.19819	9.38e-21	15.86	4.74	8.3	3548
Bra020519_gene	-15.885	1.21563	1.78e-11	71.01	21.01	9.95	801
Bra020523_gene	-19.4428	-1.89984	0.00151372	0.74	1.89	5.19	2162
Bra020539_gene	-18.3578	3.74401	1.12e-18	18.06	1.02	0.71	1141
Bra020541_gene	-16.8283	4.15905	6.88e-63	32.04	1.25	4.01	1886
Bra020544_gene	-18.4279	2.1299	2.03e-06	3.79	0.59	2.06	3376
Bra020554_gene	-18.4473	2.39512	9.62e-08	13.88	1.84	3.35	2060
Bra020556_gene	-34.0434	31.9453	3.73e-09	12.94	0	0	261
Bra020564_gene	-20.4191	4.79132	1.54e-08	2.21	0.05	1.36	2823
Bra020567_gene	-15.0759	1.45525	2.72e-26	13.94	3.5	15.08	6607
Bra020568_gene	-16.8892	-1.06772	3.44e-05	2.38	3.37	0.3	3450
Bra020572_gene	-13.573	-1.33318	9.39e-62	34.2	59.03	40.64	2521
Bra020574_gene	-19.9191	-4.11708	6.94e-08	0.7	8	1.74	345
Bra020582_gene	-17.4383	1.13829	0.000305597	3.88	1.24	6.16	4388
Bra020583_gene	-18.961	-1.69339	0.00119324	1.05	2.32	15.09	2346
Bra020584_gene	-17.8941	2.44046	1.05e-11	3.22	0.42	1.34	4638
Bra020588_gene	-17.1237	1.04224	0.00029274	6.36	2.11	0.06	1660
Bra020591_gene	-18.9861	5.6573	9.02e-29	11.17	0.15	3.17	1146
Bra020592_gene	-16.999	-1.9573	9.91e-14	2.59	6.72	3.14	5074
Bra020596_gene	-18.5391	-1.26241	0.00660882	2.38	3.92	18.33	4592
Bra020597_gene	-17.8781	2.05951	8.54e-09	3.59	0.61	0.55	2217
Bra020599_gene	-15.0878	1.32178	7.94e-22	27.4	7.56	16.26	3143
Bra020606_gene	-34.462	-31.1082	3.05e-05	0	0.78	5.22	9073
Bra020607_gene	-13.8248	-2.45602	1.44e-174	15.03	56.34	11.03	2301
Bra020608_gene	-16.6127	1.68902	1e-12	12.76	2.76	0.59	1429
Bra020611_gene	-16.9893	2.36319	1.14e-18	8.6	1.15	3.89	2684
Bra020614_gene	-19.0743	-3.16288	2.78e-09	1.42	8.86	3.71	396
Bra020615_gene	-12.3553	-4.67392	0	75.55	1321.48	507.18	465
Bra020621_gene	-20.9428	-4.06977	0.000274658	0.1	1.19	20.98	1924
Bra020622_gene	-18.713	-1.61034	0.000940674	1.1	2.14	9.88	1809
Bra020625_gene	-17.3885	1.03875	0.000769883	7.21	2.45	1.98	1092
Bra020630_gene	-20.6037	-2.74784	0.00738525	0.71	3.26	0	658
Bra020640_gene	-19.3578	-7.23969	7.17e-43	0.15	15.1	2.34	1172
Bra020644_gene	-14.8396	-2.16559	1.06e-67	31.54	96.52	0.62	718
Bra020646_gene	-16.7466	4.13633	8.1e-66	9.67	0.38	0.4	7241
Bra020648_gene	-34.0117	-32.0086	1.86e-09	0	3.21	3.35	1555
Bra020650_gene	-19.3062	-2.69893	3.47e-06	1.49	6.01	1.43	578
Bra020651_gene	-14.3983	-1.25034	1.63e-31	55.79	90.96	23.84	501
Bra020654_gene	-14.9063	-1.53506	2.88e-33	30.44	60.13	24.3	744
Bra020655_gene	-19.1873	4.08505	1.7e-12	5.62	0.24	1.81	1800
Bra020656_gene	-18.6873	-3.41081	4.87e-13	0.55	3.51	3.48	2401
Bra020657_gene	-15.7803	-2.34996	5.25e-42	12.34	43.15	36.28	1134
Bra020660_gene	-32.962	-34.1082	4.7e-38	0	3.1	0.74	7220
Bra020661_gene	-20.1665	-3.62231	1.94e-05	0.05	0.45	0.48	5973
Bra020666_gene	-16.8188	-1.82184	2.91e-13	1.33	3.18	8.34	6748
Bra020667_gene	-18.0689	-2.41664	5.92e-10	0.92	3.39	6.1	3150
Bra020671_gene	-33.8921	32.2479	2.91e-11	4.38	0	0.71	1502
Bra020672_gene	-20.0322	-5.8908	1.58e-15	0.09	3.68	3.56	3591
Bra020673_gene	-16.5953	-3.98002	1.51e-70	1.73	18.69	130.86	2242
Bra020676_gene	-20.8112	-4.3328	4.01e-05	0.26	3.56	1.18	540
Bra020681_gene	-14.9799	-1.5962	5.55e-34	26.69	55.34	93.43	2035
Bra020685_gene	-20.2	3.22944	6.6e-05	4.15	0.29	6.17	1551
Bra020688_gene	-33.6695	-32.6931	1.42e-14	0	3.28	15.02	1269
Bra020689_gene	-18.9428	-1.42591	0.00598812	0.93	1.68	5.14	1349
Bra020690_gene	-15.9804	-1.01088	5.42e-08	20.33	27.85	3.6	1175
Bra020696_gene	-34.0652	-31.9017	7.45e-09	0.29	7.24	0	315
Bra020698_gene	-16.5284	2.66428	7.77e-32	47.94	5.28	3.83	625
Bra020700_gene	-33.9154	-32.2013	1.16e-10	0	1.59	1.89	2814
Bra020705_gene	-17.4184	5.62285	7.93e-82	22.48	0.31	4.06	2222
Bra020706_gene	-20.8962	-4.16288	0.000144958	0.04	0.5	1.75	14796
Bra020707_gene	-18.7964	-2.74784	1.83e-08	3.46	16.09	18.54	734
Bra020721_gene	-17.5591	2.01546	6.68e-10	7.24	1.28	1.64	3164
Bra020724_gene	-11.8793	1.5868	2.58e-271	154.72	35.31	28.74	4465
Bra020725_gene	-15.2619	-1.13207	5.47e-15	53.93	80.98	63.62	1313
Bra020728_gene	-17.1771	-1.18224	1.96e-05	8.42	13.01	1.07	656
Bra020729_gene	-18.8578	-1.89984	0.000182166	0.34	0.86	1.5	5796
Bra020731_gene	-13.3869	2.70209	2.13e-277	148.01	15.61	9.16	2401
Bra020745_gene	-34.038	-31.9562	3.73e-09	0	4.12	15.1	706
Bra020750_gene	-16.6595	-1.52715	5.3e-11	4.08	7.98	19.97	1779
Bra020753_gene	-21.046	3.53756	0.00183106	0.61	0.04	0.15	3766
Bra020755_gene	-20.3525	-5.25034	5.53e-10	0.07	1.82	0.8	3059
Bra020756_gene	-34.2914	-31.4492	1.91e-06	0	0.91	4.49	4006
Bra020758_gene	-15.97	1.97349	6.56e-26	21.6	3.81	1.43	2558
Bra020759_gene	-34.7544	-30.5232	0.000976563	0	0.69	3.4	1669
Bra020761_gene	-16.9338	1.42208	7.57e-08	2.48	0.63	0.63	7734
Bra020774_gene	-15.1038	-1.77038	3.62e-38	9.86	23.06	9.82	1672
Bra020778_gene	-19.5815	3.29655	2.27e-07	8.07	0.67	0.43	465
Bra020779_gene	-16.2206	2.69248	1.05e-39	34.05	3.62	7.86	1494
Bra020780_gene	-14.5628	1.7365	5.94e-52	154.03	31.82	38.93	529
Bra020790_gene	-20.2352	5.15905	7.46e-11	2.99	0.06	0.34	2985
Bra020801_gene	-12.2418	-1.84085	3.6e-290	65.43	160.56	1.71	1988
Bra021953_gene	-20.7722	-4.41081	2.1e-05	0.03	0.43	0.44	8712
Bra021956_gene	-21.1665	-3.62231	0.00341797	0.03	0.27	0.2	4278
Bra021958_gene	-16.6661	1.0679	9.47e-06	7.59	2.52	0.4	2913
Bra021959_gene	-13.1176	-1.79431	3.91e-151	135.86	322.72	0.62	2667
Bra021961_gene	-13.2417	-2.66162	2.17e-306	32.54	140.76	40.7	2850
Bra021964_gene	-16.732	1.74661	4.66e-13	9.78	2.01	2.41	2411
Bra021965_gene	-14.8799	1.98472	2.3e-54	46.52	8.05	65.81	1834
Bra021968_gene	-16.7628	-1.5108	1.16e-09	14.81	28.56	77.43	471
Bra021970_gene	-19.9925	3.64448	8.68e-07	1.34	0.07	1.04	2499
Bra021978_gene	-15.218	1.52779	3.64e-26	16.82	4.02	6.42	2469
Bra021983_gene	-17.9383	-1.29412	0.000357955	4.96	8.13	22.5	1022
Bra021990_gene	-15.4413	1.66865	4.71e-27	67.95	14.64	3.3	1207
Bra021995_gene	-20.6665	-4.62231	2.98e-06	0.21	3.62	0.32	546
Bra021998_gene	-34.5932	30.8458	0.00012207	1.51	0	0.33	2052
Bra021999_gene	-17.3069	2.51993	2.38e-17	6.58	0.79	2.23	3178
Bra022001_gene	-15.8619	-1.48133	1.35e-16	14.15	26.97	6.75	887
Bra022004_gene	-18.56	2.50955	8.96e-08	9.48	1.17	1.86	2207
Bra022029_gene	-17.5495	-1.80924	1.72e-08	1.82	4.43	20.82	2308
Bra022030_gene	-16.889	3.06686	5.54e-33	104.15	8.56	3.58	213
Bra022034_gene	-16.5248	3.53273	9.18e-56	10.3	0.61	1.07	4322
Bra022035_gene	-18.046	2.13668	2.32e-08	4.79	0.78	0.09	2010
Bra022036_gene	-15.9839	2.2608	3.45e-33	6.98	1	0.59	6958
Bra022039_gene	-17.6873	1.91512	2.92e-08	2.52	0.48	1.99	4277
Bra022040_gene	-19.3112	-5.3328	1.03e-21	0.48	13.15	5.29	1013
Bra022042_gene	-21.1037	3.42208	0.00341797	1.03	0.06	0.19	4550
Bra022044_gene	-17.3498	1.75995	4.59e-09	6.56	1.36	4.71	2280
Bra022048_gene	-15.1065	-2.92341	7.27e-103	5.94	30.67	66.05	3735
Bra022049_gene	-18.1122	2.48621	2.05e-10	17.74	2.24	7	1308
Bra022065_gene	-15.1556	1.4805	6.63e-26	47.46	11.7	81.27	963
Bra022067_gene	-12.3687	-1.94463	3.34e-297	25.09	66.13	53	3984
Bra022068_gene	-34.3729	31.2863	3.81e-06	5.99	0	0.24	1384
Bra022069_gene	-17.3906	5.67842	1.38e-85	20.67	0.28	0.92	1878
Bra022071_gene	-18.5188	5.42208	3.08e-36	7.04	0.11	0.82	2704
Bra022079_gene	-33.7351	32.562	5.68e-14	8.6	0	0	688
Bra022091_gene	-15.4423	1.20849	4.87e-15	8.79	2.62	10.2	7041
Bra022093_gene	-20.1503	-2.48481	0.00442505	0.51	1.95	3.65	905
Bra022094_gene	-35.0117	-30.0086	0.0078125	0	1.8	1.29	453
Bra022095_gene	-18.9076	3.8144	2.63e-13	3.64	0.18	0.4	2805
Bra022100_gene	-16.5473	1.61609	2.44e-12	25.37	5.75	19.14	979
Bra022104_gene	-20.7722	-4.41081	2.1e-05	0.18	2.56	14.89	1708
Bra022106_gene	-17.2071	2.29655	6.92e-16	18.36	2.61	10.18	1364
Bra022107_gene	-18.2307	1.55333	0.000134514	3.74	0.91	1.1	1949
Bra022111_gene	-34.9968	30.0384	0.0078125	1.4	0	0.39	1597
Bra022113_gene	-17.0183	1.09699	5.88e-05	16.85	5.48	47.88	1672
Bra022118_gene	-34.6857	-30.6607	0.000488281	0	4.4	10	1158
Bra022125_gene	-34.8359	30.3603	0.00195312	1.91	0	0.15	591
Bra022127_gene	-16.7884	-1.66331	1.8e-11	4.41	9.57	9.96	1329
Bra022128_gene	-16.8687	1.47316	9.56e-09	8.68	2.14	29.39	3929
Bra022131_gene	-19.8112	2.83712	4.92e-05	4.43	0.42	0.98	8051
Bra022136_gene	-16.6655	-1.51518	7.96e-11	8.09	15.6	7.65	749
Bra022139_gene	-16.7309	-1.14867	1.49e-06	5.63	8.47	3.85	2017
Bra022142_gene	-20.9925	3.64448	0.000976563	0.98	0.05	0.43	2662
Bra022143_gene	-15.1499	-1.37647	6.05e-23	56.38	100.34	44.78	1470
Bra022144_gene	-17.4076	2.02977	5.79e-11	20.28	3.41	5.99	534
Bra022146_gene	-18.2878	-1.2047	0.00548635	4.98	8.01	10.72	475
Bra022156_gene	-15.5007	-1.52545	3.21e-22	11.57	22.68	53.57	1777
Bra022469_gene	-32.956	-34.1202	2.35e-38	0	9.17	0.15	1149
Bra022470_gene	-16.1253	1.24676	2.58e-10	10.61	3.06	1.87	3897
Bra022473_gene	-16.3911	1.28458	2.19e-09	23.48	6.65	12.61	720
Bra022478_gene	-14.8483	-1.43999	1.18e-30	3.97	7.38	11.85	6880
Bra022479_gene	-15.6843	2.00246	3.4e-32	20.87	3.61	10.08	4475
Bra022480_gene	-19.7263	-3.3328	4.65e-06	0.58	4.03	0.9	643
Bra022482_gene	-16.6187	1.04734	9.02e-06	6.22	2.08	1.55	2145
Bra022484_gene	-14.369	-1.07441	6.31e-24	76.61	110.43	93.15	591
Bra022488_gene	-13.6218	-1.09699	5.04e-41	41.69	61.01	80.64	2215
Bra022495_gene	-18.4641	-7.02707	1.41e-73	0.23	20.21	18.91	1826
Bra022496_gene	-18.3686	1.27769	0.00318525	2.66	0.78	4.5	3167
Bra022505_gene	-16.3363	2.10434	1.92e-23	15.67	2.54	7.3	2607
Bra022507_gene	-15.0703	1.92613	1.81e-45	22.65	4.11	6.6	3032
Bra022512_gene	-17.6634	4.68798	2.2e-46	27.06	0.72	3.88	843
Bra022514_gene	-17.213	1.11465	8.98e-05	14.79	4.7	10.59	1106
Bra022515_gene	-16.2947	-2.3188	6.06e-29	3.29	11.18	28.85	1876
Bra022516_gene	-14.9729	-1.34766	6.4e-25	18.22	31.71	63.11	1134
Bra022521_gene	-15.5762	-1.11181	5.08e-12	8.11	11.95	7.82	7025
Bra022522_gene	-17.7535	-3.0474	2.26e-19	1.05	5.57	7.73	15708
Bra022524_gene	-33.8717	-32.2888	2.91e-11	0	5.47	4.67	537
Bra022528_gene	-19.6037	-2.74784	0.000103716	0.52	2.09	3.88	2522
Bra022533_gene	-18.374	-1.20727	0.00660045	1.59	2.41	1.96	1206
Bra022535_gene	-33.1939	-33.6442	8.08e-28	0	3.08	49.26	3630
Bra022537_gene	-19.6503	-4.65473	1.78e-13	0.16	2.89	0.19	3353
Bra022550_gene	-34.8304	-30.3712	0.00195312	0	0.45	0.1	2011
Bra022555_gene	-35.0117	-30.0086	0.0078125	0	0.49	0.55	2055
Bra022557_gene	-17.2188	1.68215	5.21e-09	2.52	0.55	4.15	8496
Bra022560_gene	-16.5301	1.05951	3.9e-06	9.45	3.11	20.16	1796
Bra022561_gene	-19.1503	-4.48481	1.16e-16	0.49	7.6	27.26	1449
Bra022567_gene	-18.3341	2.62139	8e-10	7.28	0.81	0.18	1155
Bra022568_gene	-20.2	-2.38527	0.00753784	0.38	1.35	1.64	3285
Bra022569_gene	-18.885	-1.54139	0.00256321	0.72	1.32	1.32	1707
Bra022575_gene	-34.3304	-31.3712	3.81e-06	0	0.83	0.51	8023
Bra022578_gene	-19.9798	2.50009	0.000855446	4.03	0.49	4.07	1337
Bra022583_gene	-13.9824	-2.08213	2.02e-112	11.26	32.59	11.32	3046
Bra022585_gene	-9.72536	-2.06199	0	307.94	881.11	124.06	2115
Bra022587_gene	-16.4049	-2.64966	3.04e-35	3.43	14.77	2	5137
Bra022594_gene	-18.5707	-3.64401	9.82e-16	0.46	3.99	12.05	2653
Bra022599_gene	-18.3316	-2.64831	3.91e-10	2.26	8.9	15.03	857
Bra022605_gene	-16.9279	4.15905	1.7e-59	79.17	3.08	12.93	491
Bra022607_gene	-17.7693	3.1721	2.67e-19	30.88	2.53	3.51	644
Bra022609_gene	-17.0057	2.57095	1.07e-21	48.95	5.61	7.08	574
Bra022611_gene	-16.3141	1.18762	2.48e-08	12.06	3.63	13.17	2588
Bra022620_gene	-34.6857	-30.6607	0.000488281	0.13	1.45	2.3	881
Bra022632_gene	-14.5731	1.26871	1.83e-28	26.68	7.62	3.77	2640
Bra022637_gene	-34.6857	-30.6607	0.000488281	0	4.52	30.03	649
Bra022641_gene	-18.0591	-1.34122	0.000898047	11.18	19.62	23.98	283
Bra022650_gene	-19.9549	-6.04552	4.34e-19	0.34	15.47	23.3	1101
Bra022656_gene	-17.5765	-1.08626	0.00101622	3.29	4.69	12.29	1852
Bra022657_gene	-19.9798	2.50009	0.000855446	1.18	0.14	0.86	2224
Bra022660_gene	-15.1809	-1.2939	5.22e-20	39.58	66.34	173.11	696
Bra022663_gene	-14.9943	2.85631	3.13e-103	198.36	18.89	90.88	387
Bra022666_gene	-17.3571	-2.19391	2.66e-13	12.17	36.82	3.5	469
Bra022668_gene	-18.0833	2.81897	4.21e-13	13.88	1.37	0.54	642
Bra022673_gene	-34.5652	-30.9017	0.00012207	0	0.71	1.1	2916
Bra022678_gene	-12.0743	-5.22656	0	181.13	4636.92	3271.09	195
Bra022679_gene	-20.0188	-2.74784	0.000855446	0.12	0.55	1.99	2820
Bra022681_gene	-34.9154	-30.2013	0.00390625	0	1.19	7.57	980
Bra022683_gene	-14.4165	-1.35705	3.36e-36	18.69	32.68	11.35	1685
Bra022684_gene	-17.9549	1.71976	3.4e-06	10.75	2.24	12.02	9405
Bra022692_gene	-15.693	2.15467	6.38e-37	27.6	4.27	6.8	2104
Bra022698_gene	-16.2088	2.10271	6.28e-25	19.67	3.15	2.8	2261
Bra022699_gene	-18.4076	-1.97023	8.7e-06	7.5	18.99	8.55	192
Bra022702_gene	-13.7963	-1.37093	7.17e-56	19.49	34.53	23.61	4536
Bra022707_gene	-33.1458	-33.7405	1.26e-29	0	20.13	262.7	596
Bra022710_gene	-19.9428	2.57409	0.000488281	2.39	0.28	0.45	1041
Bra022715_gene	-34.0652	-31.9017	7.45e-09	0	1.93	5.01	2236
Bra022716_gene	-17.0466	2.24855	2.91e-16	13.36	1.98	2.36	1711
Bra022717_gene	-16.6435	-1.00241	1.75e-05	5.81	7.91	11.6	1850
Bra022718_gene	-15.0896	1.51879	1.11e-28	6.89	1.65	3.19	7805
Bra022720_gene	-16.263	1.33818	1.64e-10	4.99	1.37	4.02	7015
Bra022721_gene	-15.0576	1.44755	2.04e-26	62.84	15.86	28.53	717
Bra022722_gene	-21.1665	3.29655	0.00634766	2.15	0.14	2.8	709
Bra022723_gene	-16.2188	1.68215	2.54e-16	55.25	11.91	135.33	396
Bra022724_gene	-15.9154	2.34282	2.55e-37	58.29	7.88	13.82	926
Bra022734_gene	-14.8459	-1.86407	3.56e-50	27.4	68.19	167.79	1479
Bra022736_gene	-15.6344	2.36068	7.88e-46	74.76	10.07	7.3	945
Bra022739_gene	-34.7671	30.4978	0.000976563	0.77	0.02	0.22	2041
Bra022740_gene	-34.4968	31.0384	3.05e-05	4.73	0	0.68	519
Bra022743_gene	-18.4657	-1.21019	0.00794273	1.32	2.1	8.54	2639
Bra023311_gene	-17.4537	-1.13942	0.000365796	2.79	4.1	21.19	2798
Bra023316_gene	-16.5847	-2.28999	7.65e-24	2.35	7.71	1.62	3209
Bra023320_gene	-20.4925	2.64448	0.00418091	1.24	0.14	0.75	1373
Bra023321_gene	-20.6344	-4.68644	1.55e-06	0.23	4.14	5.85	834
Bra023324_gene	-17.7313	-7.32275	5.5e-135	0.33	36.3	82.24	1641
Bra023327_gene	-18.0573	3.17499	9.94e-17	3.54	0.29	1.19	3336
Bra023330_gene	-20.546	-2.86332	0.00418091	0.08	0.4	7.93	4196
Bra023335_gene	-18.0425	-1.37438	0.000617378	2.9	4.95	4.8	2208
Bra023336_gene	-15.1859	-1.56104	1.14e-28	8.25	16.66	48.03	3605
Bra023340_gene	-17.6478	2.15905	2.7e-10	14.01	2.13	3.76	1174
Bra023343_gene	-16.7836	-1.60345	8.66e-11	4.57	9.57	79.22	3872
Bra023344_gene	-34.3304	-31.3712	3.81e-06	0	0.9	1.38	3745
Bra023348_gene	-17.8094	-1.55192	9.78e-06	1.86	3.8	5.09	3065
Bra023349_gene	-34.6857	-30.6607	0.000488281	0	0.42	0.23	3070
Bra023350_gene	-18.8822	1.52518	0.00509764	1.01	0.24	1.92	3992
Bra023353_gene	-13.8508	1.23934	8.23e-44	304.19	88.47	11.93	318
Bra023354_gene	-15.9428	-1.42591	6.78e-15	5.32	9.7	6.92	3289
Bra023360_gene	-19.5815	3.29655	2.27e-07	8.13	0.56	2.6	465
Bra023362_gene	-17.375	2.38361	4.48e-15	5.75	0.79	1.85	2802
Bra023376_gene	-15.6995	1.58665	1.27e-20	6.57	1.51	2.17	6369
Bra023378_gene	-18.8578	-3.59584	4.85e-13	0.78	6.52	7.41	1102
Bra023379_gene	-16.5131	1.09346	1.53e-06	5.31	1.74	4.46	6228
Bra023383_gene	-19.5815	-6.79224	9.86e-32	0.11	8.25	1.24	1119
Bra023392_gene	-33.5247	-32.9827	6.94e-18	0	5.88	5.95	1157
Bra023393_gene	-14.9726	-1.61067	1.06e-34	12.22	25.58	16.88	2389
Bra023395_gene	-17.899	2.01769	2.25e-08	10.34	1.76	16.25	907
Bra023401_gene	-16.4365	-1.22083	3.52e-08	4.14	6.61	4.52	3135
Bra023402_gene	-19.0391	-3.23327	8.23e-10	0.5	3.07	4.45	1749
Bra023412_gene	-15.3784	1.363	3.8e-19	42.58	11.31	21.65	1584
Bra023414_gene	-34.462	-31.1082	3.05e-05	0	1.14	0.44	1646
Bra023416_gene	-17.2452	-2.17723	6.26e-14	1.45	4.49	1.96	4174
Bra023418_gene	-12.7693	-2.27381	2.53e-308	187.25	619.62	87.04	324
Bra023420_gene	-17.5039	-1.3328	2.53e-05	1.58	2.75	5.56	4022
Bra023421_gene	-17.0179	2.94982	6.46e-28	20.01	1.85	6.09	2250
Bra023422_gene	-18.2263	2.00705	1.17e-06	2.84	0.48	0.56	2393
Bra023426_gene	-15.7969	1.42816	3.01e-16	14.94	3.82	4.91	3329
Bra023427_gene	-12.5309	1.60005	3.44e-176	83.53	18.88	87.64	6899
Bra023429_gene	-17.2567	-1.18334	6.55e-05	1.58	2.49	15.6	4046
Bra023432_gene	-16.0762	-1.58574	2.16e-16	6.64	13.52	32.73	3240
Bra023436_gene	-17.1325	2.19467	9.12e-15	9.58	1.48	4.98	2081
Bra023437_gene	-18.2152	1.58435	8.84e-05	3.08	0.7	4.32	2212
Bra023441_gene	-12.7695	-3.02242	0	39.48	219.56	186.89	1452
Bra023449_gene	-34.5117	-31.0086	6.1e-05	0	1.09	0.39	2188
Bra023450_gene	-15.3137	-1.58714	4.9e-27	10.85	22.28	84.56	1857
Bra023454_gene	-19.4428	2.74401	3.86e-05	2.23	0.23	1.93	2367
Bra023455_gene	-19.874	-6.20727	1.69e-21	0.37	18.81	373.42	331
Bra023462_gene	-19.2263	-2.3328	3.86e-05	1.41	4.86	3.24	480
Bra023463_gene	-18.8316	-2.67745	1.01e-07	0.99	4.19	5.21	1776
Bra023471_gene	-19.3578	-4.06977	2.27e-12	0.49	4.41	0.56	1345
Bra023486_gene	-15.2591	-1.50543	3.43e-25	24.95	48.33	2.74	1153
Bra023491_gene	-21.1037	3.42208	0.00341797	2.81	0.18	0.9	480
Bra023492_gene	-14.6565	-1.5331	5.71e-39	39.36	77.77	115.58	1025
Bra023495_gene	-16.5716	-1.89327	8.97e-17	3.9	9.8	0.13	1290
Bra023496_gene	-15.4932	2.55428	8.17e-59	13.92	1.64	1.72	4130
Bra023500_gene	-18.0391	-1.09249	0.00714873	1.36	1.91	1.2	2093
Bra023501_gene	-16.1812	2.69638	4.84e-41	7.95	0.85	2.02	6133
Bra023503_gene	-15.7439	1.00197	7.57e-09	13.38	4.57	3.56	4456
Bra023512_gene	-18.2535	-1.44828	0.000685564	4.02	7.33	0.18	625
Bra023513_gene	-16.8525	-2.07542	1.83e-16	12.21	34.64	22.82	966
Bra023521_gene	-19.3112	-3.3328	1.05e-08	0.31	2.12	1.77	2367
Bra023522_gene	-15.7808	1.18208	1.76e-11	4.52	1.36	6.78	9273
Bra023526_gene	-16.7098	-3.36582	1.24e-45	1.08	7.47	2.87	3118
Bra023530_gene	-18.3781	-3.58434	2.44e-17	0.85	6.33	23.1	1841
Bra023532_gene	-14.6735	1.03844	1.9e-18	8.07	2.69	8.26	8954
Bra023536_gene	-18.8878	-2.56498	5.42e-07	1.44	5.97	6.45	1214
Bra023537_gene	-18.2581	-2.79515	1.35e-11	2.58	11.2	1.98	480
Bra023538_gene	-19.2535	-3.44828	8.65e-10	0.44	3.4	2.39	1133
Bra023541_gene	-16.57	2.07061	4.94e-19	20.74	3.45	0.18	948
Bra023548_gene	-17.1065	1.60266	1.7e-08	13.94	3.2	6.81	888
Bra023549_gene	-14.1171	-3.78955	0	13.66	129.25	9.62	2964
Bra023555_gene	-11.1422	-4.22876	0	28.8	369.64	6.68	5910
Bra023558_gene	-16.3371	1.28963	7.77e-10	5.92	1.65	0.46	4556
Bra023559_gene	-16.3999	-1.86775	4.11e-18	3.99	9.87	14.69	3615
Bra023567_gene	-14.7317	-1.06334	1.21e-18	75.8	108.53	175.41	312
Bra023568_gene	-18.8188	-3.67384	7.36e-14	1.91	17.02	21.21	581
Bra023570_gene	-17.3271	-3.68644	2.33e-36	1.32	11.63	5.01	11034
Bra023574_gene	-18.3316	-3.67745	1.08e-18	0.49	3.79	3.61	2122
Bra023575_gene	-14.1244	1.65241	1.48e-63	51.58	11.28	31.94	2127
Bra023576_gene	-34.3717	-31.2888	7.63e-06	0	2.51	1.41	606
Bra023577_gene	-16.4132	-1.17428	9.66e-08	6.19	9.46	15.17	3039
Bra023578_gene	-15.3764	-1.82953	2.32e-34	2.94	7.13	23.47	11624
Bra023583_gene	-15.7808	-1.50784	2.57e-18	7.88	15.32	63.94	2808
Bra023584_gene	-16.9839	1.75329	6.42e-11	9.91	2.06	0.78	1457
Bra023587_gene	-19.3419	1.77572	0.00813006	1.61	0.32	0.91	2502
Bra023588_gene	-16.5226	1.02155	8.11e-06	4.14	1.41	7.47	4675
Bra023590_gene	-18.7263	3.00705	1.36e-09	3.2	0.29	0.66	2830
Bra023591_gene	-20.6344	4.36068	2.98e-06	2.48	0.08	0.57	1325
Bra023593_gene	-15.7471	1.31647	3.66e-14	8.18	2.26	5.87	7437
Bra023594_gene	-13.7915	-1.46989	3e-64	28.64	54.23	124.55	1555
Bra023596_gene	-18.4413	-1.67189	0.000198039	0.75	1.64	1.85	2624
Bra023598_gene	-14.7882	1.15078	1.21e-20	47.35	14.61	2.06	1757
Bra023601_gene	-18.4657	-5.85404	2.29e-45	0.58	21.05	80.98	1460
Bra023602_gene	-20.6037	-2.74784	0.00738525	0.35	1.73	42.05	808
Bra023606_gene	-34.2192	-31.5936	4.77e-07	0	1.5	2.23	1883
Bra023607_gene	-19.3686	-1.60345	0.00592461	0.55	1.14	2.58	1843
Bra023616_gene	-16.665	-2.45046	4.13e-25	4.2	15.61	1.68	1369
Bra023618_gene	-16.5451	-1.25034	4.05e-08	5.12	8.39	14.54	2695
Bra023619_gene	-17.5888	-1.16288	0.000447199	7.1	10.83	41.39	1522
Bra023620_gene	-19.8962	3.83712	6.94e-08	3.92	0.28	1.69	1425
Bra023623_gene	-16.2552	1.30527	4.06e-10	11.04	3.1	8.41	3315
Bra023628_gene	-17.8137	-2.71308	3.37e-15	1.59	7.19	12.02	2280
Bra023629_gene	-19.9428	-2.89984	0.000277162	0.3	1.56	2.76	1657
Bra023634_gene	-14.7381	-1.66038	6.05e-43	20.93	45.39	34.84	1236
Bra023635_gene	-18.1563	1.70219	2.44e-05	4.14	0.9	2.02	1900
Bra023636_gene	-16.3854	-1.22999	1.78e-08	9.48	15.19	12.34	2002
Bra023641_gene	-16.4762	-1.60199	4.68e-13	3.6	7.36	3.6	1656
Bra023646_gene	-16.636	1.24832	1.92e-07	3.6	1.05	1.39	6814
Bra023647_gene	-16.2915	2.62767	5e-36	12.03	1.36	0.14	2889
Bra023654_gene	-18.3962	-1.16288	0.00939924	6.82	10.19	1.24	279
Bra023655_gene	-34.5652	-30.9017	0.00012207	0	3.86	0.89	291
Bra023656_gene	-20.1503	2.15905	0.00753784	6.32	1.19	0	282
Bra023658_gene	-34.7544	-30.5232	0.000976563	0	2.97	0	291
Bra023659_gene	-16.4238	-1.59782	2.44e-13	20.43	42.25	1.25	300
Bra023661_gene	-18.6286	-3.08344	2.97e-11	2.92	15.51	0	297
Bra023665_gene	-14.2893	2.40698	1.45e-118	128.8	16.63	1.04	1462
Bra023666_gene	-18.999	2.46161	8.96e-06	6.95	0.86	1.4	1004
Bra023667_gene	-14.6531	1.03561	2.32e-18	25.16	8.42	16.58	3253
Bra023671_gene	-14.6677	1.13928	6.85e-22	11.61	3.63	0.51	5925
Bra023672_gene	-17.2605	1.93866	3.16e-11	14.32	2.57	4.22	3015
Bra023675_gene	-18.6018	-4.10774	1.1e-19	0.51	5.12	3.99	4345
Bra023676_gene	-15.7829	1.76419	3.68e-24	26.12	5.3	3.11	1167
[truncated: 10,644 more rows]

## Sheet: RR_vs_AA
Gene	logConc	logFC	p.value	AA	AARR	RR	Gene_len
Bra011027_gene	-18.9601	4.66947	1.11e-20	0.25	1.59	6.04	1946
Bra011029_gene	-34.0705	-31.8911	1.86e-09	13.7	1.17	0	222
Bra011030_gene	-14.732	-1.62437	8.15e-46	20.98	2.3	6.5	5228
Bra011032_gene	-19.9231	-1.90038	0.00719738	2.8	0	0.85	684
Bra011033_gene	-14.8365	-2.47957	9.84e-99	31.03	1.66	5.32	2363
Bra011035_gene	-16.2374	2.94511	6.55e-51	4.7	8.78	34.14	1349
Bra011041_gene	-15.5755	-1.10731	6.67e-13	11.8	4.32	5.24	2445
Bra011043_gene	-17.0705	-1.39695	6.99e-08	5.01	3.1	1.8	2636
Bra011044_gene	-19.8766	-4.63735	2.61e-12	18.96	13.54	0.71	612
Bra011045_gene	-16.6863	3.46832	9.44e-52	3.48	5.81	35.81	1395
Bra011046_gene	-17.5229	2.21801	7.47e-13	0.7	1.66	3.13	3116
Bra011048_gene	-19.5376	2.68458	2.24e-05	0.22	0.3	1.36	3175
Bra011051_gene	-18.5264	1.30607	0.00318525	1.02	0	2.29	1506
Bra011057_gene	-12.6566	-1.82231	1.27e-236	586.14	773.17	158.33	803
Bra011060_gene	-15.5075	3.02872	5.18e-88	6.07	69.79	46.86	2339
Bra011062_gene	-18.6839	-2.10391	3.39e-06	3.18	0.25	0.69	10579
Bra011063_gene	-19.4729	2.17001	0.000535053	1.02	0.63	4.52	1186
Bra011068_gene	-19.6086	-3.1734	4.18e-07	2.68	0.28	0.28	1254
Bra011069_gene	-14.9945	-1.32315	4.96e-26	32.92	12.26	12.56	1344
Bra011071_gene	-17.3234	1.71206	4.16e-09	0.72	1.76	2.18	5651
Bra011073_gene	-16.8962	-2.50943	3.93e-25	12.04	1.58	2.03	1578
Bra011074_gene	-18.2837	-2.2085	3.74e-08	5.98	6.12	1.22	1552
Bra011075_gene	-18.2916	-2.63735	5.15e-11	4.28	0.33	0.65	2687
Bra011076_gene	-14.4175	-1.09783	1.7e-26	26.79	5.33	11.99	4295
Bra011077_gene	-17.8192	1.78144	1.62e-07	4.72	9.06	15.12	444
Bra011078_gene	-21.0376	3.68458	0.000274658	0.09	0.07	1.15	7551
Bra011080_gene	-34.5207	30.9907	1.53e-05	0	0.05	0.94	1711
Bra011084_gene	-19.0319	2.52588	1.07e-06	0.42	1.07	2.34	1617
Bra011085_gene	-15.5534	-2.17446	9.41e-47	60.24	28.92	12.72	1158
Bra011087_gene	-15.2722	-3.98459	1.6e-194	80.51	10.41	4.85	1086
Bra011088_gene	-16.34	-2.04477	1.7e-24	11.12	1.89	2.6	2774
Bra011091_gene	-35.1057	29.8208	0.0078125	0	0.25	1	1389
Bra011094_gene	-34.5207	30.9907	1.53e-05	0	1.37	3.53	1666
Bra011097_gene	-15.4582	-1.7089	1.82e-31	44.35	15.8	13.03	1961
Bra011099_gene	-13.2243	-3.36191	0	735.31	450.7	68.4	692
Bra011100_gene	-19.9526	3.85451	2.27e-07	0.15	0.3	2.06	1979
Bra011102_gene	-20.3414	3.0769	0.000855446	0.34	0.52	2.71	669
Bra011109_gene	-14.6515	-2.87045	4.12e-151	33.06	5.15	4.33	3318
Bra011119_gene	-20.0962	-6.19806	1.08e-19	7.2	13.86	0.09	1529
Bra011121_gene	-34.948	-30.1362	0.00390625	2.73	0	0	762
Bra011123_gene	-18.5264	-3.33779	3.42e-15	7.39	1.75	0.7	1556
Bra011124_gene	-35.1057	29.8208	0.0078125	0	0.95	0.76	1948
Bra011126_gene	-16.5833	2.50437	1.98e-29	11.7	11.03	62.89	520
Bra011128_gene	-15.3576	-3.63067	1.9e-151	48.54	23.85	3.76	1535
Bra011134_gene	-17.0299	2.65287	2.67e-24	1.29	4.42	7.48	6748
Bra011136_gene	-15.3239	-1.06303	5.99e-14	8.63	1.61	3.94	5930
Bra011138_gene	-17.8223	-3.57595	2.88e-27	19.67	3.5	1.69	1195
Bra011142_gene	-18.1339	1.49194	0.000166042	1.62	4.99	4.18	2419
Bra011143_gene	-16.1994	1.90503	1.02e-22	11.51	21.64	41.02	522
Bra011145_gene	-17.9526	1.51466	2.53e-05	10.16	10.06	27.51	204
Bra011146_gene	-19.8244	-6.74168	2.02e-28	11.42	8.82	0.1	1846
Bra011148_gene	-17.4526	-6.31542	2.36e-125	28.93	18.74	0.35	5894
Bra011149_gene	-16.6677	-7.0552	2.82e-278	104.53	44.99	0.77	1417
Bra011150_gene	-17.6024	-1.7849	1.01e-08	1.48	0.3	0.42	11320
Bra011151_gene	-34.702	30.6281	0.00012207	0	0.19	1.43	882
Bra011166_gene	-34.702	30.6281	0.00012207	0	0.22	0.61	2345
Bra011170_gene	-20.2451	3.26954	0.000156522	0.23	0.27	2.13	1565
Bra011172_gene	-11.4056	-1.3662	7.64189198453026e-314	180.69	61.79	66.91	4444
Bra011173_gene	-14.8516	-1.09843	5.6e-20	22.42	5.13	9.98	2235
Bra011176_gene	-17.8851	-1.57322	8.58e-06	6.35	1.6	2.01	1363
Bra011177_gene	-17.5045	4.75067	3.35e-57	0.64	7.14	14.81	1569
Bra011178_gene	-16.9912	-1.0073	0.000111743	12.12	9.64	5.72	1154
Bra011180_gene	-16.5955	-1.38581	3.5e-10	16.82	4.1	6.17	1129
Bra011183_gene	-17.9507	2.04448	1.3e-08	3.33	2.39	13.12	507
Bra011184_gene	-15.1416	-1.76755	3.24e-41	30.1	4.18	8.44	2653
Bra011185_gene	-14.0062	-1.30762	4.32e-49	36.81	11.48	14.22	2425
Bra011187_gene	-17.5729	-1.8438	2.57e-09	17.51	6.99	4.81	483
Bra011190_gene	-34.0619	31.9082	4.66e-10	0.01	8.21	5.47	543
Bra011191_gene	-35.0207	29.9907	0.00390625	0	0	1.62	649
Bra011194_gene	-12.5597	-1.35691	1.83e-140	178.62	95.09	66.59	1290
Bra011196_gene	-15.7088	-2.5932	1.04e-59	80.72	21.99	12.87	495
Bra011200_gene	-19.8949	2.80006	0.000179991	0.27	0.32	1.44	4122
Bra011203_gene	-13.4458	-1.52149	2.96e-96	70.62	20.31	23.52	2411
Bra011204_gene	-14.8997	-1.96543	1.93e-59	90.13	20.14	22.12	945
Bra011207_gene	-20.6339	2.49194	0.00418091	0.32	0.29	1.3	1211
Bra011214_gene	-18.3099	-3.4309	3.85e-18	17.25	1.01	1.52	766
Bra011215_gene	-20.0376	3.68458	1.4e-06	0.32	11.24	4.07	699
Bra011216_gene	-32.8006	-34.4308	1.34e-51	17.91	21.06	0	1223
Bra011219_gene	-17.2807	-1.65422	3.39e-09	2.29	1.31	0.69	5233
Bra011221_gene	-15.4106	-3.48048	2.18e-133	39.03	20.13	3.37	2161
Bra011222_gene	-15.4548	-1.02324	3.38e-12	8.15	1.92	3.85	3723
Bra011223_gene	-15.6203	-2.23103	7.05e-47	25.86	4.04	5.29	2622
Bra011226_gene	-17.8528	-1.90038	3.32e-08	7.26	0.95	1.92	990
Bra011228_gene	-20.0154	2.55905	0.00154388	0.37	1.56	1.85	1770
Bra011230_gene	-16.3132	-2.36317	5.68e-33	13.7	1.15	2.57	2292
Bra011231_gene	-17.2866	1.47046	2.36e-07	3.48	3.68	8.92	1825
Bra011233_gene	-17.5264	-1.33779	1.83e-05	9.46	1.36	3.56	1355
Bra011240_gene	-15.7574	1.60106	7.01e-22	17.39	38.84	49.98	1038
Bra011244_gene	-21.1339	3.49194	0.000976563	0.08	0.18	0.89	2884
Bra011247_gene	-34.702	30.6281	0.00012207	0	0.04	0.59	2549
Bra011248_gene	-16.9813	-1.71275	1.02e-11	20.83	7.64	6.02	848
Bra011250_gene	-15.3105	-3.63735	3.36e-156	60.81	18.45	4.7	1319
Bra011251_gene	-15.0832	-1.42233	5.5e-28	24.87	1.5	8.89	2449
Bra011255_gene	-20.1601	2.26954	0.00719738	0.12	0.07	0.43	6790
Bra011256_gene	-16.1173	2.54146	3.13e-41	7.41	2.35	41.21	1331
Bra011272_gene	-18.4042	-3.58221	1.08e-18	6.69	2.75	0.59	3132
Bra011273_gene	-20.6339	-5.12277	9.31e-10	3.37	3.33	0.09	1343
Bra011280_gene	-35.0207	29.9907	0.00390625	0	0	0.51	2088
Bra011281_gene	-17.9365	-2.02169	8.54e-09	3.44	0.17	0.84	2034
Bra011282_gene	-15.3507	-3.38967	7.93e-131	69.58	9.41	6.4	1381
Bra011284_gene	-17.9089	2.77204	3.71e-15	0.48	6.17	3.02	6741
Bra011285_gene	-34.4447	31.1427	3.81e-06	0	0.26	0.58	7440
Bra011286_gene	-20.4938	2.77204	0.00442505	0.17	0.07	1.14	1717
Bra011289_gene	-34.702	30.6281	0.00012207	0	0.12	1.64	896
Bra011291_gene	-14.8604	1.34148	2.2e-28	24.51	25.96	59.05	1291
Bra011296_gene	-16.1469	2.89503	3.47e-52	4.85	9.54	33.78	1920
Bra011297_gene	-13.247	1.97081	1.53e-176	28.53	49.59	106.68	2250
Bra011299_gene	-13.3963	-3.67791	0	302.26	72.27	22.56	1327
Bra011301_gene	-18.6601	2.09962	8.7e-06	0.58	0.71	2.39	3360
Bra011304_gene	-17.1031	-4.00932	5.53e-57	10.91	2.59	0.64	2277
Bra011305_gene	-32.0232	35.9857	7.35e-145	0.05	7.95	52.56	945
Bra011308_gene	-18.768	5.05381	3e-28	0.22	1.96	6.99	1880
Bra011310_gene	-34.8759	30.2802	0.000976563	0	0.08	0.42	5344
Bra011312_gene	-34.1286	31.775	3.73e-09	0	0.87	3.98	1318
Bra011314_gene	-14.159	-1.46491	3.91e-55	32.26	10.59	11.16	5397
Bra011315_gene	-12.8006	-3.50885	0	671.54	59.23	56.37	612
Bra011317_gene	-15.6126	-1.68248	1.55e-27	27.68	7.71	8.24	1889
Bra011319_gene	-13.5971	1.30671	1.83e-62	30.07	27.9	70.96	2233
Bra011327_gene	-15.3314	2.14549	2.24e-50	3.67	1.89	15.51	4717
Bra011329_gene	-10.027	-2.1352	0	2621.42	1645.11	569.82	741
Bra011331_gene	-18.559	-3.65781	1.2e-17	11.11	3.1	0.83	1102
Bra011333_gene	-13.771	-1.79357	8.92e-107	61.44	22.44	16.95	1884
Bra011337_gene	-16.2007	-1.90038	2.44e-23	4.66	0.94	1.19	5867
Bra011339_gene	-10.6811	1.07401	4.10948985825919e-311	496.35	285.45	997.69	1422
Bra011340_gene	-17.0901	3.40447	6.07e-38	6.8	12.24	68.05	285
Bra011342_gene	-34.1286	31.775	3.73e-09	0	0.4	2.47	1083
Bra011343_gene	-14.3531	-1.1791	6.36e-32	59.2	50.58	24.95	1056
Bra011344_gene	-17.2304	3.48505	1.02e-36	1.47	2.96	15.73	1502
Bra011345_gene	-13.0323	-1.23205	8.13e-84	49.03	26.8	19.94	4879
Bra011346_gene	-15.1721	1.11603	1.36e-16	6.91	8.82	14.29	4306
Bra011351_gene	-34.7554	30.5212	0.000244141	0	0	0.43	3845
Bra011352_gene	-15.2052	-2.00269	5.89e-50	86.33	29.33	20.7	1168
Bra011353_gene	-35.1057	29.8208	0.0078125	0	0.08	0.51	1965
Bra011354_gene	-17.7395	3.11085	1.22e-20	1.07	1.79	8.87	1923
Bra011355_gene	-16.0236	1.37264	6.33e-14	3.44	1.89	8.45	5085
Bra011357_gene	-17.9576	2.44357	1.24e-11	1.41	2	7.35	1907
Bra011358_gene	-15.0303	1.09161	3.35e-17	35.1	46.57	71.13	1029
Bra011362_gene	-34.0443	-31.9436	9.31e-10	7.1	0.18	0	512
Bra011364_gene	-15.0808	-1.54922	3.02e-33	11.37	6.41	3.72	4206
Bra011368_gene	-16.3971	2.54659	2.01e-34	3.49	4.21	19.44	2633
Bra011371_gene	-17.9089	-2.39788	3.62e-12	9.7	5.91	1.74	1653
Bra011374_gene	-33.8597	32.3126	1e-11	0.1	0.14	3.61	1604
Bra011375_gene	-17.1635	-1.41976	7.34e-08	7.29	2.15	2.63	2253
Bra011381_gene	-20.4938	4.77204	1.31e-07	0.13	3.47	3.38	2051
Bra011382_gene	-18.4992	4.7614	8.68e-29	0.35	3.81	9.13	3273
Bra011384_gene	-35.0207	29.9907	0.00390625	0	0	0.46	3320
Bra011386_gene	-34.4447	31.1427	3.81e-06	0	0.5	1.97	1811
Bra011387_gene	-18.3414	-2.09303	4.57e-07	3.93	2.73	0.87	2937
Bra011393_gene	-34.9447	30.1427	0.00195312	0	1.74	0.91	1136
Bra011396_gene	-16.9442	1.08668	1.23e-05	1.11	0.24	2.26	6863
Bra011397_gene	-18.0648	1.4551	0.000141637	3.86	21.52	9.94	1031
Bra011398_gene	-12.4011	-5.43474	0	721.84	85.93	15.95	2350
Bra011401_gene	-35.0207	29.9907	0.00390625	0	0	2.77	733
Bra011403_gene	-20.1469	5.46594	3.18e-13	0.08	0.06	3.39	1679
Bra011404_gene	-16.3111	1.18303	6.28e-09	11.22	2.92	24.29	1326
Bra011407_gene	-14.5714	1.93719	5.64e-69	12.75	14.81	46.52	1918
Bra011408_gene	-15.7114	-3.25185	5.74e-94	115.82	38.97	11.67	432
Bra011412_gene	-14.0381	-1.64359	5.72e-75	34.87	23.09	10.64	4343
Bra011413_gene	-18.3234	-2.3429	7.56e-09	23.81	12.04	4.4	460
Bra011414_gene	-34.7554	30.5212	0.000244141	0.07	0	1.05	2324
Bra011416_gene	-34.8759	30.2802	0.000976563	0	0	1.4	1288
Bra011422_gene	-16.1891	-2.78286	1.51e-49	9.74	0.7	1.37	5675
Bra011425_gene	-17.208	-1.88573	4.44e-12	11.91	11.43	3.1	1813
Bra011427_gene	-14.9242	1.3778	1.72e-28	8.74	3.73	21.73	4337
Bra011428_gene	-33.8925	32.2471	3.82e-11	0	0.11	2.48	3292
Bra011436_gene	-35.1057	29.8208	0.0078125	0	0.13	0.36	2206
Bra011437_gene	-33.715	32.6021	2.35e-14	0	3.53	4.25	1322
Bra011440_gene	-34.5619	30.9082	3.05e-05	0	0.36	1.09	2872
Bra011442_gene	-15.3445	1.84136	5.04e-37	13.45	40.31	45.94	1501
Bra011444_gene	-14.1675	2.52224	6.5e-153	14.66	17.09	80.1	3049
Bra011447_gene	-18.0692	2.00651	1.43e-07	1.57	2.41	5.67	1068
Bra011450_gene	-14.5511	1.97773	4.06e-73	6.46	3.68	24.3	4512
Bra011452_gene	-18.5826	-1.82443	3.59e-05	13.84	0	3.71	385
Bra011459_gene	-20.0045	5.75067	2.26e-16	0.51	21.09	26.46	413
Bra011460_gene	-16.4861	-1.96254	1.61e-20	75.37	39.28	18.67	249
Bra011461_gene	-18.3479	5.89403	1.09e-51	0.24	5.88	13.94	4484
Bra011466_gene	-16.1577	2.94841	1.71e-53	3.35	149.2	24.45	1290
Bra011469_gene	-15.9491	-2.53781	9.46e-49	52.57	26.84	8.74	1038
Bra011470_gene	-15.1093	-1.83199	6.37e-45	31.99	58.15	8.58	5045
Bra011481_gene	-16.7185	4.14786	2.17e-73	1.76	5.17	29.8	2090
Bra011482_gene	-19.5841	-2.57845	3.4e-05	13.9	0.87	2.18	198
Bra011483_gene	-34.5619	30.9082	3.05e-05	0	0.04	0.73	2085
Bra011484_gene	-17.9414	-2.16786	7.08e-10	12.27	5.02	2.65	1478
Bra011486_gene	-17.3582	1.64235	3.32e-08	2.16	5.4	6.36	2004
Bra011498_gene	-20.0376	3.68458	1.4e-06	0.17	0.4	2.12	2319
Bra011505_gene	-12.7126	-2.00166	5.24e-275	583.54	945.54	139.13	768
Bra011506_gene	-19.312	2.49194	1.43e-05	0.3	6.8	1.62	3200
Bra011508_gene	-16.5226	1.99945	3.52e-20	2.08	1.75	7.89	2403
Bra011509_gene	-18.7432	-1.98527	1.52e-05	4.59	2.13	1.18	2765
Bra011510_gene	-19.7916	6.17643	9.67e-23	0.1	0.24	7.24	1811
Bra011511_gene	-12.7307	1.25113	3.06e-103	49.65	74.53	112.71	2843
Bra011513_gene	-34.6522	30.7277	6.1e-05	0	0.05	0.99	1395
Bra011515_gene	-18.0229	-3.42584	3.68e-22	36.23	6.55	3.44	479
Bra011518_gene	-15.6621	-1.20486	3.02e-14	11.34	2.46	4.7	3914
Bra011520_gene	-16.6869	1.96698	1.15e-17	1.16	1.1	4.29	4845
Bra011521_gene	-18.0619	-1.92685	9.84e-08	6.03	5.32	1.57	1041
Bra011523_gene	-20.0154	2.55905	0.00154388	0.57	0.33	2.4	1719
Bra011524_gene	-15.1412	-1.6699	7.51e-37	24.18	4.86	7.25	2758
Bra011525_gene	-34.4447	31.1427	3.81e-06	0	0.3	1.2	1440
Bra011526_gene	-13.9872	-1.24616	2.67e-45	43.07	11.47	17.36	2303
Bra011527_gene	-34.8759	30.2802	0.000976563	0	2.19	4.09	237
Bra011529_gene	-12.6114	-1.47993	8.27e-161	294.08	463.5	100.65	789
Bra011536_gene	-13.5564	1.41749	6.13e-75	39.02	51.93	99.28	2079
Bra011542_gene	-17.5489	-1.67799	4.98e-08	12.98	8.39	3.82	633
Bra011543_gene	-17.656	3.52893	3.76e-28	0.85	2.97	9.14	2097
Bra011547_gene	-15.9085	-1.37372	2.29e-15	35.11	26.23	13.04	648
Bra011548_gene	-17.9859	2.86901	3.06e-15	1.08	0.43	7.27	3384
Bra011549_gene	-18.7174	5.1549	1.62e-30	0.34	2.96	9.19	2484
Bra011550_gene	-15.8993	1.28137	3.07e-13	8.25	19.34	19.12	2417
Bra011555_gene	-20.0962	5.56722	2.3e-14	0.1	2.05	2.55	5608
Bra011558_gene	-14.7464	1.96738	2.92e-63	9.65	4.4	35.81	1668
Bra011559_gene	-18.9112	3.29339	1.36e-10	1.48	2.8	12.2	432
Bra011571_gene	-17.6247	-1.05238	0.000972761	3.32	3.35	1.53	2960
Bra011572_gene	-34.8132	30.4057	0.000488281	0	0.26	0.51	2019
Bra011573_gene	-14.7586	-3.70344	4.23e-237	68.71	23.5	5.04	2302
Bra011574_gene	-16.4256	1.5077	9.48e-13	8.82	17.98	23.64	1584
Bra011576_gene	-16.2377	-1.87048	2.59e-22	24.98	17.77	6.5	1077
Bra011579_gene	-17.7992	2.34755	2.97e-12	1.47	4.51	7.23	3987
Bra011580_gene	-17.9872	-4.07623	5.16e-32	19.85	3.57	1.12	696
Bra011581_gene	-19.2916	-3.80727	1.04e-11	11.07	1.25	0.75	541
Bra011582_gene	-17.9231	-2.73046	3.37e-15	13.62	26.44	2.07	741
Bra011583_gene	-15.6466	-2.11358	1.35e-41	33	14.81	7.26	1610
Bra011584_gene	-15.3581	2.15752	2.29e-50	6.22	1.1	26.49	2441
Bra011587_gene	-35.0207	29.9907	0.00390625	0	0.19	0.42	3066
Bra011590_gene	-15.2857	-2.86759	2.26e-97	40.74	0.18	5.39	1882
Bra011592_gene	-34.8759	30.2802	0.000976563	0	1.07	1.42	1286
Bra011599_gene	-14.6707	-1.81965	8.23e-60	56.77	24.82	15.4	2188
Bra011602_gene	-17.4938	-1.40288	5.91e-06	5.65	2.33	2.01	2345
Bra011604_gene	-13.3442	-1.82292	1.26e-147	70.74	18.77	19.12	2971
Bra011607_gene	-33.9269	32.1783	1.46e-10	0	3.54	3.45	2557
Bra011608_gene	-17.5383	-1.22522	9.34e-05	6.54	0.97	2.74	1287
Bra011611_gene	-16.3234	1.71206	2.49e-17	1.15	1.19	3.61	6594
Bra011613_gene	-20.9136	3.93251	7.63e-05	0.26	2.68	2.68	1083
Bra011615_gene	-15.5194	-1.89584	7.64e-37	17.02	5.73	4.35	3443
Bra011616_gene	-13.2235	-1.59376	1.33e-122	151.66	96.22	47.99	1684
Bra011617_gene	-17.2977	-1.01056	0.000420968	5.58	3.95	2.7	3529
Bra011618_gene	-18.8371	-1.31542	0.00642658	5.08	1.19	2.08	582
Bra011619_gene	-18.1211	-1.65245	9.1e-06	4.09	1.03	1.23	1848
Bra011622_gene	-16.6759	-2.25402	1.38e-23	12.98	10.85	2.58	1404
Bra011623_gene	-18.7339	-1.52187	0.00126003	4.39	1.05	1.45	1339
Bra011624_gene	-17.559	-1.65781	7.68e-08	18.8	14.53	5.83	908
Bra011625_gene	-33.6117	-32.8086	2.78e-17	31.91	0.1	0	183
Bra011627_gene	-15.6432	-2.28541	9.12e-49	30.95	2.35	6.04	2215
Bra011633_gene	-18.4755	2.46885	1.28e-08	0.81	7.42	4.09	1868
Bra011634_gene	-34.0705	-31.8911	1.86e-09	12.21	2.43	0	249
Bra011636_gene	-20.6339	-5.12277	9.31e-10	5.74	1.42	0.16	864
Bra011638_gene	-18.5072	5.57535	4.25e-41	0.04	0.14	1.9	11150
Bra011639_gene	-34.9447	30.1427	0.00195312	0	0	0.98	1605
Bra011643_gene	-18.6635	-2.41976	8.07e-08	6.81	6.05	1.31	1101
Bra011645_gene	-14.2631	1.29047	6.38e-39	44.57	50.15	103.78	1413
Bra011646_gene	-18.3339	3.47714	5.52e-17	0.5	2.77	5.29	2425
Bra011647_gene	-16.5377	-2.74426	3.03e-38	15.78	5.4	2.27	2892
Bra011649_gene	-18.6873	4.38502	5.66e-22	0.37	2.34	7.13	2639
Bra011651_gene	-19.7451	3.09962	6.16e-06	0.57	0.29	4.67	1500
Bra011654_gene	-15.3768	2.02245	7.95e-44	11.34	9.83	43.62	1486
Bra011655_gene	-16.4075	-3.76168	3.47e-79	43.07	14.11	3.09	855
Bra011656_gene	-14.1886	-1.41495	2.8e-50	158.36	29.06	56.72	480
Bra011659_gene	-15.6353	1.2597	1.72e-15	0.98	0.39	2.24	16723
Bra011660_gene	-33.1286	33.775	1.63e-31	0	0.61	7.73	1891
Bra011661_gene	-17.4106	-4.6504	5.25e-63	29.5	4.31	1.12	978
Bra011664_gene	-13.9857	1.66691	1.31e-76	38.77	26.64	117.39	1327
Bra011666_gene	-17.9859	-1.13099	0.0018204	1.48	0.99	0.66	4727
Bra011667_gene	-18.6502	-3.92028	2.1e-19	7.43	1.37	0.46	1986
Bra011668_gene	-18.3307	2.17935	6.27e-08	0.4	0.33	1.61	3870
Bra011669_gene	-15.9263	-1.02814	2.82e-09	12.43	3.99	5.8	2342
Bra011671_gene	-16.9986	-2.30445	2.84e-20	10.03	8.24	1.94	1889
Bra011674_gene	-15.0558	3.19047	9.99e-133	5.91	29.35	50.96	2626
Bra011677_gene	-15.6982	2.4549	5.66e-51	2.76	8.17	14.24	4046
Bra011680_gene	-16.8595	-1.44218	1.5e-09	24.89	36.06	8.87	929
Bra011682_gene	-18.5072	3.57535	7.58e-17	0.54	1.12	6.17	2612
Bra011683_gene	-19.1804	2.2289	4.23e-05	0.31	0.2	1.39	5325
Bra011684_gene	-20.1873	-2.01586	0.00753784	1.08	0.48	0.24	2551
Bra011685_gene	-18.812	1.49194	0.00365777	1.07	3.04	2.8	1403
Bra011686_gene	-17.5354	-3.91876	6.14e-40	47.62	12.7	3.12	375
Bra011687_gene	-18.4992	-6.22231	3.98e-59	55.2	2.12	0.7	369
Bra011689_gene	-13.5493	-1.78212	1.67e-122	119.84	29.46	33.34	1474
Bra011692_gene	-19.8949	2.80006	0.000179991	0.19	0.48	1.29	2597
Bra011693_gene	-34.5207	30.9907	1.53e-05	0	0.04	1.79	1382
Bra011696_gene	-35.0207	29.9907	0.00390625	0	0	0.89	1225
Bra011697_gene	-16.3528	-5.18903	2.17e-166	33.39	44.21	0.91	1953
Bra011699_gene	-21.1339	3.49194	0.000976563	0.08	0.24	0.84	1670
Bra011701_gene	-15.1301	-1.9767	7.43e-52	51.11	98.95	12.38	1722
Bra011703_gene	-19.0576	4.47466	1.2e-17	1.88	24.48	36.79	195
Bra011704_gene	-16.802	1.98082	2.14e-16	2.1	5.28	7.74	3641
Bra011705_gene	-35.1057	29.8208	0.0078125	0	0	0.5	1386
Bra011706_gene	-14.7947	-3.11017	3.61e-161	98.58	61.24	10.98	1316
Bra011707_gene	-17.4396	-1.33648	5.05e-06	5.34	1.24	2.06	2063
Bra011709_gene	-12.7429	-1.44208	8.06e-140	191.44	78.72	67.29	1092
Bra011712_gene	-14.7887	1.32978	5.55e-29	10.8	10.97	25.88	5249
Bra011713_gene	-14.3854	1.06887	3.33e-25	27.38	97.81	54.79	3449
Bra011714_gene	-18.4231	1.74347	4.22e-05	1	0.5	3.25	2371
Bra011720_gene	-17.0892	-2.30374	9.92e-19	14.18	1.44	2.79	1307
Bra011723_gene	-17.9833	-1.37682	0.000141637	3.74	1.71	1.36	1912
Bra011726_gene	-19.1307	2.85451	1.01e-07	0.25	1.33	1.56	2541
Bra011727_gene	-35.1057	29.8208	0.0078125	0	0.08	0.66	1144
Bra011728_gene	-18.7699	-3.23598	1.66e-12	10.54	8.15	1.06	1265
Bra011730_gene	-35.1057	29.8208	0.0078125	0	0	0.56	2451
Bra011733_gene	-15.0047	-2.164	6.16e-67	53.07	19.33	11.3	1937
Bra011734_gene	-13.7593	-1.99427	3.75e-133	84.92	53.77	20.37	2697
Bra011736_gene	-14.0427	2.2049	1.72e-127	14.68	29.93	64.34	2831
Bra011740_gene	-20.9938	3.77204	0.000144958	0.11	0.16	1.44	1712
Bra011741_gene	-18.8244	4.11085	1.31e-17	0.36	1.18	5.71	2141
Bra011744_gene	-18.5619	1.717	0.000113611	2.11	5.79	6.63	588
Bra011745_gene	-15.9091	-2.00156	1.16e-31	18.21	6.01	4.36	2194
Bra011747_gene	-18.7013	2.35701	7.51e-07	0.39	0.68	1.93	2380
Bra011749_gene	-11.8755	-1.21794	1.55e-180	357.42	85.02	146.71	987
Bra011751_gene	-15.8956	2.10699	3.56e-33	7.2	7.95	29.15	2318
Bra011755_gene	-18.2997	-5.79115	3.09e-56	13.02	8.21	0.22	2583
Bra011756_gene	-33.9269	32.1783	1.46e-10	0	0	2.27	3342
Bra011758_gene	-16.6284	-3.22541	3.77e-50	17.54	2.74	1.84	2088
Bra011760_gene	-34.6522	30.7277	6.1e-05	0	0.1	0.75	1719
Bra011761_gene	-34.8759	30.2802	0.000976563	0	0	0.63	1676
Bra011764_gene	-18.9992	-2.05238	0.000112221	2.99	1.29	0.74	1378
Bra011765_gene	-19.4833	1.62318	0.00813006	0.53	0.96	1.59	4372
Bra011766_gene	-18.3244	1.11085	0.00535486	1.19	1.9	2.38	3408
Bra011768_gene	-14.4745	1.42364	7.89e-41	7.52	5.55	19.25	6113
Bra011769_gene	-34.8132	30.4057	0.000488281	0	0.27	0.81	1831
Bra011771_gene	-16.7694	-3.34189	8.41e-49	25.3	0.18	2.38	1332
Bra011773_gene	-13.9527	-1.52564	1.94e-68	68.47	36.56	22.75	2040
Bra011774_gene	-13.9219	-1.11147	6.58e-38	60.32	29	26.7	2326
Bra011776_gene	-34.5619	30.9082	3.05e-05	0	0.15	1.31	1412
Bra011777_gene	-18.1379	3.14401	3.46e-16	0.63	0.91	5.39	1602
Bra011779_gene	-18.5404	2.03508	5.13e-06	1.01	6.29	3.92	1656
Bra011780_gene	-18.41	1.53873	0.000203722	1.99	6.17	5.55	741
Bra011781_gene	-34.6057	30.8208	6.1e-05	0	0	1.07	1735
Bra011784_gene	-34.8759	30.2802	0.000976563	0	0.12	0.67	1764
Bra011787_gene	-18.7049	2.73521	6.11e-09	2.14	2.81	13.58	529
Bra011792_gene	-13.0171	-1.45386	1.25e-117	86.34	17.33	30.12	3117
Bra011793_gene	-15.4514	-2.22909	1.36e-52	36.7	8.29	7.46	1146
Bra011794_gene	-13.9485	-1.5829	8.88e-74	46.47	5.12	14.8	2440
Bra011795_gene	-15.0116	-1.56559	2.51e-35	34.28	28.51	11.04	1757
Bra011797_gene	-35.1057	29.8208	0.0078125	0	0	1.08	2987
Bra011798_gene	-20.5376	2.68458	0.00753784	0.21	0.48	1.27	3215
Bra011804_gene	-34.8132	30.4057	0.000488281	0	0.21	0.53	3006
Bra011805_gene	-20.1601	-4.07031	2.98e-08	7.83	7.94	0.43	558
Bra011807_gene	-18.2488	-5.89285	2.02e-60	20.06	4.3	0.32	1165
Bra011808_gene	-13.9811	-1.31159	8.37e-50	95.35	58.72	36.76	1128
Bra011812_gene	-16.5983	-3.38007	5.46e-56	102.5	117.28	9.61	276
Bra011814_gene	-17.8582	-3.27319	1.92e-22	6.9	0.67	0.67	1665
Bra011817_gene	-35.1057	29.8208	0.0078125	0	0	1.62	1797
Bra011821_gene	-16.4942	-3.58844	2.57e-67	21.08	0.36	1.67	1738
Bra011822_gene	-18.0619	2.99201	1.4e-15	1.39	4.56	9.79	1556
Bra011823_gene	-15.3041	-1.36335	1.99e-22	26.01	4.48	9.69	2797
Bra011824_gene	-19.6469	4.46594	2.92e-12	0.42	2.14	6.86	1940
Bra011827_gene	-17.3192	2.33666	7.51e-16	2.51	8.63	11.89	1759
Bra011828_gene	-14.4664	-1.76685	6.37e-65	51.23	36.88	14.42	1383
Bra011831_gene	-34.948	-30.1362	0.00390625	2.81	0.5	0	662
Bra011837_gene	-35.1057	29.8208	0.0078125	0	0	0.92	1348
Bra011846_gene	-34.5619	30.9082	3.05e-05	0	0.15	0.87	2705
Bra011847_gene	-15.1357	-1.20028	7.98e-20	25.1	11.16	10.41	2291
Bra011853_gene	-34.5619	30.9082	3.05e-05	0	0	1.26	1236
Bra011855_gene	-17.1651	-1.14139	1.95e-05	11.77	4.32	5.07	750
Bra011860_gene	-14.4861	1.03448	4.41e-22	2.85	1.37	5.58	14790
Bra011862_gene	-14.7338	-2.29716	8.15e-91	19.74	5.77	3.83	3585
Bra011865_gene	-18.6839	-2.10391	3.39e-06	1.33	0.73	0.3	4640
Bra011869_gene	-13.0017	-2.30923	8.98e-301	482.41	396.17	93.04	766
Bra011870_gene	-35.0207	29.9907	0.00390625	0	0.21	1.85	420
Bra011871_gene	-16.4039	3.23599	6.25e-55	10.15	30.15	89.91	671
Bra011873_gene	-17.812	-2.12277	4.45e-10	6.06	2.23	1.39	1546
Bra011875_gene	-34.202	31.6281	1.49e-08	0	0.03	0.97	2589
Bra011877_gene	-15.0747	-1.67026	1.38e-38	40.69	116.8	12.21	1322
Bra011878_gene	-14.8872	-1.14676	3.36e-21	19.03	6.51	8.22	4687
Bra011879_gene	-19.5376	-5.31542	1.2e-19	10.01	3.74	0.24	2662
Bra011884_gene	-10.142	1.25741	0	404.47	328.53	923.09	2043
Bra011885_gene	-17.9627	3.83433	3.12e-27	0.42	2.67	5.18	3607
Bra011887_gene	-15.8292	1.42155	5.46e-17	4.72	2.13	11.99	2887
Bra011888_gene	-35.0207	29.9907	0.00390625	0	0.11	0.48	1632
Bra011890_gene	-19.1307	4.32844	1.83e-15	0.29	1.55	5.54	1170
Bra011893_gene	-16.4697	5.65037	5.99e-170	1.82	3.72	87.08	1141
Bra011896_gene	-20.6601	-5.07031	1.86e-09	3.1	2.91	0.09	2048
Bra011897_gene	-32.4961	35.04	5.16e-76	0	8.69	15.19	3606
Bra011898_gene	-15.75	-3.38071	1.57e-99	52.56	38.39	4.86	1087
Bra011900_gene	-19.8949	2.80006	0.000179991	0.13	1.02	0.68	3556
Bra011901_gene	-19.2302	3.29929	2.33e-09	0.58	3.49	5.51	849
Bra013257_gene	-34.9447	30.1427	0.00195312	0	0.14	1.54	609
Bra013258_gene	-18.1428	-5.4611	2.98e-54	15.42	1.02	0.33	2307
Bra013259_gene	-13.6853	-2.65018	4.68e-249	135.76	29.19	20.64	1612
Bra013262_gene	-18.5605	2.63878	4.04e-09	1.76	12.86	9.31	576
Bra013263_gene	-17.6164	6.52693	1.05e-109	0.55	6.27	48.65	899
Bra013265_gene	-19.3995	2.31685	0.000116842	0.48	1.73	2.26	2269
Bra013266_gene	-18.8588	-2.67297	1.83e-08	6.82	1.32	1.1	1641
Bra013267_gene	-18.8099	1.80006	0.000346001	1.22	3.7	3.7	921
Bra013270_gene	-17.5539	-1.88177	1.02e-09	6.78	1.09	1.81	1595
Bra013272_gene	-19.7526	6.25444	1.02e-22	0.13	0.49	9.34	1173
Bra013275_gene	-13.7664	-2.09032	2.17e-145	68.37	3.34	15.32	2659
Bra013281_gene	-19.8676	2.85451	0.000103716	0.4	3.13	2.55	3354
Bra013283_gene	-17.1804	-2.85974	5.93e-27	23.04	6.98	3.02	1153
Bra013284_gene	-14.5371	1.18905	5.64e-28	60.45	48.1	131.27	632
Bra013285_gene	-15.4707	2.6012	7.29e-67	3.9	5.41	22.6	2702
Bra013291_gene	-20.4938	-3.40288	4.01e-05	1.72	0.08	0.16	1185
Bra013292_gene	-18.2479	-2.08095	1.68e-07	4.98	0.15	1.1	1255
Bra013301_gene	-16.4461	2.9592	1.58e-44	10.92	16.37	80.99	321
Bra013302_gene	-17.8766	1.36265	8.72e-05	1.28	0.64	3.19	2274
Bra013303_gene	-15.5843	-2.47176	9.81e-59	36.82	4.06	6.32	1134
Bra013312_gene	-18.3244	1.11085	0.00535486	2.99	9.69	6.3	1076
Bra013313_gene	-16.9499	1.44091	9.03e-09	2	1.4	5.16	4487
Bra013316_gene	-32.2626	-35.5069	3.41e-108	19.92	16.85	0	2223
Bra013317_gene	-18.4526	4.85451	2.72e-31	0.2	1.24	5.6	5951
Bra013318_gene	-21.0376	3.68458	0.000274658	0.04	0.1	0.55	4235
Bra013319_gene	-34.4447	31.1427	3.81e-06	0	0	7.29	237
Bra013320_gene	-13.4775	2.03728	4.68e-161	31.52	32.69	123.5	2095
Bra013324_gene	-17.534	1.90697	8.37e-10	1.3	2.65	4.69	2812
Bra013325_gene	-18.3699	-1.47588	0.000460005	12.54	0.14	4.29	794
Bra013326_gene	-16.88	-1.01586	3.57e-05	32.01	36.27	15.07	421
Bra013328_gene	-34.8759	30.2802	0.000976563	0	0.33	1.83	519
Bra013335_gene	-19.3161	1.9576	0.000821395	0.47	0.74	1.78	1546
Bra013336_gene	-18.5826	1.19359	0.00939924	0.79	1.38	1.64	2965
Bra013339_gene	-18.9859	3.14401	2.4e-09	0.29	2.23	2.11	12182
Bra013340_gene	-15.0257	-2.40763	4.89e-82	40.49	13.35	7.29	1485
Bra013342_gene	-16.0543	2.60396	1.6e-45	9.45	22.43	54.89	950
Bra013347_gene	-35.1057	29.8208	0.0078125	0	0.17	1.5	504
Bra013348_gene	-34.8759	30.2802	0.000976563	0	0.39	0.85	1652
Bra013350_gene	-34.863	-30.3061	0.00195312	1.01	0	0	1002
Bra013353_gene	-16.1796	2.41673	2.51e-36	1.6	5.41	8.12	3982
Bra013358_gene	-15.7455	-2.36605	1.23e-48	23.13	3.44	4.32	2316
Bra013360_gene	-17.1576	-1.90038	1.66e-12	7.64	8.2	1.95	2696
Bra013363_gene	-12.0478	2.11119	0	71.63	73.22	295.18	2377
Bra013364_gene	-35.1057	29.8208	0.0078125	0	0	0.91	3990
Bra013369_gene	-16.8301	-1.87784	1.76e-15	8.33	4.76	2.16	2401
Bra013372_gene	-17.4405	-1.42077	8.42e-07	2.33	1.5	0.84	3542
Bra013375_gene	-16.3406	-1.4923	7.91e-14	20.65	10.94	6.97	1322
Bra013376_gene	-16.1085	-2.61087	1.58e-46	40.22	27.08	6.35	1251
Bra013377_gene	-15.1056	-1.87992	1.84e-47	36.64	11.64	9.49	2003
Bra013378_gene	-11.3552	-2.12571	0	457.46	37.95	100.08	1515
Bra013381_gene	-15.0161	-1.09969	5.14e-18	21.88	15.49	9.77	2505
Bra013382_gene	-12.9905	1.02419	1.49e-58	140.3	75.11	272.41	1069
Bra013390_gene	-18.9042	-6.58221	1.07e-50	26.8	0.5	0.27	1196
Bra013392_gene	-15.5913	-1.61904	7.32e-26	40.1	6.94	12.52	1400
Bra013393_gene	-17.4501	-1.31542	7.37e-06	17.43	4.34	6.62	845
Bra013394_gene	-15.1621	1.57402	2.29e-31	11.77	15.63	33.27	2811
Bra013398_gene	-15.9196	1.10174	4.1e-10	5.62	1.96	11.43	3826
Bra013400_gene	-17.3727	-2.24434	1.59e-15	2.39	0.93	0.48	5826
Bra013401_gene	-17.57	-2.33172	2.79e-14	10.64	2.34	2.07	1571
Bra013403_gene	-33.8439	32.3443	1e-11	0	0.58	2.48	1629
Bra013406_gene	-19.0781	-8.23428	2.7e-79	54.76	24.4	0.34	569
Bra013410_gene	-14.9642	-1.2624	2.49e-24	70	29.35	27.83	1328
Bra013414_gene	-17.5493	-1.38359	1.01e-05	4.29	0.76	1.56	1722
Bra013416_gene	-14.7766	-1.23562	3.83e-26	26.92	7.93	10.93	1990
Bra013423_gene	-18.7564	-3.26295	9e-13	6.95	0	0.68	1028
Bra013426_gene	-19.5376	4.68458	9.05e-15	0.28	0.15	6.92	1461
Bra013427_gene	-34.363	-31.3061	1.91e-06	2.84	4.88	0	723
Bra013428_gene	-14.2324	-4.2348	0	294.19	9.07	15	1617
Bra013430_gene	-15.657	-1.67568	2.47e-26	18.83	8.89	5.61	2425
Bra013431_gene	-14.2408	2.16891	8.49e-108	2.98	4.1	12.79	9434
Bra013444_gene	-17.5208	-3.34884	2.29e-29	8.08	2.38	0.75	1836
Bra013445_gene	-15.9784	-3.86291	6.12e-112	27.12	1.21	1.79	3171
Bra013447_gene	-20.4526	2.85451	0.00257683	0.09	0.16	0.42	4214
Bra013449_gene	-18.6307	3.85451	1.32e-17	0.37	1.49	5.15	2877
Bra013450_gene	-11.8274	-1.66719	0	582.33	394.91	175.09	1707
Bra013451_gene	-17.9124	1.15024	0.00126323	0.84	1.05	1.75	3243
Bra013456_gene	-18.0052	-2.20524	6.8e-10	4.01	1.21	0.82	3667
Bra013457_gene	-18.2977	1.54965	0.000117055	1.04	1.6	2.9	3768
Bra013458_gene	-10.779	-2.70436	0	893.59	351.93	130.94	1413
Bra013463_gene	-35.0207	29.9907	0.00390625	0.01	0	2.42	321
Bra013464_gene	-34.3439	31.3443	4.77e-07	0	0.1	0.77	3430
Bra013466_gene	-16.358	-1.37513	6.45e-12	12	3.12	4.46	2619
Bra013468_gene	-15.5931	2.03985	4.02e-38	9.75	7.45	38.23	1416
Bra013471_gene	-34.8759	30.2802	0.000976563	0	0.17	0.61	1628
Bra013473_gene	-34.9447	30.1427	0.00195312	0	0	0.55	1581
Bra013475_gene	-15.8129	3.95906	3.76e-123	2.43	4.22	35.38	1608
Bra013476_gene	-11.258	-2.96186	0	611.47	105.35	74.96	2006
Bra013477_gene	-13.6655	1.03474	3.68e-38	11.83	17.41	23.11	8554
Bra013478_gene	-32.7223	-34.5874	2.55e-57	12.63	0.55	0	1569
Bra013480_gene	-15.8571	-3.89177	1.31e-123	46.48	95.55	3.04	1215
Bra013484_gene	-34.6057	30.8208	6.1e-05	0	0.09	0.49	3519
Bra013485_gene	-18.812	3.49194	6.96e-13	0.18	0.49	1.95	3278
Bra013491_gene	-35.0207	29.9907	0.00390625	0	4.77	2.07	1134
Bra013503_gene	-17.8192	-2.41228	8.22e-13	12.14	3.72	2.15	723
Bra013506_gene	-34.324	-31.3841	9.54e-07	3.43	6.85	0	1902
Bra013507_gene	-15.0946	-2.00529	2.33e-54	23.85	5.08	5.69	4728
Bra013509_gene	-18.3654	-2.25884	3.6e-08	3.3	0.97	0.65	1778
Bra013510_gene	-15.396	-1.2388	9.26e-18	15.56	14.1	6.32	2708
Bra013511_gene	-13.8818	1.54804	1.63e-71	35.61	44.02	99.2	7081
Bra013512_gene	-33.5619	32.9082	7.05e-18	0	0.23	7.87	3039
Bra013515_gene	-34.6057	30.8208	6.1e-05	0	0.34	1.85	1821
Bra013518_gene	-16.916	-1.38867	1.22e-08	4.5	0.36	1.63	2538
Bra013521_gene	-16.2941	-1.54369	4.1e-15	16.47	6.48	5.39	1122
Bra013523_gene	-15.3189	-2.64347	3.39e-81	25.76	2.3	3.96	2927
Bra013524_gene	-34.1286	31.775	3.73e-09	0	0.32	1.4	3280
Bra013526_gene	-19.6211	-5.14831	1.39e-17	6.04	0.24	0.16	1256
Bra013528_gene	-14.657	-2.20722	1.28e-88	82.34	58.03	17.04	1747
Bra013529_gene	-18.3414	1.46219	0.000264279	1.09	2.97	2.69	2907
Bra013532_gene	-34.948	-30.1362	0.00390625	1.62	0.53	0	788
Bra013534_gene	-20.2156	3.32844	8.8e-05	0.1	0.37	0.93	5012
Bra013535_gene	-17.2797	4.03036	2.04e-46	0.64	1.42	10.04	5473
Bra013537_gene	-15.3949	-1.16234	1.08e-15	34.15	96.92	14.61	1125
Bra013541_gene	-19.8766	4.00651	1.95e-08	0.25	0.77	3.84	1801
Bra013543_gene	-34.7554	30.5212	0.000244141	0	0.38	1	1125
Bra013545_gene	-15.0645	1.86533	2.04e-46	7.68	21	26.72	4278
Bra013546_gene	-34.9447	30.1427	0.00195312	0	0.03	0.33	4889
Bra013547_gene	-17.6469	-3.09678	1.42e-23	7.13	0	0.79	2028
Bra013549_gene	-16.3665	-2.73863	6.54e-43	9.62	2	1.41	2763
Bra013551_gene	-20.0841	3.59147	4.65e-06	0.55	3.6	6.31	1469
Bra013552_gene	-14.9989	-1.393	9.03e-29	101.06	40.7	36.75	426
Bra013556_gene	-18.5362	2.34755	1.01e-07	0.54	0.15	2.42	3112
Bra013559_gene	-34.2518	-31.5285	2.38e-07	6.79	0.75	0	348
Bra013562_gene	-14.1862	1.94505	1.12e-90	20.88	26.25	76.64	1593
Bra013564_gene	-20.0489	2.49194	0.00259948	0.09	0.31	0.46	6488
Bra013566_gene	-15.9474	-3.38654	4.67e-87	106.8	113.65	9.86	558
Bra013568_gene	-19.2049	1.73521	0.00187823	0.47	0.05	1.32	1896
Bra013569_gene	-18.6371	-7.11632	5.66e-73	30.6	7.25	0.21	822
Bra013570_gene	-34.448	-31.1362	7.63e-06	2.57	0	0	735
Bra013575_gene	-17.0229	2.795	3.5e-27	1.48	3.03	9.55	2395
Bra013576_gene	-9.08644	1.79113	0	862.77	1177.71	2850.82	1739
Bra013580_gene	-14.5908	2.96336	1.15e-157	32.16	82.4	239.1	393
Bra013582_gene	-14.5389	3.28106	1.38e-200	7.27	55.74	66.89	3620
Bra013583_gene	-19.8078	2.14401	0.00407731	0.28	0.16	1.2	1581
Bra013584_gene	-11.7687	3.57396	0	44.69	82.16	507.48	3019
Bra013587_gene	-19.8161	6.12752	7.21e-22	0.05	0.45	3.26	2777
Bra013595_gene	-35.1057	29.8208	0.0078125	0	0	1.37	935
Bra013596_gene	-19.8588	6.04213	2.04e-20	0.06	0.28	3.66	2863
Bra013598_gene	-13.7023	1.77502	3.35e-105	35.23	54.87	114.99	1002
Bra013600_gene	-34.448	-31.1362	7.63e-06	4.49	0	0.07	414
Bra013601_gene	-12.9939	-1.12226	1.41e-71	327.69	93.92	143.68	753
Bra013602_gene	-13.8051	-2.74673	2.06e-246	163.95	109.68	23.39	1049
Bra013607_gene	-19.6736	4.4125	1.04e-11	0.19	1.45	3.44	1804
Bra013608_gene	-17.2111	3.72272	1.15e-41	5.07	14.13	60.76	1014
Bra013609_gene	-21.3078	-3.77485	0.00341797	4.13	6.44	0.26	1031
Bra013615_gene	-34.4447	31.1427	3.81e-06	0	0.81	2.12	1249
Bra013617_gene	-14.9358	1.35443	2.14e-27	23.45	43.23	57.18	1610
Bra013620_gene	-35.1057	29.8208	0.0078125	0	0	0.76	906
Bra013623_gene	-14.2009	-1.16153	4.42e-34	87.86	44.73	37.51	854
Bra013627_gene	-16.0146	-1.54265	6.22e-18	27.88	30.76	9.18	807
Bra013630_gene	-18.3339	-4.10798	1.98e-25	22.81	29.62	1.4	483
Bra013634_gene	-13.054	-4.27124	0	285.16	30.15	14.12	1575
Bra013636_gene	-19.5841	1.94762	0.00371917	0.27	1.13	1	2419
Bra013641_gene	-34.8759	30.2802	0.000976563	0	0.79	2.92	7984
Bra013644_gene	-16.9815	-3.93168	1.35e-58	34.4	2.07	2.22	1159
Bra013646_gene	-20.1339	-2.12277	0.00442505	1.73	1.25	0.46	1461
Bra013647_gene	-16.4182	1.41351	1.48e-11	3.47	4.9	8.71	5279
Bra013650_gene	-17.712	3.16571	1.24e-21	2.47	6.22	20.52	945
Bra013651_gene	-17.9476	1.22063	0.000764582	0.99	2.21	2.11	5780
Bra013652_gene	-18.0781	2.68458	1.24e-12	1.22	0.63	7.07	1422
Bra013655_gene	-16.7056	-1.21414	9.63e-08	8.77	5.64	3.65	2037
Bra013656_gene	-17.0022	-4.04636	1.41e-61	9.46	1.42	0.55	5705
Bra013657_gene	-15.5324	-3.46417	4.08e-121	36.46	1.73	3.16	2493
Bra013660_gene	-15.0399	-2.61968	2.65e-96	34.02	0.54	5.3	2657
Bra013661_gene	-15.0551	2.24858	2.4e-66	4.19	1.23	18.98	6557
Bra013662_gene	-17.8766	4.00651	1.06e-30	0.42	0.36	6.44	10407
Bra013665_gene	-17.5042	-1.29339	3.22e-05	1.13	0.08	0.44	10184
Bra013667_gene	-16.4272	2.05273	2.95e-22	2.93	4.4	11.39	1686
Bra013669_gene	-17.0953	-3.70412	1.33e-48	21.05	2.51	1.54	4755
Bra013672_gene	-17.4374	3.48399	3.53e-31	1.04	5.73	10.53	2976
Bra013677_gene	-16.6452	-1.48534	2.76e-11	7.2	3.58	2.48	2590
Bra013678_gene	-12.9694	-1.36958	6.09e-108	86.81	16.89	32.09	2517
Bra013679_gene	-18.3643	-4.04722	2.63e-24	5.1	0.79	0.29	2769
Bra013681_gene	-20.6086	4.54256	1.62e-06	0.03	0.04	0.64	11842
Bra013684_gene	-15.2823	-1.71546	1.5e-35	10.75	3.12	3.12	6730
Bra013685_gene	-18.9859	-1.49984	0.00256321	6.3	3.28	2.13	975
Bra013687_gene	-34.0835	31.8652	9.31e-10	0	0	2.37	1934
Bra013694_gene	-18.0729	2.21296	5.24e-09	0.96	1.74	4.14	2230
Bra013697_gene	-17.9665	3.18283	8.49e-19	0.76	3.69	6.59	3078
Bra013699_gene	-34.3759	31.2802	9.54e-07	0	0.08	1.79	1062
Bra013700_gene	-19.4089	-4.40288	2.3e-14	5.73	0.43	0.34	5679
Bra013701_gene	-35.0207	29.9907	0.00390625	0	0	0.73	1065
Bra013702_gene	-18.0362	-7.14831	1.66e-111	35.54	3.87	0.24	1101
Bra013710_gene	-34.9447	30.1427	0.00195312	0	0.61	0.89	1607
Bra013715_gene	-16.9334	-6.90894	3.54e-220	105.74	3.26	0.96	720
Bra013718_gene	-14.6742	-1.03089	5.18e-20	20.43	10.34	9.55	3388
Bra013726_gene	-19.3414	3.90697	1.1e-11	1.07	11.52	14.53	569
Bra013732_gene	-12.1063	-1.44964	1.53e-218	342.63	63.35	119.79	1127
Bra013734_gene	-19.3766	5.00651	9.96e-18	0.25	1.36	5.18	2951
Bra013735_gene	-12.1755	1.2418	2.73e-148	65.28	26.26	147.39	4007
Bra013738_gene	-33.1057	33.8208	1.09e-32	0	11.05	31.25	354
Bra013739_gene	-13.5578	1.57347	7.09e-92	79.63	28.76	226.2	525
Bra013740_gene	-16.8544	-1.51182	2.32e-10	53.72	16.26	18.03	811
Bra013741_gene	-12.8172	-2.30333	0	366.98	135.41	71.1	729
Bra013743_gene	-18.0404	-3.66592	3.38e-25	19.72	14.08	1.61	2265
Bra013745_gene	-18.9476	-6.49533	1.09e-47	27.03	32.04	0.42	606
Bra013748_gene	-15.6984	-1.85409	1.9e-31	17.23	3.29	4.55	3007
Bra013749_gene	-19.1086	-4.1734	1.3e-15	3.68	0.15	0.19	2691
Bra013750_gene	-19.3676	-4.48534	1.64e-15	2.84	0	0.12	3032
Bra013752_gene	-18.7339	-4.27889	7.34e-22	28.74	25.29	1.4	383
Bra013754_gene	-14.8006	1.39099	1.54e-31	6.58	4.25	16.41	3547
Bra013755_gene	-19.7302	-4.93013	6.11e-15	23.51	11.93	0.73	237
Bra013758_gene	-16.2924	-3.02113	2.92e-54	30.54	1.3	3.64	1011
Bra013761_gene	-14.1696	1.03092	4e-27	34.96	19.75	68.15	1535
Bra013763_gene	-15.1573	3.40031	1.33e-140	9.85	34.01	99.27	744
Bra013765_gene	-18.183	3.05381	5.93e-15	2.14	11.66	17.11	719
Bra013766_gene	-33.1286	33.775	1.63e-31	0	0.41	7.23	3473
Bra013769_gene	-19.2916	-3.16342	3.11e-08	4.47	4.1	0.56	5277
Bra013772_gene	-17.3851	-2.70148	6.68e-21	14.11	17.21	2.06	1515
Bra013774_gene	-11.6592	-1.39205	1.29e-273	176.3	65.47	64.16	3713
Bra013777_gene	-14.827	-4.69179	0	129.67	110.32	4.84	1252
Bra013778_gene	-18.2807	-1.65422	5.78e-05	4.28	3.65	1.34	1672
Bra013779_gene	-17.1176	-1.58461	9.31e-10	24.68	28.88	7.82	1325
Bra013780_gene	-20.6873	4.38502	1.05e-05	0.11	0.84	2.23	2538
Bra013781_gene	-21.2451	3.26954	0.00341797	0.06	1.51	0.57	2594
Bra013783_gene	-34.3759	31.2802	9.54e-07	0	0.4	1.52	1284
Bra013784_gene	-15.3437	1.87257	2.52e-38	4.44	3.67	15.48	4894
Bra013785_gene	-18.3414	1.46219	0.000264279	4.93	122.32	12.72	330
Bra013786_gene	-13.409	2.7561	2.81e-307	14.44	25.56	92.86	2805
Bra013787_gene	-35.1057	29.8208	0.0078125	0	0	0.5	1603
Bra013789_gene	-15.5534	-2.17446	9.41e-47	21.2	9.94	4.53	2676
Bra013790_gene	-17.8643	-1.8773	5.29e-08	10.56	0.71	2.74	663
Bra013793_gene	-15.0128	1.39424	2.76e-27	15.68	10.39	39.23	2151
Bra013794_gene	-16.0072	2.57535	1.37e-45	5.22	17.36	29.5	2705
Bra013796_gene	-17.2367	-1.49828	6.53e-08	17.99	26.12	6.02	531
Bra013797_gene	-15.9287	1.01642	1.07e-08	14.25	14.64	27.31	1049
Bra013799_gene	-14.899	-1.02991	2.03e-17	32.42	16.15	15.2	2901
Bra013800_gene	-19.7156	4.32844	3.71e-11	0.12	1.03	2.23	3302
Bra013802_gene	-17.4231	2.9134	2.68e-22	5.89	8.25	40.58	1251
Bra013805_gene	-16.5439	-1.04412	1.24e-06	16.23	5.02	7.53	1851
Bra013806_gene	-17.5319	2.69581	2.44e-18	0.67	1.52	3.92	4286
Bra013808_gene	-17.2916	-1.16342	4.61e-05	8.23	5.15	3.54	1568
Bra013809_gene	-17.9042	-3.66334	4.79e-27	10.14	19.76	0.76	3204
Bra013810_gene	-17.2044	3.94993	3.3e-47	0.75	3.14	10.39	3866
Bra013815_gene	-13.6281	-3.1797	0	218	17.73	22.98	948
Bra013817_gene	-17.6291	-2.21354	1.07e-12	13.62	5.44	2.79	1148
Bra013819_gene	-15.7983	3.74425	1.11e-110	2.29	3.14	28.82	3196
Bra013820_gene	-16.3887	1.52652	1.73e-13	4.86	7.01	13.34	2117
Bra013822_gene	-19.5605	6.63878	1.65e-30	0.17	0.89	15.85	678
Bra013823_gene	-18.8161	4.12752	1.31e-17	0.42	0.71	5.62	3037
Bra013825_gene	-14.3015	-1.54962	4.9e-56	34.95	16.77	11.4	2954
Bra013826_gene	-17.4697	-1.63735	6.14e-08	20.57	17.99	6.26	414
Bra013827_gene	-18.2156	2.68458	2.72e-11	0.84	0.82	4.75	3184
Bra013828_gene	-16.6947	-4.66119	3.72e-103	88.66	0	3.42	465
Bra013830_gene	-16.876	-1.85384	2.81e-14	15.68	5.3	4.13	2343
Bra013831_gene	-16.5718	5.44613	7.2e-145	1.23	4.23	51.15	2031
Bra013832_gene	-13.5698	1.36129	8e-69	48.16	80.65	118.03	1871
Bra013833_gene	-19.0489	3.66186	9.03e-12	0.46	0.07	4.49	1551
Bra013836_gene	-16.3682	-1.23525	9.68e-10	7.43	3.48	3	2310
Bra013839_gene	-15.8937	1.32844	3.12e-14	6.08	6.13	14.43	2453
Bra013842_gene	-35.0207	29.9907	0.00390625	0	0	0.42	3535
Bra013844_gene	-17.6978	1.7202	2.77e-07	1.92	2.89	5.86	1609
Bra013846_gene	-14.6438	-1.4882	6.85e-41	270.93	212.2	92.15	408
Bra013849_gene	-15.5526	1.01415	7.72e-11	10.48	5.82	20.19	2497
Bra013850_gene	-17.7526	-2.24142	1.31e-11	20.64	4.83	4.26	581
Bra013856_gene	-15.0917	-1.02217	4.76e-15	31.35	19.47	14.73	1926
Bra013859_gene	-13.8284	2.31333	1.24e-162	70.06	210.17	331.35	982
Bra013861_gene	-15.5942	2.19172	7.43e-44	10.16	8.02	44.02	1658
Bra013863_gene	-11.2116	-1.63622	0	1011.2	437.19	310.65	1676
Bra013864_gene	-17.2755	-3.34362	1.07e-34	13.03	0.71	1.27	2413
Bra013867_gene	-19.5962	4.56722	2.26e-13	0.41	0.62	9.25	842
Bra013868_gene	-34.9447	30.1427	0.00195312	0	0.03	0.37	3504
Bra013872_gene	-20.5376	2.68458	0.00753784	0.35	0.4	2.27	719
Bra013873_gene	-15.2468	-3.80824	8.42e-180	77.71	26.55	5.29	1077
Bra013877_gene	-20.9938	3.77204	0.000144958	0.07	0.14	0.86	2569
Bra013881_gene	-18.2229	2.14401	1.59e-07	2.22	5.49	9.36	609
Bra013883_gene	-17.57	-2.33172	2.79e-14	12.56	1.3	2.38	1429
Bra013887_gene	-17.1869	-1.59782	5.61e-09	7.34	6.88	2.31	2698
Bra013888_gene	-16.4657	-2.17141	3.46e-25	12.67	11.66	2.69	2195
Bra013892_gene	-34.3439	31.3443	4.77e-07	0	1.13	5.81	342
Bra013893_gene	-19.1404	2.30907	1.51e-05	0.92	3.09	3.84	1895
Bra013895_gene	-16.0669	-4.85577	2.46e-174	66.79	114.06	2.2	1986
Bra013898_gene	-20.9938	3.77204	0.000144958	0.06	0.42	0.78	2667
Bra013904_gene	-12.7856	-1.48515	5.23e-144	154.61	57.38	52.77	1446
Bra013905_gene	-16.2113	-1.36037	1.07e-12	19.7	11.54	7.4	2108
Bra013906_gene	-14.8513	4.44233	6.68e-303	4.32	25	89.05	2647
Bra013907_gene	-13.7526	-1.10791	6.74e-42	57.62	44.62	25.56	2150
Bra013909_gene	-15.7355	-2.10078	1.24e-38	57.67	49.33	12.95	573
Bra013911_gene	-15.719	-3.04422	6.63e-82	79.59	29.17	9.27	582
Bra013912_gene	-15.8628	1.73451	1.04e-23	9.31	18.96	29.46	1914
Bra013915_gene	-15.4285	1.47416	4.35e-23	21.83	19.3	57.89	1149
Bra013920_gene	-34.702	30.6281	0.00012207	0	0.14	1.92	1200
Bra013921_gene	-15.1122	-1.21473	2.07e-20	21.64	4.72	8.95	2345
Bra013922_gene	-19.9231	-3.37431	8.68e-07	3.33	1.57	0.3	1485
Bra013924_gene	-17.7817	3.55248	9.19e-26	2.34	18.41	23.98	952
Bra013929_gene	-16.5115	1.07086	1.29e-06	1.86	2.11	3.76	7144
Bra013931_gene	-15.1025	-4.2771	4.11e-256	111.95	15.88	5.55	1804
Bra013932_gene	-34.8132	30.4057	0.000488281	0	0.18	1.09	3284
Bra013941_gene	-35.0207	29.9907	0.00390625	0.09	0	0.65	2805
Bra013943_gene	-34.8759	30.2802	0.000976563	0	0	1.01	1399
Bra013947_gene	-16.9576	-2.47529	8.57e-24	5.93	1.3	1.01	2724
Bra013948_gene	-15.9124	1.15024	7.37e-11	7.32	3.69	15.41	1305
Bra013949_gene	-15.7962	1.82754	3.75e-27	5.88	7.02	19.87	2596
Bra013955_gene	-15.5135	2.51564	1.7e-60	9.17	14.38	49.63	855
Bra013956_gene	-21.0841	3.59147	0.000518799	0.05	0.12	0.59	4264
Bra021083_gene	-34.702	30.6281	0.00012207	0	0.1	0.72	2031
Bra021084_gene	-19.5605	2.63878	3.86e-05	0.3	1.31	1.76	3290
Bra021086_gene	-19.1502	4.28944	6.39e-15	0.23	0.83	4.32	1554
Bra021087_gene	-34.7554	30.5212	0.000244141	0	0.14	0.94	2723
Bra021090_gene	-31.3308	37.3706	0	0	11.75	87.26	6663
Bra021096_gene	-17.8382	-2.37431	2.38e-12	13.1	5.98	2.39	651
Bra021099_gene	-15.2522	-2.09656	1.44e-53	35.7	11.67	7.99	2105
Bra021100_gene	-15.376	2.58887	6.9e-71	3.56	1.48	20.45	3472
Bra021102_gene	-18.8654	-1.25884	0.0094753	5.76	0.64	2.22	677
Bra021103_gene	-18.4526	2.85451	1.7e-11	2.26	12.81	14.45	435
Bra021104_gene	-17.349	-3.19677	1.01e-30	66.93	10.42	7.14	237
Bra021108_gene	-19.4526	4.85451	9.69e-17	0.16	0.35	4.39	2733
Bra021109_gene	-19.6736	4.4125	1.04e-11	0.09	0.14	1.85	3994
Bra021110_gene	-34.4817	31.0687	7.63e-06	0	0	2.15	1160
Bra021111_gene	-20.8766	4.00651	4.01e-05	0.12	0.45	1.86	1515
Bra021112_gene	-20.6339	2.49194	0.00418091	0.31	4.08	1.68	1062
Bra021113_gene	-19.2302	-2.31542	4.13e-05	3.42	0	0.63	1125
Bra021117_gene	-16.6708	7.2481	4.57e-275	1.14	43.31	165.21	1158
Bra021118_gene	-19.7302	-4.93013	6.11e-15	5.65	4.08	0.25	1871
Bra021122_gene	-15.849	1.80323	1.03e-25	8.06	4.46	26.61	4712
Bra021123_gene	-15.5845	-1.19901	5.67e-15	50.91	20.26	21.26	1803
Bra021125_gene	-16.4431	3.82635	4.84e-74	5.24	46.06	69.7	1100
Bra021127_gene	-34.4817	31.0687	7.63e-06	0	1.49	3.34	654
Bra021128_gene	-15.7742	1.42669	2.07e-17	12.74	6.32	32.4	1968
Bra021130_gene	-20.1873	-2.01586	0.00753784	1.19	0.56	0.33	1323
Bra021135_gene	-16.2254	-1.72259	4.1e-19	61.42	27.07	17.74	671
Bra021137_gene	-18.6978	3.7202	9.43e-16	0.48	6.3	6.14	2114
Bra021139_gene	-20.7451	4.26954	3.59e-05	0.14	0.22	2.71	2392
Bra021140_gene	-35.1057	29.8208	0.0078125	0	0	0.87	1452
Bra021143_gene	-19.3949	1.80006	0.00332689	0.66	0.67	2.19	1496
Bra021144_gene	-16.3432	-1.24647	5.78e-10	38.07	27.66	15.39	599
Bra021147_gene	-15.8136	1.71353	3.26e-24	17.7	34.17	55.04	474
Bra021149_gene	-18.0376	7.68458	2.78e-125	0.24	0.06	33.31	3460
Bra021150_gene	-14.2261	-1.18831	4.33e-35	22.93	42.16	9.61	6032
Bra021152_gene	-17.5841	-1.40853	8.05e-06	3.88	0.73	1.39	3800
Bra021153_gene	-31.2533	37.5256	0	0	10.34	116.65	2241
Bra021154_gene	-34.0443	-31.9436	9.31e-10	2.91	0.61	0	1122
Bra021157_gene	-17.0742	3.43632	3.19e-39	2.17	11.91	21.62	915
Bra021158_gene	-19.4231	2.26954	0.000195126	0.28	0.37	1.29	3091
Bra021160_gene	-17.3358	-2.93433	3.64e-26	16.07	26.78	2	1531
Bra021163_gene	-12.7247	1.03341	3.42e-71	205.11	265.89	400.49	697
Bra021164_gene	-33.215	33.6021	2.05e-29	0	0.52	9.72	1269
Bra021166_gene	-19.0576	4.47466	1.2e-17	0.28	2.43	4.39	3370
Bra021170_gene	-16.6397	-3.29727	2.95e-52	15.18	2.3	1.49	6716
Bra021171_gene	-17.6518	1.40895	1.48e-05	4.13	10.1	10.38	1151
Bra021172_gene	-12.4773	2.79941	0	93.92	157.3	624.26	1369
Bra021173_gene	-20.9526	3.85451	0.000144958	0.03	0.02	0.37	8311
Bra021175_gene	-33.5066	-33.0188	1.08e-19	8.58	2.42	0	1747
Bra021187_gene	-12.6029	-1.58626	6.83e-186	477.66	723.34	151.97	1021
Bra021189_gene	-31.8842	36.2637	1.19e-176	0	2.04	103.92	939
Bra021190_gene	-35.0207	29.9907	0.00390625	0	0	1.12	1655
Bra021192_gene	-19.3995	2.31685	0.000116842	0.37	0.71	1.8	1515
Bra021200_gene	-15.3705	-1.49599	1.04e-25	47.13	37.68	16	966
Bra021205_gene	-15.8515	2.39085	7.21e-44	3.41	4.41	17.03	3363
Bra021208_gene	-15.0417	-2.82425	5.26e-112	34.22	4.48	4.64	2409
Bra021209_gene	-17.9583	3.50334	8.55e-23	2.12	10.96	21.26	606
Bra021211_gene	-20.5154	4.72898	1.31e-07	0.33	0.77	5.16	749
Bra021215_gene	-34.5619	30.9082	3.05e-05	0	0.17	0.77	3452
Bra021216_gene	-15.2168	1.46465	1.4e-26	13.2	28.01	34.8	1041
Bra021221_gene	-19.8161	2.9576	3.4e-05	1.14	0.86	8.69	525
Bra021223_gene	-34.4817	31.0687	7.63e-06	0	2.61	2.65	1200
Bra021224_gene	-17.8286	3.76258	4.61e-28	1.68	4.4	21.44	713
Bra021230_gene	-20.0376	5.68458	8.47e-16	0.08	0.4	3.88	3695
Bra021231_gene	-16.5869	2.4109	3.65e-27	1.24	2.31	6.29	6698
Bra021232_gene	-16.3483	3.77543	1.7e-77	9.01	77.62	113.84	622
Bra021234_gene	-18.0634	-1.76793	1.53e-06	19.64	11.23	5.66	555
Bra021238_gene	-33.3284	33.3754	5.75e-25	0	14.4	29.74	890
Bra021239_gene	-21.1873	3.38502	0.00183106	0.06	0.05	0.64	3376
Bra021242_gene	-18.1626	3.81974	3.09e-23	0.72	3.04	9.75	2121
Bra021245_gene	-18.5305	1.77974	7.33e-05	0.88	1.84	2.93	2365
Bra021258_gene	-16.1344	2.99507	2.07e-56	9.7	1.76	73.96	613
Bra021259_gene	-16.8362	-1.05238	1.18e-05	6.37	3.34	2.98	3831
Bra021262_gene	-14.3372	1.24752	9.69e-35	12.71	21.1	28.8	2715
Bra021265_gene	-17.9742	-1.04124	0.00558267	2.21	0.8	1.01	3423
Bra021274_gene	-16.9611	3.49765	3.3e-43	2.11	0.95	21.85	1240
Bra021276_gene	-18.2977	3.54965	2.87e-18	0.74	1.87	8.35	1864
Bra021277_gene	-16.2843	2.14401	1.29e-26	2.74	3.37	11.54	2222
Bra021278_gene	-16.9062	-1.79347	2.7e-13	3.52	0.47	0.97	6005
Bra021281_gene	-14.5702	-1.09658	6.74e-24	49.26	95.65	21.99	2627
Bra021282_gene	-16.4992	-1.05238	8.7e-07	5.54	2.19	2.56	3362
Bra021285_gene	-18.0663	-1.08801	0.0042724	4.56	5.84	2.01	1720
Bra021287_gene	-18.8766	-1.99349	2.54e-05	2.18	0.45	0.51	3406
Bra021288_gene	-14.5681	-1.85338	2.28e-66	49.79	32.49	13.19	2080
Bra021289_gene	-33.4913	33.0496	6.1e-20	0	0.47	2.33	3799
Bra021291_gene	-33.5835	32.8652	2.73e-17	0.03	0.36	3.39	6499
Bra021301_gene	-20.4136	2.93251	0.00257683	0.21	0.08	1.52	1527
Bra021304_gene	-19.9526	3.85451	2.27e-07	0.33	0.76	4.59	678
Bra021307_gene	-35.1057	29.8208	0.0078125	0	0.38	3.07	225
Bra021317_gene	-18.5663	-4.08801	6.17e-22	9.96	5.27	0.56	927
Bra021319_gene	-17.6796	-1.31542	4.32e-05	28.88	2.27	10.99	411
Bra021320_gene	-34.8132	30.4057	0.000488281	0	0	1.5	4780
Bra021323_gene	-16.2648	-1.99939	6.35e-25	16.14	6.12	3.84	1769
Bra021326_gene	-19.6339	-5.12277	2.73e-17	6.3	1.79	0.17	1088
Bra021328_gene	-18.3479	-4.52487	2.99e-32	11.81	7.7	0.49	9265
Bra021329_gene	-17.4925	-2.76168	1.22e-20	4.59	2.21	0.64	3332
Bra021330_gene	-18.9729	-2.82999	5.73e-08	5.52	5.55	0.73	1567
Bra021332_gene	-18.4377	3.71433	5.91e-19	1.53	0.98	19.2	564
Bra021335_gene	-21.0376	3.68458	0.000274658	0.05	0.29	0.67	8194
Bra021339_gene	-14.9665	1.82669	2.1e-47	8.19	6.03	27.57	3764
Bra021340_gene	-16.0988	2.27434	8.46e-34	3.49	3.14	16.07	3065
Bra021349_gene	-16.5062	1.70018	2.37e-15	9.14	26.08	28.04	1578
Bra021350_gene	-18.1635	-5.41976	9.06e-53	9.66	1.38	0.22	8376
Bra021351_gene	-19.9526	2.68458	0.000533521	0.27	0.48	1.64	1431
Bra021357_gene	-19.268	4.05381	2.59e-13	0.4	3.08	6.43	1049
Bra021361_gene	-16.2049	-1.98075	3.77e-25	7.5	1.44	1.82	7883
Bra021369_gene	-17.2901	-1.23947	1.38e-05	3.89	3.64	1.58	2484
Bra021372_gene	-16.4089	-1.39788	1.27e-11	5.03	0.29	1.82	6638
Bra021373_gene	-15.0095	-1.0267	3.04e-16	78.46	43.7	36.72	1815
Bra021375_gene	-15.0027	-1.24541	4.65e-23	121.4	175.73	48.96	1296
Bra021376_gene	-18.5305	1.77974	7.33e-05	0.7	0.24	2.29	2846
Bra021377_gene	-16.4725	1.25195	7.68e-09	1.81	0.77	4.1	4160
Bra021378_gene	-17.6601	-1.56053	7.25e-07	13.79	7.33	4.58	1204
Bra021379_gene	-17.6702	-1.8802	2.87e-09	15.72	4.18	4.07	510
Bra021381_gene	-18.3425	-2.78672	7.66e-12	5.08	0.81	0.7	2361
Bra021383_gene	-20.6873	4.38502	1.05e-05	0.06	0.3	1.29	2378
Bra021384_gene	-34.0207	31.9907	1.16e-10	0	3.2	3.74	2503
Bra021385_gene	-15.729	-4.67398	8.33e-202	144.3	14.47	5.39	561
Bra021386_gene	-17.2941	-1.08715	0.00014402	3.76	1.48	1.68	2783
Bra021391_gene	-16.6809	1.35084	2.8e-09	4.27	5.89	10.39	2894
Bra021392_gene	-14.0611	1.64878	1.37e-71	14.51	47.87	43.35	3814
Bra021393_gene	-18.9231	-1.90038	6.88e-05	3.53	15.08	0.89	1186
Bra021396_gene	-11.6903	2.56225	0	288.73	390.72	1627.19	375
Bra021398_gene	-17.2514	1.54085	4.94e-08	3.67	7.45	10.05	1212
Bra021406_gene	-15.4665	-2.14102	3.65e-48	11.18	4.05	2.44	4704
Bra021412_gene	-15.2688	-2.42454	4.34e-70	101.84	37.37	18.27	1160
Bra021413_gene	-33.5726	32.8869	1.39e-17	0	0.84	4.68	4306
Bra021414_gene	-16.425	-1.87485	5.86e-20	13.51	4.83	3.54	1699
Bra021415_gene	-34.4817	31.0687	7.63e-06	0	0	1.37	2314
Bra021421_gene	-17.0753	2.5619	5.26e-22	1.8	1.21	9.82	1494
Bra021422_gene	-17.5554	-1.76998	9.34e-09	4.95	0.46	1.39	1683
Bra021427_gene	-15.8176	-3.58532	6.86e-108	43.97	15.29	3.49	2627
Bra021429_gene	-18.428	-5.53459	5.58e-47	19.86	1.3	0.41	1057
Bra021430_gene	-16.609	1.08594	1.24e-06	4.63	5.15	9.36	1873
Bra021434_gene	-16.0718	2.83142	7.39e-53	1.81	3.81	12.28	2868
Bra021435_gene	-18.0236	2.54256	6.81e-12	1.15	3.98	6.41	2325
Bra021437_gene	-18.9231	-1.37431	0.00509764	3.07	0.48	1.12	2184
Bra021438_gene	-34.702	30.6281	0.00012207	0	0.22	1.56	1195
Bra021439_gene	-34.6057	30.8208	6.1e-05	0	0.28	2.26	612
Bra021440_gene	-13.952	-1.61719	5.81e-77	196.54	35.29	61.2	949
Bra021441_gene	-18.6024	-2.84593	7.64e-11	3.97	7.27	0.56	2783
Bra021442_gene	-19.4476	-2.85147	1.94e-06	5.59	10.92	0.73	591
Bra021443_gene	-16.1995	-1.17281	1.01e-09	15.49	12.37	6.59	1658
Bra021446_gene	-15.1839	1.46026	7.87e-27	11.71	16.01	30.65	1434
Bra021450_gene	-13.5062	1.70798	9.47e-112	22.78	26.86	70.94	3462
Bra021451_gene	-21.3078	-3.77485	0.00341797	3.1	0.22	0.22	399
Bra021452_gene	-15.0406	1.63376	1.9e-36	2.01	0.66	5.91	11190
Bra021454_gene	-18.7013	-2.98784	2.97e-11	4.97	0.69	0.59	2401
Bra021464_gene	-17.9755	-3.26962	7.84e-21	10.89	3.37	1.07	966
Bra021466_gene	-17.0879	2.94008	2.55e-28	1.37	12.12	10.01	1917
Bra021467_gene	-18.4196	-3.21158	5.8e-15	6.53	6.22	0.66	1173
Bra021469_gene	-18.1436	-1.9284	2.67e-07	3.46	2.86	0.9	2904
Bra021470_gene	-19.9231	-1.90038	0.00719738	2.29	2.05	0.57	1902
Bra021479_gene	-35.0207	29.9907	0.00390625	0	0	2.18	697
Bra021486_gene	-33.7694	32.4932	3.48e-13	0	0.68	6.93	1306
Bra021489_gene	-17.8699	-2.15495	4.39e-10	6.92	2.75	1.54	1281
Bra021490_gene	-34.4095	31.2131	1.91e-06	0	1.29	1.23	1671
Bra021491_gene	-17.746	-1.49762	4.35e-06	4.53	2.1	1.57	1913
Bra021494_gene	-34.5207	30.9907	1.53e-05	0	0.05	0.86	2450
Bra021498_gene	-15.2819	-1.98901	8.11e-47	21.18	36.37	5.09	4071
Bra021500_gene	-16.7121	-1.20096	1.36e-07	5.6	3.99	2.35	2278
Bra021501_gene	-15.0271	1.84396	2.15e-46	6.11	9.31	20.85	2881
Bra021502_gene	-17.6677	-2.55934	2.36e-16	15.78	3.87	2.54	645
Bra021506_gene	-14.8623	3.94625	9.6e-235	2.87	3.92	42.31	4301
Bra021508_gene	-20.3588	5.04213	1.49e-09	0.06	0.1	2.07	2918
Bra021510_gene	-15.8145	-1.77776	8.25e-27	18.24	5.31	5.07	2413
Bra021511_gene	-34.5619	30.9082	3.05e-05	0	0.18	3.08	2332
Bra021517_gene	-13.7444	-1.01676	6.75e-36	72.79	18.53	34.31	1782
Bra021519_gene	-17.6791	-4.11338	1.42e-40	13.4	11.45	0.74	2124
Bra021520_gene	-34.9447	30.1427	0.00195312	0	0.14	1.37	1504
Bra021522_gene	-18.1148	3.53007	1.16e-20	0.62	1.1	6.76	2807
Bra021527_gene	-16.6009	-1.3272	1.94e-09	14.96	5.5	5.75	1317
Bra021528_gene	-21.1339	3.49194	0.000976563	0.63	0.35	3.39	357
Bra021529_gene	-13.4785	-1.37763	2.71e-77	52.76	8.83	19.37	2328
Bra021531_gene	-19.1873	-2.01586	0.000312551	7.8	7.46	1.79	1119
Bra021534_gene	-18.6117	-3.55246	2.8e-16	8.08	13.15	0.65	933
Bra021536_gene	-19.6736	-5.04334	2.08e-16	6.48	3.51	0.19	921
Bra021539_gene	-15.9848	-3.02012	1.54e-67	56.85	10.93	6.81	1337
Bra021543_gene	-15.5075	-3.65956	9.49e-139	60.44	13.59	4.59	1668
Bra021546_gene	-20.9136	-4.56335	1.1e-05	5.18	3.3	0.2	594
Bra021549_gene	-12.7713	1.38989	6.73e-123	43.23	31.66	108.01	2950
Bra021550_gene	-16.9464	2.25227	3.16e-19	2.53	5.58	11.14	1290
Bra021552_gene	-34.7554	30.5212	0.000244141	0	0.71	1.15	1656
Bra021555_gene	-10.7199	1.54065	0	289.41	197.63	803.77	1938
Bra021558_gene	-15.7068	-3.06858	1.05e-83	26.2	16.27	3.02	1797
Bra021559_gene	-35.1057	29.8208	0.0078125	0	0.17	0.66	2138
Bra021560_gene	-34.6057	30.8208	6.1e-05	0	0.05	0.78	2768
Bra021563_gene	-20.3949	4.96998	5.4e-09	0.07	0.34	2.01	2199
Bra021564_gene	-34.0207	31.9907	1.16e-10	0	0.14	1.76	6276
Bra021566_gene	-20.8414	4.0769	2.1e-05	0.07	0.17	1.22	3058
Bra021568_gene	-20.3414	-2.53781	0.00131226	3.75	1.33	0.58	447
Bra021572_gene	-18.7339	5.12199	5.98e-30	0.22	0.26	7.35	2266
Bra021576_gene	-21.0841	3.59147	0.000518799	0.22	0.34	2.59	595
Bra021577_gene	-16.9482	-1.99823	7.76e-16	19.39	1.09	4.62	1666
Bra021578_gene	-19.6736	4.4125	1.04e-11	0.12	0.72	2.4	1992
Bra021579_gene	-14.204	-1.70334	5.21e-72	27.18	8.93	7.96	6065
Bra021582_gene	-16.3098	-1.0559	1.31e-07	8.66	7.42	3.95	1794
Bra021583_gene	-18.4564	5.67705	8.11e-45	0.15	0	7.3	2725
Bra021584_gene	-18.6719	3.77204	1.52e-16	0.6	1.43	7.39	1232
Bra021586_gene	-19.8949	2.80006	0.000179991	0.32	2.32	2.13	1053
Bra021587_gene	-17.4089	-1.39788	1.08e-06	12.36	14.25	4.54	663
Bra021588_gene	-20.0841	-2.22231	0.00257683	2.26	0.11	0.43	962
Bra021589_gene	-16.0211	2.00153	1.23e-27	9.99	17.87	38	744
Bra021590_gene	-34.9447	30.1427	0.00195312	0	0.52	0.74	1170
Bra021591_gene	-17.2622	-2.69624	5.46e-23	11.39	4.27	1.72	2268
Bra021594_gene	-19.8766	-2.63735	0.000156522	3.51	4.13	0.54	642
Bra023719_gene	-16.3206	1.77371	1.38e-18	3.6	1.01	11.69	2439
Bra023724_gene	-14.3569	8.87106	0	1.69	212.26	716.66	1194
Bra023726_gene	-34.702	30.6281	0.00012207	0	0	2.9	1226
Bra023735_gene	-18.1677	-2.24142	1.69e-09	5.79	0.15	1.15	1155
Bra023738_gene	-18.8676	-3.48534	1.38e-13	11.46	1.46	0.98	1018
Bra023739_gene	-18.3382	-3.37431	4.48e-17	4.66	2.25	0.43	3671
Bra023741_gene	-20.4526	2.85451	0.00257683	0.14	1.59	0.95	2822
Bra023742_gene	-20.9526	-4.48534	2.1e-05	2.4	2.16	0.1	1214
Bra023751_gene	-34.1522	31.7277	3.73e-09	0	0.55	5.5	1204
Bra023752_gene	-18.6117	-1.55246	0.000469757	8.28	4.89	2.81	877
Bra023755_gene	-34.1286	31.775	3.73e-09	0	0.16	5.02	4043
Bra023757_gene	-34.8132	30.4057	0.000488281	0	0.31	3.96	276
Bra023763_gene	-16.1346	-2.03258	4.42e-28	31.97	25.69	7.56	1117
Bra023764_gene	-34.9447	30.1427	0.00195312	0	2.9	2.23	677
Bra023765_gene	-18.9729	2.19915	4.06e-05	0.84	1.48	3.7	1333
Bra023766_gene	-14.1235	1.36967	8.93e-48	20.67	17.55	50.83	1901
Bra023767_gene	-20.4729	-5.4447	3.64e-12	21.35	0	0.46	380
Bra023774_gene	-20.3414	-2.53781	0.00131226	0.86	0.05	0.14	2295
Bra023777_gene	-13.7078	-1.70895	2.72e-101	94.33	32.55	27.59	1245
Bra023786_gene	-16.4605	-2.61707	2.39e-36	50.7	16.43	7.99	1531
Bra023797_gene	-16.1117	1.00276	8.77e-08	13.35	15.81	25.35	1087
Bra023801_gene	-19.2451	-2.73046	1.38e-06	3.29	2.05	0.47	2831
Bra023802_gene	-34.7554	30.5212	0.000244141	0	0	3.37	579
Bra023810_gene	-18.7339	3.12199	5.75e-11	0.41	2.98	3.16	2855
Bra023811_gene	-16.5667	-3.64249	2.3e-66	27.74	11.28	2.14	1697
Bra023812_gene	-18.2174	-1.17103	0.00267044	4.82	8.49	2.04	891
Bra023815_gene	-33.0619	33.9082	4.85e-35	0	18.5	38.1	309
Bra023820_gene	-15.9854	3.36995	3.26e-78	5.31	13.24	52.14	914
Bra023821_gene	-14.1739	1.7589	7.49e-75	52.4	55.72	168.98	489
Bra023824_gene	-19.8676	2.85451	0.000103716	0.48	0.64	2.56	942
Bra023825_gene	-12.3779	-1.27002	2.96e-139	158.04	47.17	62.59	1824
Bra023827_gene	-34.2518	-31.5285	2.38e-07	12	0.58	0	447
Bra023829_gene	-17.6211	-1.14831	0.000312839	2.38	2.43	1.03	4434
Bra023838_gene	-20.8414	4.0769	2.1e-05	0.07	6.9	1.2	2684
Bra023839_gene	-14.9958	-1.7014	5.24e-42	20.64	7.41	6.09	2983
Bra023840_gene	-17.8468	1.019	0.00232454	4.49	6.39	8.64	1580
Bra023842_gene	-17.7484	-3.97493	2.44e-36	29.8	3.93	1.89	4312
Bra023844_gene	-15.7973	-4.98218	1.89e-222	44.59	2.25	1.35	5693
Bra023845_gene	-14.1676	-1.95557	8.48e-97	61.82	21.22	15.21	3619
Bra023846_gene	-18.3766	5.00651	1.71e-35	0.36	2.28	11.08	5483
Bra023848_gene	-16.3699	-1.60593	2.88e-15	32.98	19.21	10.41	3024
Bra023849_gene	-17.9601	-3.30031	2.31e-21	18.22	0.15	1.75	591
Bra023850_gene	-34.4817	31.0687	7.63e-06	0	0.25	2.43	693
Bra023851_gene	-14.6641	-1.01757	9.01e-20	63.29	33.67	29.93	753
Bra023859_gene	-15.1538	2.43653	5.9e-73	12.93	14.21	66.62	2004
Bra023861_gene	-18.0605	1.63878	1.48e-05	2.94	7.04	8.58	624
Bra023862_gene	-34.8759	30.2802	0.000976563	0.09	0.04	1.04	1705
Bra023863_gene	-34.2837	31.4646	1.19e-07	0	0.32	1.34	1837
Bra023866_gene	-15.6027	-2.16957	7.89e-45	25.33	3.25	5.41	6839
Bra023867_gene	-20.0154	3.72898	7.66e-07	0.15	0.11	1.93	7156
Bra023868_gene	-16.878	-2.37596	6.43e-23	9.5	15.22	1.74	3941
Bra023870_gene	-20.0154	5.72898	4.37e-16	0.55	2.7	14.75	387
Bra023871_gene	-34.8759	30.2802	0.000976563	0	0	2.34	417
Bra023872_gene	-13.2504	1.83719	2.09e-153	31.63	52.61	107.77	1494
Bra023873_gene	-18.6651	1.51055	0.00140269	5.36	16.43	13.37	9932
Bra023876_gene	-18.3511	1.65657	5.78e-05	3.38	6.32	9.65	1144
Bra023877_gene	-18.8078	-2.77485	1.82e-09	7.4	0.91	1.02	1283
Bra023879_gene	-19.6873	-5.01586	4.09e-16	11.4	1.86	0.33	1321
Bra023884_gene	-18.0264	-1.69393	3.4e-06	5.45	0	1.59	1747
Bra023885_gene	-20.2451	3.26954	0.000156522	0.14	0	1.28	2668
Bra023889_gene	-34.3759	31.2802	9.54e-07	0	0	4.59	2416
Bra023890_gene	-34.1767	31.6788	7.45e-09	0	1.42	7.8	510
Bra023891_gene	-19.8676	2.85451	0.000103716	0.82	0.81	5.77	769
Bra023897_gene	-16.4659	-3.74284	1.04e-75	36.36	19.73	2.59	1368
Bra023898_gene	-15.9389	1.06309	2.57e-09	7.61	10.41	15.08	1889
Bra023901_gene	-34.7182	-30.5956	0.000488281	3.1	3.03	0	2991
Bra023903_gene	-18.3382	2.74347	1.18e-11	0.86	3.38	5.25	1749
Bra023904_gene	-18.4053	5.7791	4.09e-47	0.28	2.27	14.46	2429
Bra023905_gene	-18.1339	1.87723	1.4e-06	1.01	1.07	3.36	2517
Bra023909_gene	-13.3794	-2.98784	0	1531.95	336.9	184.7	150
Bra023912_gene	-18.0154	-1.44095	7.56e-05	5.71	5.36	2	1782
Bra023913_gene	-34.202	31.6281	1.49e-08	0	0.48	4.45	1995
Bra023923_gene	-34.5207	30.9907	1.53e-05	0.09	2.03	2.42	786
Bra023926_gene	-18.2147	2.99039	5.62e-14	1.08	6.65	8.19	1949
Bra023927_gene	-14.7841	-2.07224	2.29e-71	47.45	3.3	10.81	1818
Bra023937_gene	-18.8766	3.36265	2.38e-11	1.49	21.54	13.69	484
Bra023939_gene	-20.0841	2.42155	0.00259948	0.28	0.2	1.32	2638
Bra023940_gene	-15.0182	-1.00932	2.78e-15	58.17	8.11	27.66	639
Bra026224_gene	-34.0977	-31.8366	3.73e-09	4.42	0.14	0	1099
Bra026225_gene	-21.2451	3.26954	0.00341797	0.36	4.94	3.29	315
Bra026226_gene	-18.0962	-2.19806	1.81e-09	8.73	2.8	1.81	1251
Bra026227_gene	-13.2384	-1.57385	2.89e-118	80.19	33.78	25.72	8308
Bra026232_gene	-20.4938	2.77204	0.00442505	0.16	0.76	1.08	1557
Bra026234_gene	-15.4647	-1.10129	1.66e-13	27.83	11.36	12.38	1662
Bra026236_gene	-19.3329	2.45012	2.43e-05	0.38	0.64	2	2386
Bra026237_gene	-13.0225	-2.22411	5.48e-275	140.42	56.2	28.73	1608
Bra026239_gene	-16.2945	-2.45677	8.54e-36	20.01	2.26	3.54	1266
Bra026240_gene	-34.8132	30.4057	0.000488281	0	0.66	0.98	1631
Bra026243_gene	-15.2461	1.45365	1.8e-25	8.03	9.09	20.9	2902
Bra026244_gene	-19.8949	2.80006	0.000179991	0.16	0.5	1.08	3409
Bra026251_gene	-18.7641	1.31261	0.00955988	0.82	3.72	1.92	1533
Bra026254_gene	-34.8759	30.2802	0.000976563	0	0.54	1.48	1979
Bra026262_gene	-13.5149	4.01484	0	20.55	563.86	316.66	1212
Bra026265_gene	-18.7102	-1.56918	0.000535585	4.41	7.81	1.39	810
Bra026266_gene	-16.2932	1.61058	1.46e-15	4.83	7.8	13.93	1659
Bra026267_gene	-34.3132	31.4057	2.38e-07	0	0.49	3.93	528
Bra026269_gene	-16.0672	3.20645	2.78e-67	17.46	44.63	153.3	438
Bra026270_gene	-18.6961	8.36758	3.1e-102	0.34	9.64	74.14	732
Bra026271_gene	-16.0075	2.12989	1.8e-31	10.91	29.35	44.83	588
Bra026272_gene	-19.4938	4.77204	1.3e-15	0.28	0.93	7.41	1404
Bra026273_gene	-17.9794	-3.78791	5.89e-28	48.26	45.85	3.41	261
Bra026274_gene	-17.2279	3.903	2.41e-45	1.25	3.1	17.84	1173
Bra026277_gene	-18.3544	-4.51182	5.84e-32	16.08	12.6	0.67	771
Bra026286_gene	-17.2507	2.0883	9.91e-14	1.97	2.7	7.71	2400
Bra026288_gene	-16.5005	1.14401	1.74e-07	8.05	22.44	16.73	1059
Bra026289_gene	-33.963	32.1062	5.53e-10	0	1.48	3.12	1417
Bra026290_gene	-14.8818	-1.85949	4.43e-54	60.57	61.85	15.92	3196
Bra026293_gene	-34.6522	30.7277	6.1e-05	0	0.03	0.52	3966
Bra026298_gene	-17.888	4.36908	1.09e-36	0.62	3.73	12.27	2250
Bra026308_gene	-16.8465	1.89174	1.26e-14	3.41	4.85	12.09	2535
Bra026312_gene	-14.0694	2.13787	7.1e-118	17.5	17.94	73.27	2141
Bra026313_gene	-13.7661	3.42581	0	13.81	33.07	141.21	2233
Bra026314_gene	-13.8367	1.37992	4.01e-59	54.08	45.18	134.34	1127
Bra026315_gene	-19.6211	4.51747	8.14e-13	0.25	5.25	5.44	2022
Bra026323_gene	-19.6736	6.4125	1.36e-25	0.89	1.18	48.54	189
Bra026324_gene	-34.2554	31.5212	5.96e-08	0.3	0.63	8.26	380
Bra026326_gene	-13.5962	1.0111	2.81e-38	67.55	158.27	129.99	2299
Bra026327_gene	-34.702	30.6281	0.00012207	0	0.25	1.16	1720
Bra026328_gene	-16.7353	1.94928	7.62e-17	3.72	2.41	13.47	3522
Bra026329_gene	-16.6943	-1.00192	1.02e-05	3.71	0.19	1.78	5057
Bra026332_gene	-19.0292	2.08668	4.19e-05	0.67	0.78	2.4	1332
Bra026335_gene	-13.7922	-1.10885	5.09e-41	65.1	22.89	28.8	1942
Bra026340_gene	-18.2837	1.7915	6.46e-06	2.2	12.92	6.92	1229
Bra026341_gene	-13.9631	-1.83859	1.41e-98	104.27	46.89	27.89	1073
Bra026342_gene	-17.5404	-1.13485	0.000305597	3.18	0.4	1.36	2655
Bra026343_gene	-15.518	1.83783	1.78e-33	5.17	15.52	17.56	2239
Bra026344_gene	-20.0841	5.59147	1.19e-14	0.2	1.79	6.7	1666
Bra026346_gene	-19.2564	-2.26295	6.96e-05	4.23	0	0.82	735
Bra026348_gene	-18.6926	-3.39071	2.22e-14	8.93	1.28	0.8	1216
Bra026349_gene	-14.5621	1.24848	3.26e-30	20	11.62	45.37	1562
Bra026350_gene	-19.7156	-2.95928	4.65e-06	5.39	1.49	0.82	1099
Bra026353_gene	-15.1965	-1.78054	2.75e-40	47.51	58.74	13.22	1080
Bra026354_gene	-16.4237	1.45651	5.56e-12	19.23	18.16	49.85	597
Bra026355_gene	-33.9269	32.1783	1.46e-10	0	0	0.95	7556
Bra026356_gene	-34.2837	31.4646	1.19e-07	0	0	7.17	519
Bra026357_gene	-34.3759	31.2802	9.54e-07	0	7	2.24	1608
Bra026363_gene	-34.1286	31.775	3.73e-09	0	0.31	1.08	3029
Bra026364_gene	-13.162	1.20305	3.05e-71	71.1	22.85	156.27	2012
Bra026365_gene	-21.3078	3.14401	0.00634766	0.06	0.05	0.52	2498
Bra026368_gene	-16.3811	-6.45838	3.61e-276	32.56	12.54	0.37	2934
Bra026371_gene	-15.5988	1.67627	3.01e-26	4.25	2.36	12.89	3470
Bra026372_gene	-33.1462	33.7396	6.31e-31	0	7.25	28.41	12673
Bra026376_gene	-15.2264	1.26213	4.7e-20	42.91	71.27	98.2	723
Bra026377_gene	-16.5281	3.41576	1.31e-55	3.17	14.46	31.45	2004
Bra026378_gene	-34.9447	30.1427	0.00195312	0	0.09	0.44	2845
Bra026379_gene	-16.792	-1.14074	1.72e-06	8.81	1.71	3.82	2650
Bra026380_gene	-13.8219	1.54511	8.58e-74	86.77	163.88	241.77	885
Bra026383_gene	-17.6024	1.38502	1.83e-05	3.73	4.26	9.06	1407
Bra026386_gene	-18.888	2.36908	5.61e-06	0.1	0.12	0.51	9241
Bra026388_gene	-18.2067	-3.63735	1.59e-22	7.22	1.62	0.55	2856
Bra026389_gene	-18.9328	3.89403	2.14e-14	0.98	4.18	11.8	2072
Bra026393_gene	-17.9451	4.69953	3.39e-41	0.45	2.84	9.6	3583
Bra026395_gene	-18.2311	2.9576	1.72e-13	0.74	1.44	5.46	1377
Bra026396_gene	-15.2084	1.998	6.68e-48	15.7	25.72	59.69	1549
Bra026397_gene	-21.1873	3.38502	0.00183106	0.05	0.03	0.45	3243
Bra026398_gene	-11.5177	1.48209	0	135.92	71.22	362.43	1904
Bra026400_gene	-35.1057	29.8208	0.0078125	0	1.68	2.51	401
Bra026402_gene	-17.9729	1.17001	0.00151622	2.21	13.51	4.58	1513
Bra026403_gene	-17.8313	-1.01203	0.00279905	6.26	1.93	2.96	1456
Bra026405_gene	-34.1522	31.7277	3.73e-09	0	0.2	1.56	2315
Bra026409_gene	-13.0529	-1.36173	4.81e-101	72.11	11.69	26.79	2918
Bra026413_gene	-20.6086	4.54256	1.62e-06	0.09	1.04	2.03	1397
Bra026420_gene	-20.3949	-2.4309	0.00234985	1.44	0	0.25	1032
Bra026422_gene	-20.0841	3.59147	4.65e-06	0.3	0	3.47	1388
Bra026425_gene	-15.7379	2.32935	4.99e-45	2.57	2.03	12.32	2852
Bra026428_gene	-15.3858	-1.80513	2.41e-36	36.22	18.51	9.87	1050
Bra026434_gene	-15.488	-1.90483	6.91e-38	24.64	7.92	6.3	1600
Bra026435_gene	-17.4426	-5.50524	1.9e-91	16.54	3.19	0.37	2239
Bra026443_gene	-15.4147	1.34138	1.2e-19	15.91	18.15	38.47	1850
Bra026444_gene	-18.0539	-2.88177	1.03e-15	7.78	4.72	1.01	1116
Bra026446_gene	-19.8949	-3.4309	4.63e-07	2.38	0.14	0.21	1425
Bra026449_gene	-14.8886	2.09742	2.54e-65	7.38	14.52	30.01	3964
Bra026451_gene	-15.0202	1.52319	1.63e-32	14.86	16.64	40.78	2632
Bra026452_gene	-17.2399	-1.73575	2.47e-10	6.99	2.84	2.04	2746
Bra026455_gene	-15.1027	4.20937	4.29e-227	16.17	32.29	281.94	444
Bra026456_gene	-18.5901	4.5794	7.55e-26	0.33	0.71	7.63	1606
Bra026462_gene	-34.3132	31.4057	2.38e-07	0	0.13	3.21	1497
Bra026463_gene	-15.1827	-1.24051	2.27e-20	16.31	5.76	6.58	2673
Bra026464_gene	-15.4693	-2.56596	5.85e-69	33.32	5	5.38	1474
Bra026466_gene	-14.2899	-1.89069	2.02e-83	57.23	10.94	14.72	2999
Bra026470_gene	-34.3439	31.3443	4.77e-07	0	1.86	2.03	2496
Bra026471_gene	-16.2662	1.7176	7.74e-18	3.64	2.01	11.43	2041
Bra026474_gene	-13.2818	-1.5735	4.99e-115	193.01	164.53	61.95	780
Bra026477_gene	-17.7967	-1.87836	3.13e-08	11.89	9.01	3.06	895
Bra026478_gene	-16.3711	-1.51612	1.35e-13	6.49	9.71	2.16	3971
Bra026481_gene	-17.6452	-2.7602	6.53e-19	7.89	1.03	1.11	2815
Bra026483_gene	-18.3699	-1.47588	0.000460005	7.29	1.45	2.47	1389
Bra026485_gene	-18.2719	2.57211	7.03e-11	2.03	1.73	10.71	597
Bra026487_gene	-17.2699	1.60515	1.7e-08	3.78	0.93	11.05	1865
Bra026489_gene	-14.0001	1.98195	1.23e-106	18.33	25.31	68.94	2284
Bra026491_gene	-34.9447	30.1427	0.00195312	0	0	1.36	3492
Bra026495_gene	-15.2874	-2.9633	3.54e-104	29.07	13.41	3.56	5432
Bra026502_gene	-34.787	-30.4581	0.000976563	1.76	0.95	0	639
Bra026504_gene	-19.1804	-2.85974	2.5e-07	2.86	0.56	0.38	2346
Bra026505_gene	-19.5841	-2.05238	0.00151372	5.08	13.45	1.16	953
Bra026506_gene	-16.4823	-1.29372	8.78e-10	22.98	17.67	8.89	651
Bra028252_gene	-15.4575	1.33483	3.21e-19	5.15	3.61	12.39	3694
Bra028253_gene	-19.5841	-4.05238	3.08e-11	9.37	3.29	0.53	569
Bra028254_gene	-17.607	3.90181	9.14e-36	0.99	3.59	14.05	1965
Bra028256_gene	-16.8564	4.23302	6.89e-69	1.03	3.95	18.51	1944
Bra028258_gene	-19.4476	-2.85147	1.94e-06	5.81	0.45	0.75	2871
Bra028259_gene	-15.436	1.0981	1.42e-13	25.84	12.46	52.59	1017
Bra028262_gene	-19.4729	-2.80085	3.47e-06	4.36	2.15	0.58	2067
Bra028263_gene	-16.9062	-3.79347	6.07e-57	71.08	46.33	5.03	711
Bra028264_gene	-16.0958	1.47939	3.01e-15	3.7	2.81	9.75	2704
Bra028265_gene	-17.3978	2.04533	3.03e-12	1.93	2.95	7.57	2225
Bra028270_gene	-17.3307	-1.82065	7.97e-11	14.33	16.26	3.86	1511
Bra028271_gene	-14.2149	2.61474	9.03e-159	56.62	194.85	330.25	907
Bra028272_gene	-18.0362	-3.97838	9.2e-30	9.92	1.64	0.6	1615
Bra028274_gene	-16.8078	3.22515	1.67e-41	1.06	1.82	9.53	2328
Bra028276_gene	-19.1024	2.38502	5.3e-06	0.24	0.12	1.22	4129
Bra028278_gene	-13.0442	1.25729	5.52e-84	35.27	21.26	80.52	4182
Bra028285_gene	-34.3439	31.3443	4.77e-07	0.11	0.09	2.05	1172
Bra028287_gene	-20.4328	-5.52487	9.09e-13	14.13	21.12	0.29	377
Bra028288_gene	-13.425	2.28384	5.17e-209	34.44	34.07	159.95	1350
Bra028290_gene	-13.3882	2.66362	7.39e-291	48.64	71.2	293.85	663
Bra028291_gene	-13.7311	-1.27514	7.09e-56	139.37	184.99	54.95	714
Bra028292_gene	-17.6259	5.33802	2.64e-68	1.85	7.08	71.28	690
Bra028295_gene	-18.2916	-1.16342	0.00320154	2.02	0	0.88	2980
Bra028296_gene	-19.1024	-1.84593	0.00119324	2.26	0.51	0.59	1317
Bra028297_gene	-15.377	1.21603	4.57e-17	16.96	5.47	37.38	1688
Bra028298_gene	-14.9326	1.41772	6.97e-30	28.22	88.32	71.68	983
Bra028313_gene	-17.7758	1.16102	0.00101622	2.11	0.14	4.51	3754
Bra028316_gene	-21.1873	3.38502	0.00183106	0.16	0.13	1.63	2607
Bra028318_gene	-34.0835	31.8652	9.31e-10	0	0.1	1.08	3727
Bra028319_gene	-34.2554	31.5212	5.96e-08	0	0.43	1.86	1209
Bra028320_gene	-16.2302	-2.31542	9.63e-34	8.71	1.47	1.67	6094
Bra028321_gene	-15.2914	-1.5906	2.11e-30	52.25	21.32	16.62	1510
Bra028322_gene	-18.3414	-1.70774	4.22e-05	10.97	11.39	3.32	432
Bra028323_gene	-18.0547	-1.63735	8.14e-06	7.65	0.12	2.3	1857
Bra028326_gene	-19.768	-3.68465	1.94e-08	3.89	0.1	0.38	998
Bra028330_gene	-20.4328	4.89403	1.94e-08	0.04	0.03	1.21	6937
Bra028334_gene	-19.8414	2.0769	0.00407731	0.12	0.55	0.49	5723
Bra028335_gene	-16.4925	-2.76168	7.66e-40	24.65	4.22	3.48	1706
Bra028342_gene	-13.1425	-1.14196	4.07e-67	50.98	17.42	22.05	2953
Bra028344_gene	-19.7451	2.26954	0.00151372	0.99	3.98	4.55	456
Bra028345_gene	-12.5237	2.64551	0	40.49	100.16	241.75	1803
Bra028346_gene	-17.5883	1.53606	1.45e-06	3.78	2.09	10.21	1075
Bra028352_gene	-16.9853	-5.25009	3.3e-110	164.26	73.33	4.4	252
Bra028353_gene	-13.9134	2.57401	1.2e-189	9.73	4.56	55.12	3897
Bra028356_gene	-33.7282	32.5757	4.62e-14	0	0.35	4.75	1232
Bra028357_gene	-15.6141	2.86571	3.22e-73	5.41	13.95	37.2	1898
Bra028359_gene	-16.275	3.5949	3.68e-73	3.7	14.28	41.4	2397
Bra028360_gene	-19.3161	3.9576	3.17e-12	0.39	0.1	5.84	1914
Bra028361_gene	-34.1057	31.8208	1.86e-09	0	6.23	12.45	302
Bra028363_gene	-20.6086	4.54256	1.62e-06	0.26	0.79	5.76	435
Bra028370_gene	-16.5776	-1.32701	1.66e-09	15.78	5.13	5.99	1207
Bra028371_gene	-34.9447	30.1427	0.00195312	0	0.13	0.44	3042
Bra028372_gene	-17.5626	-2.21812	4.05e-13	11.91	11.79	2.42	2040
Bra028373_gene	-19.3949	1.80006	0.00332689	0.2	0.05	0.7	5687
Bra028374_gene	-21.0841	3.59147	0.000518799	0.09	0.28	1.05	1239
Bra028377_gene	-18.8766	2.00651	9.85e-05	0.7	1.2	2.69	2098
Bra028380_gene	-16.4924	-2.06085	2.19e-22	15.71	5.29	3.59	1227
Bra028382_gene	-33.0619	33.9082	4.85e-35	0	1.43	11.42	1264
Bra029894_gene	-20.7156	4.32844	1.94e-05	0.06	1	1.11	2185
Bra029899_gene	-14.5249	1.66286	5.1e-53	10.23	13.86	30.96	3044
Bra029900_gene	-34.4817	31.0687	7.63e-06	0	0.38	1.82	900
Bra029902_gene	-16.7322	-1.94251	2.38e-17	11.49	8.57	2.9	2210
Bra029911_gene	-20.6086	-5.1734	4.66e-10	15.55	2.16	0.41	210
Bra029913_gene	-16.9813	3.45717	1.25e-42	2.08	5.69	21.73	981
Bra029917_gene	-16.6164	-1.64799	7.07e-14	16.4	8.09	5.02	1763
Bra029919_gene	-15.3004	-1.11	1.64e-15	21.59	6.21	9.52	2253
Bra029920_gene	-17.55	-1.20176	0.000132222	9.16	9.08	3.77	756
Bra029921_gene	-18.4859	-2.49984	3.54e-09	2.91	0.31	0.53	1965
Bra029922_gene	-14.1344	2.42816	4.19e-145	7.5	9.79	38.42	3443
Bra029923_gene	-15.5533	-1.02534	1.61e-11	27.74	12.32	13.08	991
Bra029925_gene	-17.2641	3.23148	1.14e-30	1.52	12.1	13.43	1206
Bra029928_gene	-14.4864	1.48474	7.03e-44	47.23	50.75	126.09	905
Bra029929_gene	-16.9729	-2.4447	4.32e-23	11.28	5.54	1.96	1407
Bra029932_gene	-17.0822	1.33666	7.24e-07	2.93	4.58	7.05	3078
Bra029933_gene	-19.2797	7.20028	6.16e-45	0.11	8.24	15.06	2536
Bra029935_gene	-16.835	-1.55064	6.8e-11	4.45	3.82	1.44	4948
Bra029936_gene	-17.1753	-2.87001	3.33e-27	6.88	2.97	0.89	3853
Bra029937_gene	-17.9231	-1.37431	0.000120629	4.35	1.71	1.58	1946
Bra029938_gene	-34.041	31.9501	2.33e-10	0	0.12	2.15	3197
Bra029939_gene	-14.8652	-1.28713	1.27e-26	30.03	8.14	11.76	3982
Bra029943_gene	-16.888	3.64394	6.07e-50	1.17	2.47	13.34	3808
Bra029946_gene	-14.9103	-6.66158	0	275.22	9.44	2.59	1188
Bra029947_gene	-14.8165	-1.97295	1.28e-63	37.73	8.99	9.17	1943
Bra029949_gene	-18.0781	2.68458	1.24e-12	1.59	6.08	9.78	1158
Bra029951_gene	-21.3078	3.14401	0.00634766	0.08	0.18	0.65	2807
Bra029956_gene	-33.7694	32.4932	3.48e-13	0	0.15	1.87	3158
Bra029964_gene	-34.3439	31.3443	4.77e-07	0	0.08	1.93	5193
Bra029965_gene	-20.3244	5.11085	4.11e-10	0.24	1.48	7.94	468
Bra029966_gene	-15.2887	1.98251	8.78e-45	8.85	7.21	33.15	2295
Bra029967_gene	-15.8689	1.80488	2.67e-25	9.94	15.84	32.91	1216
Bra029968_gene	-18.4576	1.92559	7.67e-06	1.47	7.54	5.45	840
Bra029971_gene	-15.99	-5.76663	1.42e-275	410.88	40.5	7.2	723
Bra029972_gene	-19.1908	-1.66906	0.00455138	2.58	1.16	0.81	1047
Bra029975_gene	-16.8192	-2.41228	5.38e-25	13.06	0.78	2.39	1332
Bra029984_gene	-14.7166	2.66066	1.11e-116	29.28	49.37	175.72	441
Bra029985_gene	-18.6024	-4.01586	8.27e-21	13.22	1.95	0.78	666
Bra029990_gene	-15.2996	-5.70252	0	175.77	508.3	3.29	885
Bra029992_gene	-18.768	-1.68465	0.000247088	3.34	3.45	0.98	1313
Bra029994_gene	-14.7743	-1.07663	1.85e-20	29.39	26.03	13.27	1536
Bra030003_gene	-33.963	32.1062	5.53e-10	0.01	2.89	2.82	1194
Bra030010_gene	-34.6057	30.8208	6.1e-05	0	0.12	1.95	708
Bra030011_gene	-34.7554	30.5212	0.000244141	0	0	0.62	3071
Bra030012_gene	-34.5977	-30.8366	6.1e-05	1.36	0.08	0	1736
Bra030018_gene	-20.1873	3.38502	4.92e-05	0.27	1.74	2.81	2758
Bra031398_gene	-14.3805	1.0099	7.69e-23	31.91	38.51	61.14	2024
Bra031401_gene	-14.6428	-3.12763	5.25e-181	72.63	9.48	7.93	5733
Bra031402_gene	-16.0374	-2.14085	1.49e-32	27.22	11.49	5.88	999
Bra031406_gene	-15.5569	-2.19833	7.14e-48	14.1	2.44	2.95	2742
Bra031409_gene	-17.3752	-2.13039	6.07e-14	22.68	14.64	5.07	601
Bra031417_gene	-35.1057	29.8208	0.0078125	0	0	0.69	1818
Bra031422_gene	-33.702	-32.6281	3.55e-15	9.82	0	0	1077
Bra031426_gene	-17.0619	1.54708	5.03e-09	2.48	0.46	6.88	3264
Bra031428_gene	-33.9042	-32.2237	1.46e-11	9.89	3.77	0	733
Bra031430_gene	-20.2916	-5.80727	3.55e-15	9.1	16.54	0.15	1228
Bra031431_gene	-20.0605	-4.26962	2.1e-09	2.91	0.14	0.14	10815
Bra031433_gene	-34.1286	31.775	3.73e-09	0	0.11	1.13	2954
Bra031435_gene	-34.3439	31.3443	4.77e-07	0	0.48	3.8	1409
Bra031439_gene	-18.712	-8.96647	4.51e-131	55.39	5.06	0.11	2360
Bra031448_gene	-21.2451	3.26954	0.00341797	0.15	2.29	1.5	744
Bra031450_gene	-14.9738	1.22285	2.86e-22	24.28	26.7	54.04	1225
Bra031452_gene	-31.838	36.3561	1.65e-187	0	4.48	18.03	4872
Bra031455_gene	-16.3581	1.69866	9.81e-17	6.86	3.51	21.26	1948
Bra031457_gene	-34.8759	30.2802	0.000976563	0	0.1	0.38	3364
Bra031464_gene	-14.4281	1.46133	2.15e-44	19.04	33.86	49.96	2326
Bra031470_gene	-17.4813	-1.91808	1.49e-10	7.61	1.57	1.95	1300
Bra031474_gene	-34.2282	31.5757	2.98e-08	0	0	3.53	1224
Bra031477_gene	-14.035	1.73521	2.46e-80	15.95	28.27	50.54	3470
Bra031478_gene	-18.7339	1.64806	0.00071727	0.39	0.15	1.18	5407
Bra031479_gene	-16.3626	2.05071	1.65e-23	3.1	2.93	12.3	3460
Bra031482_gene	-18.8435	-4.05958	1.94e-18	3.54	0.8	0.2	2280
Bra031483_gene	-34.041	31.9501	2.33e-10	0	0.06	2.14	1413
Bra031484_gene	-17.1495	-3.30681	1.44e-36	12.73	6.37	1.23	1555
Bra031486_gene	-18.2102	-2.56918	9.71e-12	6.98	1.05	1.11	1428
Bra031488_gene	-34.6057	30.8208	6.1e-05	0	1.62	6.49	311
Bra031491_gene	-17.7484	-3.97493	2.44e-36	20.82	13.52	1.36	1222
Bra031495_gene	-16.3192	-1.21856	1.18e-09	16.57	8.37	6.76	1179
Bra031497_gene	-18.9938	3.77204	4.47e-13	1.71	2.62	22.5	264
Bra031505_gene	-34.6522	30.7277	6.1e-05	0	0.2	0.8	2055
Bra031506_gene	-17.6432	-1.38818	1.38e-05	4.82	4.76	1.81	2593
Bra031511_gene	-18.1535	-4.0836	2.21e-29	6.67	3.6	0.4	5510
Bra031513_gene	-14.6623	-1.13427	4.24e-24	28.64	13.8	12.44	2037
Bra031515_gene	-14.7363	-7.10419	0	223.53	105.83	1.6	4472
Bra031516_gene	-21.1873	3.38502	0.00183106	0.18	0.42	1.82	710
Bra031520_gene	-12.9589	1.73127	1.81e-166	22.65	92.4	71.79	4096
Bra031521_gene	-14.505	-2.80974	7.63e-160	48.69	2.82	6.63	2034
Bra031525_gene	-20.1736	-6.04334	6.94e-18	20.83	13.36	0.3	288
Bra031529_gene	-18.6873	-1.61498	0.000346001	1.62	0.22	0.49	4302
Bra031531_gene	-17.8544	-1.51182	1.69e-05	5.6	2.04	1.92	2317
Bra033491_gene	-15.1537	3.19373	1.54e-124	24.87	92.3	216.76	1082
Bra033494_gene	-16.8574	-3.75685	1.33e-58	18.8	7.99	1.33	1434
Bra033495_gene	-13.7755	1.09194	4.63e-39	20.01	13.75	40.62	3005
Bra033507_gene	-32.7417	34.5487	3.27e-54	0	0.89	11.74	1560
Bra033509_gene	-34.2554	31.5212	5.96e-08	0	0.11	1.49	2084
Bra033513_gene	-14.96	-1.75553	5.33e-46	18.32	9.93	5.19	4193
Bra033516_gene	-20.0264	5.70695	8.47e-16	0.25	0.3	6.65	855
Bra033520_gene	-20.9136	-4.56335	1.1e-05	7.13	21.83	0.54	661
Bra033526_gene	-35.1057	29.8208	0.0078125	0	11	0.54	1440
Bra033527_gene	-14.9147	-1.65862	2.06e-42	26.29	6.38	7.99	2575
Bra033532_gene	-20.3766	5.00651	2.84e-09	0.28	67.72	8.54	500
Bra033533_gene	-14.8024	2.95503	2.7e-135	20.35	32.17	149.86	819
Bra033535_gene	-19.4627	4.83433	1.86e-16	0.3	1.72	8.23	2159
Bra033537_gene	-34.0619	31.9082	4.66e-10	0	0	8.39	1756
Bra033538_gene	-33.8439	32.3443	1e-11	0	0.51	2.02	3866
Bra033540_gene	-14.3265	1.20992	3.24e-33	16.47	13.85	36.31	3144
Bra033542_gene	-20.0841	5.59147	1.19e-14	0.19	2.44	8.68	597
Bra033545_gene	-9.76192	-1.06534	0	1308.06	218.06	596.81	1941
Bra033546_gene	-15.547	1.43619	1.03e-20	17.94	17.64	46.25	958
Bra033549_gene	-21.2451	3.26954	0.00341797	0.2	0.16	1	1799
Bra033550_gene	-17.7238	2.6974	6.78e-16	4.57	6.76	28.35	1341
Bra033766_gene	-34.7182	-30.5956	0.000488281	5.22	12.29	0	243
Bra033769_gene	-18.0947	-1.28225	0.000521613	2.81	1.01	1.09	2176
Bra033772_gene	-17.2603	-1.87001	1.18e-11	8.92	2.53	2.33	1471
Bra033775_gene	-15.9648	-4.28595	5.61e-142	33.34	5.38	1.63	2020
Bra033776_gene	-15.9059	-1.43905	6.78e-17	14.78	9.57	5.24	1860
Bra033777_gene	-17.8414	1.29226	0.000154559	2.24	4.26	5.18	2065
Bra033778_gene	-35.1057	29.8208	0.0078125	0	0.09	0.75	1955
Bra033779_gene	-33.963	32.1062	5.53e-10	0	0.27	5.32	1767
Bra033783_gene	-17.7339	1.12199	0.00116864	2.8	3.7	5.81	1161
Bra033789_gene	-35.0207	29.9907	0.00390625	0	0	1.86	587
Bra033794_gene	-35.1057	29.8208	0.0078125	0	0	0.81	9042
Bra033796_gene	-17.0292	3.70139	3.12e-47	1.41	6.77	16.63	1486
Bra033797_gene	-19.7156	4.32844	3.71e-11	0.28	0.65	5.39	10305
Bra033800_gene	-33.9945	-32.0431	2.33e-10	2.55	1.47	0	1356
Bra033806_gene	-16.8752	1.02562	3.81e-05	2.09	3.03	4.04	2894
Bra033809_gene	-15.6907	-3.55328	3.08e-115	65.69	7.45	5.42	858
Bra033810_gene	-20.3414	-2.53781	0.00131226	3.48	0.19	0.57	2356
Bra033813_gene	-12.7795	-1.90446	7.1e-238	136.78	24.25	34.91	1749
Bra033825_gene	-21.1873	3.38502	0.00183106	0.04	0.1	0.42	3822
Bra033826_gene	-17.9794	1.98714	5.29e-08	0.78	0.52	2.95	2169
Bra033827_gene	-34.1555	-31.7212	2.98e-08	7.72	3.12	0	354
Bra033829_gene	-20.5605	4.63878	4.63e-07	0.08	0.06	1.82	1880
Bra033830_gene	-19.9328	5.89403	2.17e-18	0.19	0	11.13	1728
Bra033832_gene	-14.1236	1.254	1.68e-40	10.01	13.47	22.74	4933
Bra033833_gene	-15.5603	3.85451	5.93e-138	4.3	6.24	58.42	2025
Bra033837_gene	-12.8517	-1.02776	2.39e-66	195.76	115.52	91.66	2068
Bra033839_gene	-20.8414	4.0769	2.1e-05	0.02	0.03	0.35	5819
Bra033840_gene	-15.6858	-5.30293	2.92e-277	76.12	6.53	1.84	1675
Bra033841_gene	-34.8759	30.2802	0.000976563	0	0.78	1.22	3405
Bra033843_gene	-17.4912	-4.23825	2.73e-48	10.79	4.33	0.54	5667
Bra034044_gene	-34.1057	31.8208	1.86e-09	0	1.25	1.53	2572
Bra034045_gene	-20.3949	-2.4309	0.00234985	3.15	1.71	0.56	1118
Bra034046_gene	-19.6469	1.82208	0.00592461	0.36	0.28	1.23	1931
Bra034049_gene	-19.4938	-5.40288	4.02e-21	18.67	0.21	0.42	411
Bra034051_gene	-19.7156	-2.31542	0.000533521	1.28	0.4	0.23	1839
Bra034052_gene	-34.8759	30.2802	0.000976563	0	0	0.29	5192
Bra034055_gene	-15.1155	-1.00478	1.64e-14	35.7	38.7	17.01	2027
Bra034057_gene	-16.8626	-1.68155	2.08e-12	11.27	9.74	3.37	2132
Bra034059_gene	-14.7204	1.22515	3.09e-26	29.62	38.04	65.87	1195
Bra034060_gene	-35.1057	29.8208	0.0078125	0	0	0.44	3120
Bra034062_gene	-20.1339	5.49194	1.65e-13	0.04	0.53	1.58	5277
Bra034067_gene	-16.3635	-1.57481	8.89e-15	12.43	3.02	3.96	2290
Bra034068_gene	-33.5207	32.9907	4.68e-19	0	2.49	11.21	1897
Bra034069_gene	-34.6522	30.7277	6.1e-05	0	0.13	1.04	2878
Bra034071_gene	-34.8132	30.4057	0.000488281	0	11.15	1.69	615
Bra034075_gene	-13.6727	-1.28602	2.77e-59	88.84	22.49	34.82	1884
Bra034079_gene	-17.2053	-6.80994	3.16e-176	20.5	0.84	0.2	3941
Bra034081_gene	-34.1057	31.8208	1.86e-09	0	0.24	2.08	1904
Bra034082_gene	-17.2639	-1.14769	5.4e-05	5.06	1.19	2.16	2752
Bra034083_gene	-20.3766	3.00651	0.00148964	0.19	0.66	1.46	1672
Bra034086_gene	-15.289	-1.53342	2.02e-28	33.16	23.09	10.91	1267
Bra034087_gene	-17.0752	-3.90038	1.45e-54	23.53	43.45	1.5	2161
Bra034088_gene	-13.6455	-1.84088	1.25e-122	90.9	13.08	24.26	3596
Bra034089_gene	-13.6358	-1.78835	8.59e-117	52.18	23.07	14.45	2946
Bra034095_gene	-34.126	-31.7801	1.49e-08	12.56	322.85	0	611
Bra034101_gene	-16.9062	-3.79347	6.07e-57	27.01	4.57	1.85	1829
Bra034102_gene	-16.2699	1.60515	8.59e-16	3.73	10.9	10.73	3881
Bra034103_gene	-13.7679	-2.28386	6.06e-174	143.26	164.41	28.15	1357
Bra034105_gene	-20.1211	-2.97838	6.6e-05	3.68	0	0.45	884
Bra034109_gene	-14.0387	1.6155	1.03e-69	15.62	18.29	45.59	3071
Bra034111_gene	-35.1057	29.8208	0.0078125	0	0.14	0.58	1194
Bra034114_gene	-20.3244	5.11085	4.11e-10	0.14	0.33	4.67	2373
Bra034119_gene	-17.0525	-2.1106	1.08e-16	10.09	6.17	2.23	2129
Bra034120_gene	-17.0226	-4.17047	1.3e-64	17.18	2.57	0.91	2300
Bra034121_gene	-15.9418	1.19648	2.44e-11	3.84	3.58	8.31	3120
Bra034124_gene	-16.383	1.64878	1.8e-15	3.59	1.61	10.67	2264
Bra034128_gene	-15.0742	-3.70863	4.21e-192	47.55	10.83	3.5	2976
Bra034130_gene	-21.2451	3.26954	0.00341797	0.19	0	1.74	944
Bra034132_gene	-20.2451	5.26954	1.6e-11	0.1	4.14	3.82	2377
Bra034133_gene	-34.4447	31.1427	3.81e-06	0	0.12	0.98	3189
Bra034136_gene	-17.077	-4.62181	1.41e-77	10.73	1.68	0.44	4114
Bra034138_gene	-19.6086	-5.1734	7.05e-18	15.41	1.01	0.4	534
Bra034144_gene	-18.3544	-2.51182	8e-10	6.43	0.53	1.14	978
Bra034145_gene	-17.8626	-4.3254	4.22e-39	15.5	7.03	0.77	1394
Bra034147_gene	-16.1329	-3.70588	1.06e-92	23.13	19.84	1.72	1968
Bra034148_gene	-16.3837	-3.05238	1.6e-52	18.26	6.19	2.12	2278
Bra034149_gene	-18.0319	2.52588	1.15e-11	6.56	91.44	33.98	434
Bra034155_gene	-17.6452	1.68458	2.45e-07	8.21	11.75	24.95	291
Bra034156_gene	-15.5236	-1.29868	8.87e-18	14.84	1.69	5.77	5159
Bra034157_gene	-15.1411	-1.27261	4.94e-22	118.87	78.52	47.03	315
Bra034160_gene	-18.3329	-1.08095	0.0064558	1.78	0.29	0.79	3151
Bra034161_gene	-18.5333	-4.67999	2.38e-29	4.53	0.23	0.19	2568
Bra034163_gene	-18.5576	-6.1055	1.31e-54	10.65	1.08	0.17	1761
Bra034164_gene	-17.5811	-7.22831	5.83e-157	59.57	4.21	0.38	8379
Bra034165_gene	-15.2256	1.37701	1.52e-23	17.03	23.46	42.08	831
Bra034167_gene	-21.1873	3.38502	0.00183106	0.11	0.16	1.14	2042
Bra034169_gene	-13.6897	1.62148	1.12e-88	49.9	69.69	146.35	1989
Bra034170_gene	-19.8676	2.85451	0.000103716	0.54	22.21	3.05	1906
Bra034171_gene	-18.0489	1.66186	9.78e-06	4.88	13.53	13.96	989
Bra034176_gene	-18.8078	-1.85599	6.57e-05	8.29	0.97	2.14	444
Bra034177_gene	-17.5281	1.41576	5.05e-06	6.32	0.94	15.79	537
Bra034179_gene	-15.5581	-4.04501	1.17e-165	57.29	19.29	3.31	1278
Bra034190_gene	-16.2208	1.01865	1.24e-07	15.05	26.68	28.81	1222
Bra034192_gene	-14.475	-1.47453	4.73e-45	28.3	11.97	9.74	3741
Bra034193_gene	-15.3858	1.45167	2.44e-23	11.86	30.29	30.97	1803
Bra034195_gene	-34.9447	30.1427	0.00195312	0	0.55	1.85	976
Bra034196_gene	-17.3905	-1.70107	2.95e-09	6.4	0.91	1.9	1925
Bra034201_gene	-17.5978	3.39424	3.46e-27	1.6	2.54	16.13	1475
Bra034202_gene	-35.1057	29.8208	0.0078125	0	0.09	0.75	1565
Bra034203_gene	-35.1057	29.8208	0.0078125	0	0.11	0.43	2010
Bra034204_gene	-17.1658	1.91838	1.39e-12	1.32	2.67	4.76	3568
Bra034206_gene	-18.3329	2.45012	1.69e-09	0.88	0.62	4.2	2517
Bra034207_gene	-18.0619	1.82208	1.27e-06	1.83	0.46	6.1	1465
Bra034208_gene	-13.9002	-1.49645	3.2e-68	31.35	4.91	10.62	3048
Bra034212_gene	-17.5511	-1.47462	1.67e-06	10.48	5.04	3.61	726
Bra034214_gene	-13.3064	-1.77204	6.11e-143	285.71	222.51	79.94	1649
Bra034221_gene	-33.7983	32.4355	1.34e-12	0	0.34	5.61	981
Bra034231_gene	-35.0207	29.9907	0.00390625	0	0	1	958
Bra034232_gene	-17.8479	-2.35495	4.03e-12	8.29	10.16	1.63	1005
Bra034236_gene	-17.9665	-3.81367	1.64e-28	6.08	14.29	0.43	3488
Bra034240_gene	-17.2111	-1.7097	3.5e-10	6.48	4.54	1.94	2465
Bra034243_gene	-16.5926	-3.39152	8.6e-57	15.71	4.14	1.47	1818
Bra034244_gene	-14.7466	-2.57761	6.06e-114	59.12	24.62	9.5	1308
Bra034246_gene	-17.4386	1.16645	6.55e-05	2.67	1.37	5.62	1561
Bra034247_gene	-15.8744	3.2957	1.18e-80	2.38	2.63	21.93	1974
Bra035407_gene	-14.6261	2.84179	1.1e-141	4.64	6.23	31.58	3768
Bra035410_gene	-14.6431	1.67172	1.26e-49	36.15	27.81	109.71	806
Bra035414_gene	-21.0841	-4.22231	0.000274658	1.58	0	0.08	1559
Bra035419_gene	-19.1943	-6.00192	3.85e-34	40.37	10.75	0.6	288
Bra035422_gene	-13.3637	-1.03734	5.96e-48	32.56	7.68	15.15	8304
Bra035424_gene	-16.0159	-2.22661	2.51e-36	10.51	1.59	2.17	3018
Bra035426_gene	-17.7837	-1.2085	0.000221964	3.16	1.56	1.32	2670
Bra035427_gene	-14.1591	1.75048	3.65e-75	12.98	12.72	41.65	3634
Bra035433_gene	-15.0774	1.43001	1.7e-27	5.12	3.45	13.13	8750
Bra035437_gene	-16.843	-2.36466	4.24e-23	15.14	3.08	2.79	1325
Bra035438_gene	-15.4511	-1.20929	3.33e-16	24.65	3.17	10.18	3912
Bra035440_gene	-17.9292	3.25747	2.61e-20	0.57	0.12	4.77	3753
Bra035442_gene	-34.787	-30.4581	0.000976563	3.44	0	0	837
Bra035444_gene	-34.702	30.6281	0.00012207	0	0.61	4.24	371
Bra035446_gene	-13.8223	1.06791	2.06e-36	27.23	6.91	54.46	3494
Bra035447_gene	-12.5291	1.72172	1.09e-221	51.08	37.31	160.67	1749
Bra035450_gene	-21.0841	-4.22231	0.000274658	4.08	1.31	0.2	441
Bra035454_gene	-14.8963	1.26954	9.51e-25	2.36	1.4	5.43	11467
Bra035459_gene	-13.7169	-1.25959	3.21e-55	53.71	30.42	21.44	3715
Bra035466_gene	-18.6804	2.78412	3.54e-09	0.73	3.16	4.29	2524
Bra035469_gene	-15.4825	-1.78526	1.93e-33	29.9	5.58	8.33	1272
Bra035470_gene	-12.525	-1.45852	5.35e-166	136.51	32.36	47.44	2227
Bra035471_gene	-14.714	-1.83799	4.52e-59	56.94	38.71	15.22	1074
Bra035472_gene	-16.5278	1.53425	1.91e-12	2.59	1.04	7.12	2644
Bra035474_gene	-18.4304	-2.61087	3.91e-10	5.74	0.36	0.96	1071
Bra036866_gene	-34.0443	-31.9436	9.31e-10	2.81	0.53	0	1131
Bra036868_gene	-21.1339	3.49194	0.000976563	0.08	0.29	0.85	3186
Bra036870_gene	-18.9112	-3.92423	9.69e-17	8.41	1.69	0.52	825
Bra036871_gene	-19.3161	-4.58844	1.16e-16	2.55	0.21	0.1	2580
Bra036874_gene	-18.1987	-3.65329	8.44e-23	4.14	0.4	0.35	2490
Bra036882_gene	-15.1137	-1.14747	3.08e-18	26.15	8.69	11.25	1734
Bra036886_gene	-35.0207	29.9907	0.00390625	0	0.1	0.87	2359
Bra036895_gene	-35.1057	29.8208	0.0078125	0	0	0.6	2263
Bra036900_gene	-20.4526	2.85451	0.00257683	0.12	0.04	0.84	3348
Bra036902_gene	-32.9709	-34.0904	9.18e-41	11.44	4.07	0.04	1230
Bra036905_gene	-33.7417	32.5487	9.06e-14	0	0	10.38	622
Bra036908_gene	-34.4447	31.1427	3.81e-06	0	1.78	2.8	645
Bra036912_gene	-15.4507	-1.90038	2.43e-38	28.09	8.92	7.23	1335
Bra036913_gene	-33.3925	33.2471	6.78e-23	0	1.63	7.37	1008
Bra036914_gene	-19.5154	4.72898	2.48e-15	0.23	0.88	5.79	1809
Bra036915_gene	-34.3759	31.2802	9.54e-07	0	0	2.02	2362
Bra036918_gene	-16.5988	-2.93433	2.47e-42	10.51	2.83	1.35	3530
Bra036920_gene	-17.8914	-1.68888	1.77e-06	5.71	0.08	1.67	1993
Bra037535_gene	-16.8322	-1.16342	1.25e-06	10.76	5.36	4.55	1044
Bra037538_gene	-17.2381	6.11364	4.62e-120	0.61	16.61	36.86	2401
Bra037541_gene	-20.3766	3.00651	0.00148964	0.04	0.15	0.34	7921
Bra037543_gene	-34.6057	30.8208	6.1e-05	0	0.07	0.55	2523
Bra037545_gene	-17.6934	-1.71596	6.65e-08	6.64	0.08	1.93	1119
Bra037553_gene	-21.2451	3.26954	0.00341797	0.11	0.3	0.97	1202
Bra037562_gene	-21.1873	3.38502	0.00183106	0.18	0.29	1.78	630
Bra037565_gene	-13.9412	1.88867	6.8e-101	15.67	43.22	55.22	2369
Bra037566_gene	-16.3706	-1.88399	1.33e-20	58.29	40.18	15.21	441
Bra037568_gene	-16.8727	-1.24434	2.62e-07	9.03	0.77	3.62	1242
Bra037569_gene	-17.7564	-3.70774	1.89e-31	21.71	4.13	1.68	654
Bra037574_gene	-18.7013	5.18708	4.82e-30	0.24	1	6.91	3197
Bra037576_gene	-20.9526	3.85451	0.000144958	0.17	1.16	2.38	956
Bra037578_gene	-18.3286	-1.39342	0.000861782	7.35	2.2	2.66	585
Bra037579_gene	-32.8245	34.383	1.64e-49	0	2.72	19.03	1591
Bra037583_gene	-19.768	-3.68465	1.94e-08	1.37	0.1	0.1	2916
Bra037586_gene	-15.8631	-2.13078	1.45e-36	12.48	8.65	2.73	3702
Bra037587_gene	-15.6672	-1.34008	2.22e-17	25.87	10.48	9.82	2098
Bra037590_gene	-17.6024	-2.01586	6.19e-11	4.24	4.28	1.02	3271
Bra037591_gene	-18.3949	-2.19994	1.67e-07	9.91	3.73	2.06	623
Bra037592_gene	-14.7517	1.02697	1.8e-18	5.91	1.65	11.48	5431
Bra037601_gene	-17.6387	-4.46922	2.05e-49	4.35	1.94	0.2	6093
Bra037603_gene	-17.5099	-2.87485	5.07e-22	4.15	0.42	0.54	7176
Bra037605_gene	-19.3329	5.09397	7.61e-19	0.41	2.19	13.45	2612
Bra037606_gene	-16.1074	-1.25687	8.17e-12	9.92	1.89	3.95	2507
Bra037607_gene	-14.063	-1.78782	4.48e-87	58.58	29.36	16.24	2283
Bra037609_gene	-12.1911	2.36581	0	138.54	452.14	681.7	1086
Bra037611_gene	-34.5207	30.9907	1.53e-05	0	0	2.37	663
Bra037613_gene	-17.9678	-7.28505	1.21e-122	25.43	16.16	0.16	1665
Bra037614_gene	-20.5154	4.72898	1.31e-07	0.13	1.99	3.24	1617
Bra037620_gene	-15.9556	9.84855	0	0.55	49.93	487.64	6795
Bra037623_gene	-16.5935	-4.41896	3.24e-99	23.82	10.6	1.06	2665
Bra037625_gene	-19.7156	-2.95928	4.65e-06	1.76	0	0.21	1724
Bra037626_gene	-33.9447	32.1427	2.84e-10	0	0.63	2.11	2572
Bra038204_gene	-34.6057	30.8208	6.1e-05	0	0.32	1.28	1165
Bra038210_gene	-34.8132	30.4057	0.000488281	0	0.09	0.56	2199
Bra038211_gene	-35.0207	29.9907	0.00390625	0	0	0.98	1606
Bra038212_gene	-21.1339	3.49194	0.000976563	0.88	5.25	5.19	321
Bra038213_gene	-16.2022	-2.03163	1.32e-26	10.97	2.75	2.59	2785
Bra038215_gene	-34.5619	30.9082	3.05e-05	0	0	5.05	648
Bra038218_gene	-17.5681	3.22255	5.44e-25	0.8	2.2	6.72	2960
Bra038220_gene	-16.7564	-1.36789	4.92e-09	12.36	6.19	4.64	2402
Bra038228_gene	-19.5722	4.61532	6.25e-14	0.08	0.21	1.81	3003
Bra038229_gene	-13.9519	3.15842	1.07e-277	7.79	8.72	66.28	4513
Bra038232_gene	-14.3942	1.00537	1.93e-22	40.27	35.28	77.22	1246
Bra038233_gene	-13.7634	1.63449	7.95e-86	21.08	45.27	62.4	2094
Bra038243_gene	-10.8121	4.44451	0	67.44	2516.8	1401.95	13850
Bra038246_gene	-16.6479	-2.59887	1.09e-31	21.4	11.71	3.44	978
Bra038250_gene	-19.7156	-2.95928	4.65e-06	8.04	0	0.96	2666
Bra038252_gene	-15.6069	-1.29177	1.37e-16	11.92	8.65	4.65	7078
Bra038261_gene	-16.2977	-1.62027	1.86e-16	28.14	16.11	8.82	675
Bra038262_gene	-34.3759	31.2802	9.54e-07	0.29	1.42	6.96	273
Bra038446_gene	-17.1287	1.00651	0.000289549	1.94	1.13	3.75	6954
Bra038451_gene	-17.2154	1.2401	6.97e-06	4.74	5.96	10.41	1323
Bra038453_gene	-15.0872	-1.21645	5.36e-21	18.2	4.74	7.5	2094
Bra038457_gene	-20.2758	3.20814	0.000277162	0.52	2.31	4.6	548
Bra038458_gene	-15.6581	-1.3583	7.28e-18	19.93	8.67	7.39	1356
Bra038461_gene	-19.9938	3.77204	4.18e-07	0.3	0.68	3.85	1468
Bra038463_gene	-33.8759	32.2802	1.96e-11	0	0.59	6.5	845
Bra038469_gene	-18.3949	1.80006	1.74e-05	0.82	1.57	2.57	1813
Bra038472_gene	-33.4817	33.0687	3.09e-20	0	0	28.68	555
Bra038475_gene	-18.5264	-2.69393	3.16e-10	16.87	1.32	2.46	388
Bra038481_gene	-34.3132	31.4057	2.38e-07	0	1.04	8.33	574
Bra038482_gene	-18.8721	-3.03163	1.17e-10	30.29	7.58	3.54	171
Bra038485_gene	-19.4678	3.65421	1.51e-09	0.5	1.15	5.99	873
Bra038486_gene	-15.3421	-2.44761	4.29e-68	32.99	1.77	5.78	1482
Bra038487_gene	-18.9526	1.85451	0.000606107	2.14	4.47	7.1	1148
Bra038488_gene	-19.1339	-2.50806	4.87e-06	1.71	0.72	0.28	3868
Bra038489_gene	-14.8361	-1.22186	9.36e-25	32.39	15.97	13.25	1404
Bra038492_gene	-33.715	32.6021	2.35e-14	0	0.06	1.75	6139
Bra038494_gene	-34.7554	30.5212	0.000244141	0	0.15	1.96	894
Bra038497_gene	-15.6122	-2.02633	5.05e-39	27.1	31.28	6.33	4630
Bra038499_gene	-14.2035	1.61188	3.43e-62	33.3	43.77	97.14	1052
Bra038500_gene	-17.1117	-1.38253	1.19e-07	41.02	9.67	14.93	243
Bra038501_gene	-16.9359	1.54808	6.8e-10	3.09	0.61	8.47	2210
Bra038503_gene	-13.9725	1.54592	4.44e-67	51.62	54.29	143.54	1218
Bra038667_gene	-15.1124	5.19502	0	5.98	31.66	209.11	1698
Bra038669_gene	-34.6057	30.8208	6.1e-05	0	0	1.96	705
Bra038671_gene	-16.7641	2.23148	4.01e-21	5.72	6.37	25.45	636
Bra038672_gene	-21.3078	3.14401	0.00634766	0.13	0.04	0.67	2352
Bra038676_gene	-32.9492	34.1337	3.13e-41	0	5.15	22.23	1965
Bra038677_gene	-15.0282	-1.48161	1.77e-31	74.39	23.13	25.49	1374
Bra038678_gene	-17.2395	-1.57176	1.46e-08	21.07	20.36	6.77	1029
Bra038679_gene	-14.9913	1.11522	1.7e-18	8.71	5.5	17.96	3410
Bra038680_gene	-18.2031	-3.06544	2.52e-16	13.95	9.63	1.58	603
Bra038682_gene	-15.2808	2.11984	3.15e-51	6.31	8.68	26.09	3879
Bra038683_gene	-18.2896	-1.31542	0.000584365	3.18	1.48	1.22	1695
Bra038684_gene	-18.6651	-2.14139	2.04e-06	3.69	2.28	0.78	1556
Bra038685_gene	-14.2838	-1.00406	2.01e-24	18.67	22.09	8.88	7657
Bra038689_gene	-15.2659	2.11868	3.05e-51	17.14	11.22	70.35	1559
Bra038690_gene	-16.7754	1.35635	1.34e-08	0.83	2.04	2.02	12568
Bra038694_gene	-21.2451	3.26954	0.00341797	0.05	0.08	0.46	6206
Bra038695_gene	-15.9265	-3.30804	7.39e-84	74.85	44.25	7.2	588
Bra038697_gene	-16.3827	-1.32554	6.11e-11	21.85	30.57	8.37	1874
Bra038703_gene	-15.5408	-1.05032	3.48e-12	15.93	11.11	7.34	2928
Bra038704_gene	-33.8284	32.3754	5.12e-12	0	0.53	2.22	8134
Bra038706_gene	-15.0765	-1.63002	7.89e-37	110.11	64.52	34.15	966
Bra038708_gene	-35.1057	29.8208	0.0078125	0	2.84	3.32	297
Bra038714_gene	-16.9106	-1.6504	2.75e-11	7.27	2.58	2.23	2243
Bra038716_gene	-15.7302	-2.93013	3.6e-75	109.98	28.02	13.75	1078
Bra038722_gene	-17.6469	3.54708	1.14e-28	1.89	2.51	21.13	654
Bra038724_gene	-16.0659	-1.30729	8.09e-13	22.86	11.02	8.87	1736
Bra038728_gene	-18.1961	-4.82849	2.05e-40	29.71	5.02	1.05	522
Bra038729_gene	-14.1116	1.23701	6.58e-40	17.49	34.7	39.29	2790
Bra038738_gene	-15.3561	-1.41976	2.71e-23	29.18	8.42	10.45	1605
Bra038739_gene	-14.3746	-1.50907	1.04e-50	146.72	67.5	49.18	471
Bra038741_gene	-20.7451	4.26954	3.59e-05	0.21	0.65	2.61	795
Bra038742_gene	-18.9729	3.17001	2.4e-09	0.34	1.16	2.72	3707
Bra038743_gene	-13.2627	2.24265	1.45e-225	57.45	145.79	259.49	990
Bra038746_gene	-20.5376	2.68458	0.00753784	0.24	1.01	1.48	1345
Bra038865_gene	-19.8414	-4.70774	6.82e-13	8.35	9.02	0.3	1917
Bra038866_gene	-17.2311	-2.21233	4.15e-16	35.8	21.62	7.33	342
Bra038869_gene	-35.0207	29.9907	0.00390625	0	5.4	2.47	1247
Bra038872_gene	-19.4938	2.77204	7.43e-06	0.14	0	0.9	3655
Bra038875_gene	-19.9526	3.85451	2.27e-07	0.34	1.91	4.65	1329
Bra038877_gene	-18.6469	-2.17792	1.22e-06	6.7	1.06	1.4	757
Bra038881_gene	-34.9447	30.1427	0.00195312	0	0.12	0.35	3525
Bra038883_gene	-35.0207	29.9907	0.00390625	0	0.64	1.04	1492
Bra038886_gene	-34.0009	32.0302	5.82e-11	0	0.09	1.06	5994
Bra038888_gene	-18.38	1.59885	0.000134514	1.35	2.39	3.95	1083
Bra038890_gene	-17.3223	-1.10202	0.000124656	5.74	2.5	2.52	2720
Bra038893_gene	-35.1057	29.8208	0.0078125	0	0	1.08	1421
Bra038896_gene	-18.1299	-1.95588	1.01e-07	5.88	4.66	1.44	1891
Bra038897_gene	-18.6024	-2.01586	5.55e-06	5.34	1.34	1.24	837
Bra038898_gene	-32.5673	34.8976	2.34e-68	0	0.07	19.6	1990
Bra038899_gene	-15.4706	-2.4979	3.09e-65	40.86	11.68	6.94	1371
Bra038903_gene	-17.0752	-3.07031	5.12e-34	58.15	17.59	6.6	315
Bra038904_gene	-14.1728	1.30349	2.32e-42	58.26	125.85	136.83	697
Bra038906_gene	-13.8695	-1.11519	2.07e-39	86.38	11.76	38.09	990
Bra038908_gene	-15.0517	4.31136	5.73e-248	16.75	235.7	312.98	348
Bra038909_gene	-15.822	1.00651	3.55e-09	15.42	10.93	29.31	2222
Bra039539_gene	-19.5319	-4.15672	4.36e-12	13.22	8.47	0.81	369
Bra039541_gene	-17.0781	-1.31542	3.96e-07	15.06	2.49	5.78	1340
Bra039542_gene	-15.327	-1.43713	1.08e-24	43.05	33.88	15.19	1158
Bra039543_gene	-17.0917	1.08051	6.43e-05	1.55	1.34	3.07	4679
Bra039544_gene	-34.7554	30.5212	0.000244141	0	0	1.56	720
Bra039545_gene	-16.1441	-2.53968	3.56e-43	19.96	1.57	3.27	1452
Bra039547_gene	-33.4357	33.1606	2.04e-21	0	0.3	4.89	1431
Bra039548_gene	-16.9678	1.82413	8.68e-13	3.25	5.45	10.97	2449
Bra039549_gene	-18.2229	3.31394	7.97e-17	0.61	0.7	5.77	1482
Bra039553_gene	-16.7716	-1.73811	8.06e-14	9.59	4.25	2.79	1553
Bra039554_gene	-19.9938	3.77204	4.18e-07	0.16	0.3	2.04	4377
Bra039555_gene	-19.4627	6.83433	3.68e-35	0.09	0.72	9.36	1317
Bra039556_gene	-35.1057	29.8208	0.0078125	0	0	0.51	1344
Bra039557_gene	-13.5623	-2.31441	1.71e-205	110.85	56.33	21.29	1446
Bra039560_gene	-21.1339	3.49194	0.000976563	0.03	0.15	0.3	9536
Bra039562_gene	-14.8362	1.59147	6.97e-40	2.4	1.86	6.89	10024
Bra039563_gene	-20.5605	4.63878	4.63e-07	0.13	0.59	3.11	876
Bra039764_gene	-17.9322	5.2514	1.89e-53	0.38	2.48	13.65	13547
Bra039767_gene	-20.3414	-3.70774	1.55e-06	1.31	0.2	0.1	11693
Bra039768_gene	-17.0718	-3.90705	7.64e-55	8.3	2.55	0.53	21773
Bra039770_gene	-20.4938	4.77204	1.31e-07	0.4	1.52	10.31	7377
Bra039774_gene	-18.2156	-3.31542	6.05e-19	7.75	2.55	0.73	1176
Bra040014_gene	-34.5207	30.9907	1.53e-05	0	3.12	2.24	967
Bra040018_gene	-16.424	-2.69005	4.34e-40	74.25	47.13	11.2	650
Bra040019_gene	-19.5841	-2.57845	3.4e-05	1.69	6.18	0.26	2991
Bra040021_gene	-15.4464	-1.93494	9.6e-40	15.44	5.26	3.87	4612
Bra040022_gene	-14.8983	-1.08409	6.29e-19	27.26	13.18	12.29	2842
Bra040023_gene	-15.8547	1.03477	1.22e-09	16.44	13.04	31.97	1150
Bra040029_gene	-14.1947	-2.11606	2.54e-111	64.64	10.05	14.27	1494
Bra040033_gene	-33.463	33.1062	1.57e-20	0	1.13	4.41	1530
Bra040037_gene	-20.8078	4.14401	1.1e-05	0.16	0.98	2.88	1293
Bra040038_gene	-17.0554	2.13915	4.71e-16	2.84	7.53	11.87	2287
Bra040039_gene	-20.1873	-2.01586	0.00753784	6.97	8.04	1.56	625
Bra040043_gene	-20.3949	4.96998	5.4e-09	0.05	0.84	1.6	2764
Bra040046_gene	-19.9938	3.77204	4.18e-07	0.21	0.39	2.71	1672
Bra040048_gene	-20.0489	2.49194	0.00259948	0.44	0.09	2.03	1719
Bra040051_gene	-13.8655	3.45785	0	88.76	214.82	931.02	321
Bra040054_gene	-18.4304	1.98004	3.02e-06	0.7	1.47	2.43	2965
Bra040056_gene	-16.7916	3.53258	2.73e-50	1.91	0.8	20.4	1736
Bra040057_gene	-14.6479	2.26779	2.97e-89	11.16	15.34	51.31	1700
Bra040058_gene	-17.0174	-6.01586	4.84e-150	32.75	6.28	0.48	2176
Bra040061_gene	-14.9823	-2.33711	1.21e-79	29.21	3.98	5.52	2067
Bra040062_gene	-17.7641	1.31261	0.000157149	4.77	13.01	11	908
Bra040063_gene	-17.1367	-1.33249	3.73e-07	9.85	4.16	3.7	1979
Bra040095_gene	-16.2797	-3.83112	7.35e-90	28.24	28.71	1.89	1461
Bra040099_gene	-14.3191	3.43061	1.72e-255	8.41	13.25	86.61	1539
Bra040102_gene	-19.6804	3.2289	1.08e-06	0.13	0.19	1.13	4389
Bra040103_gene	-16.6629	1.08897	2.4e-06	14.22	37.07	28.58	4521
Bra040104_gene	-34.4817	31.0687	7.63e-06	0	1.21	0.93	2607
Bra040106_gene	-16.4032	-1.28461	6.61e-10	11.57	7.89	4.51	2847
Bra040109_gene	-19.4231	-4.37431	4.43e-14	20.68	1.58	0.95	1615
Bra040111_gene	-16.1211	-1.65245	5.49e-19	21.14	8.49	6.5	2392
Bra040112_gene	-15.1436	1.23452	4.18e-20	22.26	7.14	49.97	1231
Bra040113_gene	-20.1339	5.49194	1.65e-13	0.08	0.3	3.41	3081
Bra040115_gene	-17.1541	3.2766	2.21e-33	4.76	11.58	44.16	873
Bra040117_gene	-19.3161	1.9576	0.000821395	0.16	0.21	0.57	8743
Bra040120_gene	-12.0838	1.04216	4.15e-112	168.56	233.97	331.36	828
Bra040121_gene	-17.0079	-1.4559	1.27e-08	20.65	5.26	7.16	1449
Bra040122_gene	-17.0005	2.14401	1.1e-16	4.66	10.93	19.62	1445
Bra040123_gene	-17.0516	-1.71652	1.9e-11	6.55	0.67	1.89	3912
Bra040130_gene	-16.9683	-2.94424	3.38e-33	18.56	3.74	2.3	1014
Bra040133_gene	-17.7385	-1.00508	0.00193144	4.91	3.63	2.32	2024
Bra040136_gene	-10.951	1.20597	0	216.99	327.76	477.97	1413
Bra040137_gene	-34.6522	30.7277	6.1e-05	0	0.48	1.45	2957
Bra040138_gene	-16.4485	3.81566	1.64e-73	6.2	6.78	82.46	817
Bra040139_gene	-15.4401	-2.40108	2.11e-61	27.12	16.72	4.93	2607
Bra040140_gene	-16.8752	-1.13039	2.9e-06	6.55	2.75	2.89	2600
Bra040142_gene	-14.0366	1.06973	8.89e-32	13.16	21.39	26.34	4123
Bra040143_gene	-20.9938	3.77204	0.000144958	0.06	0.05	0.8	1839
Bra040145_gene	-17.3017	-1.14324	6.45e-05	18.36	20.67	7.84	441
Bra040149_gene	-34.8759	30.2802	0.000976563	0	0.16	1.81	525
Bra040150_gene	-18.5319	-2.15672	7.51e-07	6.41	14.85	1.47	1836
Bra040151_gene	-16.2405	-2.39974	6.65e-36	18.62	7.57	3.41	2580
Bra040152_gene	-16.2367	-3.49828	1.53e-76	35.27	0.95	3.05	1459
Bra040157_gene	-15.8694	-4.39315	9.96e-160	76.78	32.5	3.51	1409
Bra040158_gene	-14.8989	-1.79106	8.48e-50	66.15	26.12	18.29	801
Bra040159_gene	-13.8659	-2.62504	1.6e-215	200	163.97	30.95	723
Bra040160_gene	-17.0619	-1.62285	2.33e-10	16	8.35	5.03	1451
Bra040164_gene	-18.7699	-3.23598	1.66e-12	3.81	0.11	0.38	1749
Bra040167_gene	-16.7498	-1.27625	6.65e-08	8.29	1.04	3.28	2448
Bra040169_gene	-12.2417	-1.78843	3.13e-303	519.51	108.62	143.68	2003
Bra040170_gene	-18.0774	1.10908	0.00354481	1.35	1.85	2.71	3048
Bra040171_gene	-14.593	1.2289	1.53e-28	27.24	46.52	60.84	1419
Bra040172_gene	-15.4971	2.85709	7.21e-79	12.23	17.75	83.4	841
Bra040173_gene	-15.1902	-1.19143	9.85e-19	76.63	17.75	32.11	641
Bra040176_gene	-34.5619	30.9082	3.05e-05	0	1.27	1.54	3587
Bra040177_gene	-17.2229	-3.94478	5.71e-50	24.57	10.44	1.52	1179
Bra040179_gene	-17.8654	-1.25884	0.000377792	4.38	3.86	1.77	1402
Bra040180_gene	-34.702	30.6281	0.00012207	0	0.3	3.1	490
Bra040221_gene	-18.9781	5.80352	2.36e-33	0.07	2.95	3.82	5201
Bra040223_gene	-20.1339	3.49194	1.52e-05	0.11	0.12	1.14	3414
Bra040225_gene	-16.5685	2.28284	6.06e-25	2.27	1.67	10.53	3606
Bra040227_gene	-34.2554	31.5212	5.96e-08	0	0.24	1.58	2982
Bra040228_gene	-34.6522	30.7277	6.1e-05	0	0.83	3.11	510
Bra040231_gene	-19.5605	-3.26962	1.23e-07	3.65	0	0.44	1259
Bra040232_gene	-17.3099	-1.4309	3.68e-07	15.77	4.73	5.61	564
Bra040235_gene	-34.2182	-31.5956	1.19e-07	5.47	2.48	0	534
Bra040246_gene	-34.202	31.6281	1.49e-08	0	0.91	2.39	1465
Bra040247_gene	-14.3904	2.02743	2.67e-85	119.89	192.19	464.67	266
Bra040250_gene	-17.0659	-3.3398	2.72e-40	8.73	0.89	0.85	2447
Bra040251_gene	-18.6943	4.37108	1.07e-21	0.39	0.89	7.66	2448
Bra040253_gene	-18.6024	4.55495	1.43e-25	0.75	8.69	16.93	597
Bra040254_gene	-34.9447	30.1427	0.00195312	0.03	0	0.32	4875
Bra040274_gene	-20.7451	-4.90038	1.49e-08	2.92	0.02	0.09	2153
Bra040275_gene	-18.6404	3.30907	5.63e-13	0.38	2.02	3.56	3597
Bra040276_gene	-14.528	1.9711	2.09e-73	7.44	8.66	27.83	5777
Bra040277_gene	-20.6086	4.54256	1.62e-06	0.08	1.1	1.68	2558
Bra040279_gene	-35.1057	29.8208	0.0078125	0	0	1.2	822
Bra040280_gene	-17.2916	1.36265	1.94e-06	9.71	8.69	23.92	1646
Bra040281_gene	-15.5072	-1.05641	2.08e-12	11.45	1.74	5.25	4298
Bra040282_gene	-20.6601	4.43947	5.65e-06	0.05	0.38	1.09	3468
Bra040284_gene	-17.4678	2.82413	5.99e-21	1.63	5.51	11.02	1901
Bra040286_gene	-13.4182	2.80193	2.49338292313256e-315	161.91	532.24	1076.52	278
Bra040287_gene	-17.4322	3.08147	1.37e-24	3.21	5.27	25.28	1496
Bra040289_gene	-15.7359	-1.68939	3.42e-25	47.3	67.66	14.03	1968
Bra040292_gene	-17.6698	-1.14258	0.000374022	8.42	12.15	3.6	1153
Bra040294_gene	-34.9447	30.1427	0.00195312	0	1.75	1.64	635
Bra040355_gene	-18.1518	-1.59105	2.17e-05	2.7	0.4	0.86	3289
Bra040357_gene	-19.3811	3.82754	7.05e-11	0.18	1.22	2.48	2883
Bra040359_gene	-19.4992	-2.74838	6.16e-06	3.4	1.16	0.48	1615
Bra040360_gene	-16.908	1.44788	5.31e-09	5.9	15.3	15.29	1088
Bra040361_gene	-17.6307	-1.95928	4.29e-10	2.83	0.25	0.69	4546
Bra040363_gene	-18.8307	-1.81018	0.000106045	2.15	0.59	0.59	2607
Bra040364_gene	-19.4678	3.65421	1.51e-09	0.06	0.15	0.71	11469
Bra040366_gene	-18.1307	-1.78935	1.65e-06	16.02	1.5	4.39	462
Bra040368_gene	-17.4882	-3.23918	4.61e-28	10.88	5.14	1.09	2130
Bra040372_gene	-34.8759	30.2802	0.000976563	0	0.16	0.9	1397
Bra040373_gene	-34.9447	30.1427	0.00195312	0	0.45	1.49	579
Bra040374_gene	-12.342	-2.79173	0	324.83	337.6	44.81	1582
Bra040375_gene	-17.5947	-2.28225	1.34e-13	13.85	12.35	2.72	699
Bra040377_gene	-34.8759	30.2802	0.000976563	0	0	1.38	690
Bra040507_gene	-20.7451	-2.90038	0.00738525	1.69	0.42	0.21	1399
Bra040508_gene	-18.1024	3.2151	1.96e-17	0.77	2.13	6.21	2816
Bra040509_gene	-14.2459	-1.67132	1.5e-67	24.58	7.47	7.37	7370
Bra040512_gene	-15.514	4.643	7.15e-211	11.28	151.47	266.31	487
Bra040513_gene	-17.7916	1.83658	4.25e-08	2.65	19.56	8.82	792
Bra040517_gene	-17.185	-8.85069	0	190.04	70.82	0.39	907
Bra040519_gene	-16.0087	-1.14365	1.13e-10	23.83	1.92	10.26	1311
Bra040520_gene	-12.9851	6.22684	0	12.45	72.76	883.96	2937
Bra040692_gene	-19.312	2.49194	1.43e-05	1.17	0.89	6.26	570
Bra040693_gene	-17.0917	3.08051	4.09e-31	2.34	3.21	18.88	1658
Bra040694_gene	-20.5841	-3.22231	0.00131226	2.23	1.58	0.21	1025
Bra007864_gene	-16.1704	-1.51624	8.59e-16	26.6	4.85	8.87	1012
Bra007867_gene	-19.2339	4.12199	3.92e-14	0.35	1.06	5.84	1525
Bra007870_gene	-16.211	-3.47263	1.67e-76	20.53	3.4	1.76	2503
Bra007871_gene	-15.5324	-1.63484	1.83e-27	89.22	137.55	27.44	871
Bra007872_gene	-14.6738	-1.4671	3.5e-39	70.88	5.17	24.57	1533
Bra007876_gene	-19.0932	4.4034	1.5e-16	0.1	0.22	1.96	8121
Bra007877_gene	-15.4134	-1.14488	3.42e-15	81.82	41.52	35.42	668
Bra007879_gene	-20.0841	-6.22231	5.42e-20	12.91	26.96	0.16	528
Bra007885_gene	-13.9907	3.82364	0	16.66	61.67	223.61	1194
Bra007886_gene	-13.9439	1.12172	5.84e-37	21.11	31.97	43.74	6713
Bra007890_gene	-34.3759	31.2802	9.54e-07	0	0.12	2.81	1205
Bra007891_gene	-16.7479	1.28019	5.75e-08	16.28	10.77	37.3	1481
Bra007892_gene	-17.4932	-1.31542	2.24e-05	10.6	2.95	4.12	779
Bra007898_gene	-15.2352	-1.52089	4.85e-29	24.15	5	8.09	2061
Bra007901_gene	-19.8078	4.14401	1.62e-09	0.22	0.54	3.74	1857
Bra007903_gene	-19.8414	-6.70774	8.08e-28	17.06	15.93	0.27	1343
Bra007906_gene	-13.6009	-2.88933	1.46773865184667e-314	43.48	25.63	5.61	6777
Bra007907_gene	-17.2481	2.2163	3.43e-15	0.84	0.73	3.75	6774
Bra007909_gene	-19.1736	3.4125	2.14e-10	0.15	0	1.52	5670
Bra007910_gene	-18.8244	4.11085	1.31e-17	0.27	1.6	4.44	4061
Bra007911_gene	-16.4304	-1.44095	3.63e-12	12.83	6.87	4.56	1738
Bra007913_gene	-17.6387	-4.46922	2.05e-49	26.12	2.55	1.12	771
Bra007915_gene	-20.1601	3.43947	2.74e-05	0.11	0.21	1.15	2966
Bra007918_gene	-18.7013	2.35701	7.51e-07	0.66	1.65	3.24	1473
Bra007919_gene	-16.4786	-1.17482	2.51e-08	13.5	1.05	5.76	1867
Bra007921_gene	-18.8414	-3.53781	3.92e-14	3.32	0.09	0.27	2543
Bra007925_gene	-14.5623	1.09879	1.59e-23	13.7	5.93	27.99	3311
Bra007927_gene	-34.787	-30.4581	0.000976563	2.52	0	0	1074
Bra007931_gene	-18.0619	2.99201	1.4e-15	1.24	1.9	9.41	1549
Bra007932_gene	-19.5489	-4.12277	8.36e-12	9.91	8.67	0.54	1309
Bra007936_gene	-20.1601	2.26954	0.00719738	0.41	0.21	1.89	867
Bra007937_gene	-15.4601	1.02562	1.08e-11	18	28.99	34.89	1819
Bra007940_gene	-14.9939	-3.0298	6.61e-133	61.22	82.01	7.21	1718
Bra007941_gene	-14.1898	-3.6116	0	280.84	105.56	21.93	911
Bra007943_gene	-33.963	32.1062	5.53e-10	0	1.24	8.64	491
Bra007944_gene	-35.1057	29.8208	0.0078125	0	0	1.03	3376
Bra007945_gene	-17.9172	3.28152	8.12e-21	1.64	37.02	15.27	882
Bra007946_gene	-34.8759	30.2802	0.000976563	0	16.13	2.42	887
Bra007947_gene	-20.9938	3.77204	0.000144958	0.24	6.16	3.08	867
Bra007950_gene	-19.7997	-6.79115	1.26e-29	22.88	3.87	0.2	534
Bra007951_gene	-17.0785	-5.89369	4.9e-138	136.95	236.47	2.21	1754
Bra007954_gene	-16.144	1.33959	2.91e-12	1.64	0.46	3.95	5397
Bra007959_gene	-16.8302	-1.94547	1.73e-16	9.67	5.63	2.39	1521
Bra007960_gene	-17.5852	1.07944	0.000674719	2.57	4.05	5.23	1474
Bra007961_gene	-15.317	-1.9912	3.53e-46	54.47	24.64	13.12	780
Bra007967_gene	-14.7063	-1.0813	2.47e-21	51.75	6.29	23.4	915
Bra007969_gene	-21.0841	3.59147	0.000518799	0.05	0.12	0.62	4565
Bra007970_gene	-15.9528	1.43513	5.52e-16	5.7	9.8	14.69	3138
Bra007971_gene	-20.0841	3.59147	4.65e-06	0.5	5.52	5.72	453
Bra007982_gene	-33.5835	32.8652	2.73e-17	0	0.55	3.95	1973
Bra007984_gene	-35.0207	29.9907	0.00390625	0	0.05	0.45	2485
Bra007985_gene	-18.107	-2.36272	1.2e-10	5.18	2.31	0.96	2487
Bra007987_gene	-18.2156	-1.31542	0.000497092	7.34	17.4	2.92	621
Bra007988_gene	-33.463	33.1062	1.57e-20	0	2.81	4.55	1781
Bra007991_gene	-33.702	32.6281	1.2e-14	0	0	3.16	1729
Bra007994_gene	-16.9396	1.70564	9.45e-12	2.35	3.83	7.35	4432
Bra007995_gene	-34.0443	-31.9436	9.31e-10	3.82	0.21	0	825
Bra007997_gene	-34.787	-30.4581	0.000976563	1.81	0	0	1113
Bra007998_gene	-16.1987	-4.59226	5.76e-140	148.94	83.52	5.93	822
Bra007999_gene	-18.4304	-2.61087	3.91e-10	3.09	0.17	0.48	5168
Bra008001_gene	-15.3902	-1.0208	1.2e-12	25.68	12.13	12.13	1125
Bra008004_gene	-17.6404	3.30907	6.79e-25	1.13	2.84	10.71	1910
Bra008005_gene	-34.202	31.6281	1.49e-08	0	0.59	10.17	329
Bra008007_gene	-18.6275	-7.1356	7.07e-74	75.84	118.49	0.51	336
Bra008008_gene	-34.863	-30.3061	0.00195312	0.79	5.22	0	2900
Bra008009_gene	-33.2433	-33.5456	4.04e-28	6.16	2.18	0.03	1915
Bra008010_gene	-20.5154	-2.18989	0.00738525	0.97	0.14	0.2	2263
Bra008011_gene	-21.2451	3.26954	0.00341797	0.04	0.13	0.32	5359
Bra008017_gene	-20.5841	4.59147	8.68e-07	0.14	1.76	2.7	2152
Bra008018_gene	-33.7692	-32.4938	5.68e-14	4.31	0.4	0	1083
Bra008022_gene	-33.8439	32.3443	1e-11	0	4.39	9.81	405
Bra008023_gene	-19.6339	2.49194	0.000192195	0.13	0.94	0.73	5110
Bra008026_gene	-34.9447	30.1427	0.00195312	0	14.53	1.36	636
Bra008027_gene	-17.5785	-4.89369	1.18e-63	7.5	2.49	0.24	3234
Bra008028_gene	-19.6469	1.82208	0.00592461	0.6	2.09	2.04	933
Bra008029_gene	-17.0663	-2.25793	5.9e-19	13.14	1.19	2.61	1869
Bra008034_gene	-18.9207	-2.93433	7.08e-10	2.68	0.09	0.37	2034
Bra008037_gene	-13.34	-3.26259	0	94.1	25.33	9.38	3636
Bra008038_gene	-18.0774	-2.06085	1.41e-08	4.82	0.13	1.09	2000
Bra008041_gene	-17.6873	-1.61498	3.48e-07	20.81	13.68	6.45	348
Bra008042_gene	-12.8594	-1.82347	5.82e-206	61.7	7.66	16.65	4210
Bra008043_gene	-14.3542	-1.75051	9.77e-69	54.49	5.51	15.5	3942
Bra008045_gene	-34.202	31.6281	1.49e-08	0	0.34	1.93	1941
Bra008046_gene	-15.5292	-3.2874	4.62e-109	101.4	19.7	9.97	567
Bra008051_gene	-17.2536	-2.96451	8.9e-28	10	2.11	1.22	2014
Bra008052_gene	-17.7719	-4.20294	3.05e-40	19.02	2.85	1.02	1211
Bra008053_gene	-13.3771	-2.70112	2.37329373636301e-319	80.09	11.82	11.78	8377
Bra008055_gene	-14.2467	-8.1811	0	474.57	45.09	1.58	3775
Bra008056_gene	-15.5952	-3.91235	3.84e-150	43.88	11.44	2.82	1833
Bra008059_gene	-20.7451	-4.90038	1.49e-08	6.24	1.93	0.19	447
Bra008060_gene	-18.8588	-2.67297	1.83e-08	3.38	0.13	0.51	1686
Bra008061_gene	-19.8676	6.02443	3.98e-20	0.06	0.15	3.95	3052
Bra008064_gene	-34.5619	30.9082	3.05e-05	0	0.14	2.38	618
Bra008067_gene	-15.4582	-2.52268	4.01e-67	88.34	17.41	14.75	1376
Bra008068_gene	-18.8265	2.49194	7.29e-07	1.6	2.28	7.97	609
Bra008070_gene	-17.1379	1.39507	1.88e-07	4.09	5.62	10.13	2140
Bra008077_gene	-14.366	1.18988	2.34e-31	13.67	10.28	29.68	3072
Bra008079_gene	-20.8766	4.00651	4.01e-05	0.14	0.54	2.16	949
Bra008080_gene	-15.6263	-1.99823	1.46e-37	15.5	15.05	3.73	2885
Bra008081_gene	-19.6148	-2.51705	5.95e-05	2.78	0.19	0.46	2018
Bra008086_gene	-16.4763	-2.2085	7.28e-26	40.7	31.31	8.45	854
Bra008095_gene	-16.4794	2.98714	3.76e-44	2.69	7.75	19.72	1372
Bra008098_gene	-20.6601	4.43947	5.65e-06	0.43	4.91	8.84	264
Bra008099_gene	-14.8161	-4.75836	0	170.27	98.79	6.05	921
Bra008100_gene	-20.0605	-4.26962	2.1e-09	14.3	0.63	0.92	352
Bra008101_gene	-11.8537	-2.52949	0	995.11	116.29	164.57	672
Bra008105_gene	-20.4526	2.85451	0.00257683	0.12	0.14	0.84	2857
Bra008109_gene	-33.8439	32.3443	1e-11	0	2.56	3.44	1176
Bra008110_gene	-33.4269	33.1783	1.03e-21	0	0.21	4.42	1620
Bra008116_gene	-16.2639	-1.14769	3.28e-09	8.87	5.94	3.82	2044
Bra008121_gene	-33.6522	32.7277	8.05e-16	0	0.24	14.72	511
Bra008123_gene	-20.6601	4.43947	5.65e-06	0.09	0.29	1.99	1285
Bra008127_gene	-18.9476	-1.85147	0.000112221	3.31	0	0.95	5949
Bra008130_gene	-13.5768	1.29673	2.9e-62	47.13	55.41	110.52	1108
Bra008131_gene	-34.8759	30.2802	0.000976563	0	0.09	0.95	1930
Bra008132_gene	-12.9574	-1.88191	1.9e-205	205.68	88.98	53.35	1020
Bra008138_gene	-20.0489	2.49194	0.00259948	0.06	0	0.32	9136
Bra008139_gene	-35.0207	29.9907	0.00390625	0	0.07	0.33	2591
Bra008143_gene	-14.4509	-1.15894	7.86e-29	29.21	45.99	12.52	3790
Bra008144_gene	-15.2202	1.86355	1.54e-41	35.34	47.78	122.35	647
Bra008146_gene	-15.6232	3.2256	3.16e-92	8.38	14.1	74.82	787
Bra008149_gene	-35.1057	29.8208	0.0078125	0	0.93	0.93	1379
Bra008155_gene	-18.1526	-3.74541	9.76e-25	12.28	10.1	0.87	894
Bra008156_gene	-15.4257	1.45252	1.7e-22	22.17	59.65	57.45	1101
Bra008157_gene	-20.9136	-4.56335	1.1e-05	3.06	0.49	0.12	775
Bra008159_gene	-12.9949	-1.37731	4.05e-107	152.98	41.96	56.26	2114
Bra008160_gene	-18.0404	-2.49599	2.71e-12	7.56	24.76	1.35	1472
Bra008162_gene	-16.9589	7.84193	1.42e-279	1.59	89.74	322.67	481
Bra008169_gene	-21.2451	3.26954	0.00341797	0.17	0.4	1.55	881
Bra008171_gene	-17.4178	1.01579	0.000923158	2.58	1.89	4.94	2889
Bra008172_gene	-14.7918	-3.98818	1.91e-271	168.84	196.14	10.21	1202
Bra008173_gene	-20.4328	4.89403	1.94e-08	0.08	0.06	2.42	2737
Bra008174_gene	-15.8066	-1.76182	1.87e-26	24.4	12.08	6.9	1238
Bra008179_gene	-20.9526	3.85451	0.000144958	0.09	0.07	1.31	2310
Bra008182_gene	-19.7013	-3.81792	2.84e-09	4.69	12.98	0.31	908
Bra008184_gene	-16.8752	-1.65646	4.96e-12	8.82	2.33	2.71	2881
Bra008185_gene	-18.1943	3.37108	7.73e-18	1.02	6.34	10.05	885
Bra008187_gene	-16.4597	-2.90038	1.03e-44	28.09	3.05	3.66	1421
Bra008188_gene	-19.4729	-1.82999	0.00371917	3.5	0.27	0.94	860
Bra008189_gene	-32.3557	35.3206	6.57e-92	0	18.77	137.38	308
Bra008191_gene	-11.1693	1.28625	2.02779264209494e-317	252.49	168.36	588	1685
Bra008193_gene	-33.9042	-32.2237	1.46e-11	11.22	4.01	0	1090
Bra008196_gene	-19.9526	-4.48534	3.82e-11	5.75	1.2	0.24	1244
Bra008199_gene	-18.5362	-2.97838	4.1e-12	4.64	2.51	0.62	1398
Bra008202_gene	-16.2539	-2.02131	1.49e-25	28.66	19.76	6.73	1050
Bra008204_gene	-19.4729	-1.82999	0.00371917	2.58	0.1	0.67	1254
Bra008208_gene	-18.1702	-6.05013	5.8e-70	76.21	27.09	1.1	1958
Bra008212_gene	-17.0702	-2.74044	3.54e-27	5.21	1.95	0.74	5342
Bra008214_gene	-16.5299	2.88621	2.2e-40	2.14	6.87	15.08	4890
Bra008216_gene	-16.1736	1.95666	1.73e-24	13.33	24.4	48.66	782
Bra008218_gene	-20.1211	5.51747	8.55e-14	0.14	0.8	3.7	2120
Bra008220_gene	-17.6379	-1.02591	0.00133526	6.18	1.15	2.86	1231
Bra008221_gene	-33.9709	-32.0904	1.16e-10	4.64	0.78	0	1415
Bra008223_gene	-21.2451	3.26954	0.00341797	0.14	0	0.73	2663
Bra008224_gene	-14.6801	-1.56085	7.79e-44	58.96	26.91	19.1	2523
Bra008231_gene	-13.8211	-2.51049	3.08e-203	296.87	89.86	49.88	690
Bra008232_gene	-19.4184	6.92299	8.74e-38	0.08	1.4	9.19	1422
Bra008236_gene	-19.0692	-3.6082	5.91e-12	11.93	1.45	0.92	471
Bra008238_gene	-33.1057	33.8208	1.09e-32	0	2.56	27.3	575
Bra008240_gene	-15.3509	-2.07412	1.06e-48	19.54	7.18	4.46	3105
Bra008241_gene	-17.8908	5.3342	8.91e-56	0.34	8.32	13.21	5444
Bra008245_gene	-19.7156	-2.95928	4.65e-06	1.62	1.61	0.2	5277
Bra008246_gene	-19.1404	-6.10983	1.5e-36	11.26	9.89	0.16	1592
Bra008248_gene	-19.5154	-5.35981	3.09e-20	6.29	2.81	0.14	2528
Bra008251_gene	-20.0376	-4.31542	1.08e-09	3.87	0.57	0.18	1718
Bra008253_gene	-16.8944	-3.09191	4.58e-38	25.37	13.17	2.9	12852
Bra008254_gene	-33.6555	-32.7212	4.44e-16	21.14	17.19	0	514
Bra008260_gene	-14.904	-1.95673	1.28e-58	34.6	4.55	8.49	2649
Bra008264_gene	-13.0852	1.75156	3.77e-156	45.56	22.89	146.36	2047
Bra008267_gene	-15.8409	-4.06495	6.84e-138	94.85	10.16	5.41	639
Bra008269_gene	-34.4447	31.1427	3.81e-06	0	0.34	3.39	510
Bra008271_gene	-14.485	-1.29912	2.92e-35	52.88	7.62	20.56	1634
Bra008277_gene	-19.7916	-3.63735	3.67e-08	5.94	0.15	0.44	585
Bra008278_gene	-17.7229	1.39507	3.67e-05	3.77	19.1	9.11	1027
Bra008283_gene	-15.9894	-2.45708	9.55e-45	106.49	90.04	18.51	780
Bra008285_gene	-18.5796	2.98575	2.38e-11	0.52	2.91	3.58	2298
Bra008287_gene	-34.4095	31.2131	1.91e-06	0	0.33	1.8	8577
Bra008292_gene	-19.9627	5.83433	1.59e-17	0.07	0.78	3.68	2346
Bra008295_gene	-18.2031	2.4346	1.13e-09	0.91	1.24	4.36	1467
Bra008296_gene	-19.3811	6.99746	7.88e-40	0.11	1.34	13.26	1895
Bra008298_gene	-18.2432	-2.98527	2.41e-14	4.8	2.57	0.57	1957
Bra008299_gene	-17.964	2.21708	7.29e-10	0.76	0.71	3.36	2855
Bra008301_gene	-18.8329	1.45012	0.00540157	0.57	2.67	1.49	4494
Bra008308_gene	-17.4912	-1.79347	3.5e-09	15.26	9.27	4.34	1856
Bra008309_gene	-15.8851	-1.05762	5.8e-10	26.53	20.59	12.14	944
Bra008313_gene	-34.9447	30.1427	0.00195312	0	0.98	0.75	1634
Bra008314_gene	-16.4231	-1.73046	4.24e-17	5.12	1.14	1.46	4898
Bra008320_gene	-35.1057	29.8208	0.0078125	0	0.22	0.54	2119
Bra008322_gene	-16.0538	-1.53284	1.8e-17	7.16	0.45	2.39	3618
Bra008329_gene	-33.5009	33.0302	1.2e-19	0	6.23	28.8	303
Bra008332_gene	-16.1956	2.65346	6.98e-43	10.14	20.18	59.82	1120
Bra008333_gene	-17.8654	6.02888	1.24e-76	0.17	0.6	10.32	3702
Bra008334_gene	-21.0376	3.68458	0.000274658	0.22	0.17	2.74	946
Bra008335_gene	-19.2837	-2.2085	0.000116842	3.85	2.98	0.77	783
Bra008336_gene	-35.0207	29.9907	0.00390625	0	0.33	0.74	1288
Bra008337_gene	-14.8656	1.01284	1.21e-16	5.02	2.05	9.63	6403
Bra008338_gene	-19.7013	-1.81792	0.00661075	8.16	9.51	2.48	237
Bra008339_gene	-17.3794	1.71315	1.08e-08	8.16	12.77	25.54	667
Bra008341_gene	-16.8442	-1.71838	3.6e-13	27.25	30.67	7.99	570
Bra008342_gene	-34.948	-30.1362	0.00390625	1.01	0.44	0	1853
Bra008343_gene	-13.9053	-2.26015	4.63e-155	132.48	40.55	26.41	936
Bra008344_gene	-18.5005	1.83986	3.01e-05	1.09	0	3.73	2305
Bra008345_gene	-18.0285	-2.15869	1.89e-09	7.2	0.63	1.54	954
Bra008347_gene	-18.1804	-1.38581	0.000226882	3.39	1.83	1.21	1577
Bra008349_gene	-15.9263	-1.85821	3.4e-27	31.53	17.55	8.3	1583
Bra008352_gene	-35.0443	-29.9436	0.0078125	3.69	0	0	311
Bra008354_gene	-16.9368	-2.70315	1.56e-28	12.44	4.66	1.82	2321
Bra008357_gene	-33.1344	33.7633	3.21e-31	0	4.26	31.04	345
Bra008358_gene	-21.0841	3.59147	0.000518799	0.06	0.63	0.73	1764
Bra008359_gene	-20.3078	-3.77485	8.05e-07	7.88	5.05	0.55	315
Bra008360_gene	-16.3949	-1.03002	4.91e-07	12.87	5.89	6.01	2100
Bra008362_gene	-35.1057	29.8208	0.0078125	0	0	0.8	1742
Bra008363_gene	-33.6862	-32.6598	1.78e-15	7.24	0	0	793
Bra008366_gene	-33.3132	33.4057	1.47e-25	0	0.4	2.98	9261
Bra008370_gene	-20.5376	-3.31542	7.63e-05	2	0.91	0.18	1912
Bra008371_gene	-20.0154	2.55905	0.00154388	0.39	0.85	2.21	1275
Bra008378_gene	-17.2446	-2.18536	1.15e-15	13.59	3.31	2.85	1785
Bra008380_gene	-17.644	-2.60665	4.44e-17	7.89	1.21	1.22	2037
Bra008384_gene	-16.4858	1.27842	4.59e-09	4.84	2.32	11.23	1657
Bra008391_gene	-18.8414	-3.09303	3.5e-11	4.06	0.86	0.45	2524
Bra008393_gene	-15.6606	1.45482	1.73e-19	7.81	9.15	20.33	2473
Bra008394_gene	-18.7916	2.17643	1.47e-05	0.93	0.44	4.04	972
Bra008398_gene	-34.6057	30.8208	6.1e-05	0	0.21	1.82	2837
Bra008401_gene	-16.9854	-2.00078	1.27e-15	3.4	0.79	0.83	5371
Bra008405_gene	-19.9328	5.89403	2.17e-18	0.24	6.44	13.4	733
Bra008407_gene	-17.4755	-3.09969	5.07e-26	10.91	2.75	1.21	1776
Bra008408_gene	-18.8223	3.47118	1.26e-12	0.41	1.05	3.86	1560
Bra008410_gene	-20.5376	4.68458	2.46e-07	0.05	0.11	1.18	3475
Bra008412_gene	-34.126	-31.7801	1.49e-08	11	0	0	1618
Bra008413_gene	-16.5038	-1.66689	1.67e-15	5.95	1.27	1.78	2893
Bra008415_gene	-18.7719	1.57211	0.00164149	1.63	1.25	4.21	2316
Bra008417_gene	-16.6514	-2.16887	3.21e-22	7.63	3.22	1.61	2470
Bra008421_gene	-13.6092	-1.14968	1.56e-49	85.91	91.32	37	1875
Bra008425_gene	-16.1307	-1.59553	9.42e-18	29.98	14.15	9.44	1157
Bra008426_gene	-13.8681	-4.13951	0	85.8	15.47	4.68	3286
Bra008430_gene	-16.5116	-4.44844	8.82e-106	95.34	49.15	4.3	620
Bra008431_gene	-17.2395	-3.57176	1.18e-40	17.42	10.54	1.43	1268
Bra008432_gene	-18.3995	-2.94769	5.63e-13	5.38	0.26	0.66	1435
Bra008435_gene	-12.2928	-2.80532	0	524.64	174.76	71.65	2088
Bra008437_gene	-17.3465	-3.52258	3.57e-37	11.11	0.05	0.97	2860
Bra008438_gene	-17.9872	-5.24616	2.5e-56	20.71	1.71	0.52	1730
Bra008439_gene	-16.551	-5.11365	2.28e-141	64.59	42.41	1.88	825
Bra008440_gene	-19.9938	-4.40288	2.84e-10	6.48	18.97	0.29	902
Bra008443_gene	-17.2665	-1.07285	0.000165524	10.21	0.82	4.6	1380
Bra008445_gene	-21.3766	-3.63735	0.00634766	1.85	0	0.13	654
Bra008446_gene	-34.0619	31.9082	4.66e-10	0	0	0.99	3865
Bra008447_gene	-15.5069	-1.3099	1.46e-18	28.31	6.35	10.88	2470
Bra008448_gene	-17.5281	-2.0466	1.42e-11	15.53	4.68	3.62	1027
Bra008449_gene	-15.9918	2.06022	4.67e-30	5.19	6.76	20.54	2045
Bra008451_gene	-16.4617	-2.06619	1.89e-23	33.53	7.88	7.75	8314
Bra008453_gene	-17.3544	-1.86796	3.32e-11	7.39	3.27	1.92	2088
Bra008456_gene	-19.4526	1.68458	0.00813006	0.9	0.46	2.78	973
Bra008461_gene	-18.8721	2.40079	3.39e-06	0.61	1.41	2.87	1404
Bra008462_gene	-14.7428	1.13432	3.1e-22	14.22	10.47	29.73	2630
Bra008463_gene	-14.334	1.74687	1.19e-66	18.87	29.48	60.28	2128
Bra008464_gene	-17.8345	-1.6745	1.03e-06	5.36	1.26	1.59	2141
Bra008469_gene	-19.3161	-4.58844	1.16e-16	4.54	4.12	0.18	1449
Bra008470_gene	-12.4047	1.2344	2.27e-125	76.44	48.38	171.62	2234
Bra008472_gene	-18.9207	2.30349	1.52e-05	0.67	0.45	2.76	2067
Bra008473_gene	-16.7896	-6.81127	6.29e-235	164.42	8.52	1.4	495
Bra008475_gene	-15.5516	-1.91432	2.09e-36	28.91	2.12	7.35	1470
Bra008478_gene	-14.8038	-1.67372	1.39e-46	43.65	49.86	13.09	1850
Bra008479_gene	-16.0926	2.01175	5.93e-27	3.92	5.35	15.06	2425
Bra008482_gene	-34.3439	31.3443	4.77e-07	0	0	1.99	1138
Bra008485_gene	-15.9554	1.03008	1.14e-08	2.94	2.51	5.73	5730
Bra008488_gene	-17.4729	6.17001	1.47e-105	1.06	5.97	64.95	1470
Bra008489_gene	-14.4098	2.17278	1.07e-96	49.9	108.58	214.17	378
Bra008495_gene	-13.7154	-2.04086	2.15e-143	144.22	118.02	33.51	1259
Bra008497_gene	-14.4216	-2.6949	1.49e-155	159.27	98.63	23.54	810
Bra008498_gene	-16.6024	-2.61498	1.3e-33	29.28	20.73	4.55	1226
Bra008501_gene	-18.3318	5.92617	7.75e-53	0.31	3.86	18.32	2301
Bra008502_gene	-35.1057	29.8208	0.0078125	0	0.53	0.61	1914
Bra008505_gene	-35.1057	29.8208	0.0078125	0	0.06	0.21	3600
Bra008506_gene	-13.8569	1.07019	7.4e-36	5.16	2.34	10.34	15601
Bra008510_gene	-11.7715	-2.17459	0	346.6	48.73	73.33	1524
Bra008512_gene	-14.3111	2.09028	1.47e-95	13.84	15.41	56.08	2809
Bra008513_gene	-12.0654	3.01219	0	48.28	68.18	371.82	2249
Bra008517_gene	-13.7715	-2.40913	8.5e-193	101.42	15.07	18.27	1413
Bra008519_gene	-17.3414	3.46219	2.66e-33	1.01	0.57	9.99	1840
Bra008527_gene	-20.5605	4.63878	4.63e-07	0.11	0.1	2.7	1558
Bra008529_gene	-12.6466	2.49478	0	30.61	19.95	164.64	3400
Bra008530_gene	-14.3635	1.83286	2.68e-71	15.7	16.05	53.41	2052
Bra008531_gene	-20.5376	2.68458	0.00753784	0.5	0.19	3.05	453
Bra008534_gene	-34.8759	30.2802	0.000976563	0	0.19	1.26	792
Bra008535_gene	-34.9447	30.1427	0.00195312	0	0.3	0.61	1425
Bra008536_gene	-21.1873	3.38502	0.00183106	0.15	0	1.48	915
Bra008537_gene	-35.0443	-29.9436	0.0078125	1.07	2.11	0	738
Bra008541_gene	-18.2085	3.34279	2.49e-17	0.48	0.75	4.23	7672
Bra008543_gene	-13.6617	-2.05952	5.17e-152	246.8	251.09	56.5	555
Bra008544_gene	-17.4448	-3.32599	1.94e-30	6.11	3.56	0.6	2538
Bra008551_gene	-18.6164	-2.81792	1.36e-10	8.93	3.31	1.21	1336
Bra008554_gene	-16.8138	-1.09724	4.57e-06	13.48	8.8	6.05	4707
Bra008555_gene	-34.1767	31.6788	7.45e-09	0	0.23	1.64	2175
Bra008556_gene	-17.2033	1.44463	1.75e-07	6.48	2.09	16.57	924
Bra008558_gene	-16.5901	2.96469	1.36e-40	9.31	31.1	69.34	339
Bra008559_gene	-17.7842	2.3776	1.07e-12	1.06	2.66	5.25	2420
Bra008560_gene	-34.2837	31.4646	1.19e-07	0	1.9	6.2	639
Bra020032_gene	-15.7166	1.79283	6.52e-28	8.7	15.72	28.54	1008
Bra020034_gene	-20.2302	5.29929	1.6e-11	0.15	0.93	5.71	3443
Bra020035_gene	-20.2451	-3.90038	2.16e-07	1.74	1.35	0.11	2094
Bra020036_gene	-18.6719	-4.40288	7.22e-24	10.68	27.04	0.48	1887
Bra020038_gene	-14.6764	1.58807	1.08e-43	7.1	6.92	20.31	5590
Bra020039_gene	-16.1452	-3.31542	1.66e-73	12.19	0.86	1.17	3585
Bra020042_gene	-16.8045	1.10353	5.08e-06	3.51	4.88	7.13	2549
Bra020044_gene	-35.0207	29.9907	0.00390625	0	0.12	0.35	3494
Bra020046_gene	-13.9597	-1.76479	7.76e-91	72.42	34.46	20.39	2248
Bra020055_gene	-20.2013	5.35701	4.36e-12	0.18	1.25	7.09	621
Bra020056_gene	-16.5325	-1.76288	2.22e-16	19.31	0.31	5.46	1581
Bra020059_gene	-19.2229	5.31394	1.68e-22	0.18	0.14	6.74	3461
Bra020062_gene	-14.7682	-1.06446	6.2e-20	33.37	22.09	15.22	3690
Bra020065_gene	-14.9062	1.9927	2.83e-58	4.4	1.58	16.64	5578
Bra020068_gene	-18.5841	-2.05238	3.39e-06	8.29	1.29	1.98	717
Bra020070_gene	-20.7156	-4.95928	7.45e-09	3.1	0	0.1	909
Bra020073_gene	-16.4124	-2.39579	4.87e-32	19.37	2.25	3.5	1185
Bra020075_gene	-17.2939	1.08313	0.000138238	2.13	1.04	4.33	2723
Bra020081_gene	-18.8329	4.09397	2.44e-17	0.32	2.67	5.26	2759
Bra020082_gene	-14.3165	-1.84906	3.12e-78	38.99	33.1	10.36	3806
Bra020085_gene	-34.7554	30.5212	0.000244141	0	0	4.09	1586
Bra020086_gene	-17.9716	2.89757	1.01e-15	2.26	6.69	15.68	930
Bra020087_gene	-16.2151	2.54493	6.43e-39	7.64	6.61	42.11	1420
Bra020088_gene	-19.1211	7.51747	3.35e-57	0.14	2.35	24.79	972
Bra020089_gene	-18.8414	-3.53781	3.92e-14	20.15	0.95	1.65	499
Bra020094_gene	-14.1278	-2.41889	7.83e-153	45.83	8.47	8.2	2942
Bra020095_gene	-19.7156	2.32844	0.000912234	0.57	7.59	2.19	1206
Bra020100_gene	-20.7451	4.26954	3.59e-05	0.11	0.84	2.01	1032
Bra020104_gene	-32.6199	34.7923	7.84e-65	0	0.06	15.31	3368
Bra020106_gene	-15.1165	2.04378	7.47e-53	30.01	84.07	117.98	1005
Bra020108_gene	-17.1397	-1.12735	2.28e-05	9.76	3.55	4.25	2265
Bra020109_gene	-20.6873	4.38502	1.05e-05	0.1	0.46	2.05	4133
Bra020112_gene	-15.5603	-1.31542	8.04e-18	8.88	4.39	3.41	3296
[truncated: 15,170 more rows]

## Sheet: RR_vs_AARR
Gene	logConc	logFC	p.value	AA	AARR	RR	Gene_len
Bra011027_gene	-17.4675	1.27313	3.91e-05	0.25	1.59	6.04	1946
Bra011031_gene	-15.5435	1.1795	2.72e-14	28.8	8.05	28.51	1666
Bra011033_gene	-16.8018	1.0398	1.56e-05	31.03	1.66	5.32	2363
Bra011035_gene	-15.6295	1.31815	1.95e-16	4.7	8.78	34.14	1349
Bra011038_gene	-15.8253	2.12939	5.64e-35	13.37	3.52	23.84	2806
Bra011043_gene	-17.2565	-1.43606	2.15e-07	5.01	3.1	1.8	2636
Bra011044_gene	-19.9504	-4.9008	5.68e-14	18.96	13.54	0.71	612
Bra011045_gene	-16.1455	1.97559	6.59e-25	3.48	5.81	35.81	1395
Bra011048_gene	-19.1707	1.53977	0.00763208	0.22	0.3	1.36	3175
Bra011049_gene	-17.5958	-1.99527	1.64e-10	1.8	4.22	1.65	3581
Bra011051_gene	-34.0475	31.9372	2.1e-09	1.02	0	2.29	1506
Bra011052_gene	-17.2087	-1.09648	5.27e-05	9.38	17.5	12.74	455
Bra011056_gene	-15.6259	-1.90951	2.72e-35	25.27	44.78	18.86	1280
Bra011057_gene	-12.3023	-2.94197	0	586.14	773.17	158.33	803
Bra011059_gene	-16.6098	-1.5374	2.44e-12	10.71	12.69	6.83	1406
Bra011060_gene	-13.5851	-1.22718	6.71e-58	6.07	69.79	46.86	2339
Bra011063_gene	-19.6707	2.15448	0.00143091	1.02	0.63	4.52	1186
Bra011072_gene	-19.6969	-2.23784	0.000533521	0	2.47	0.82	1226
Bra011074_gene	-18.1061	-2.9748	7.58e-17	5.98	6.12	1.22	1552
Bra011078_gene	-21.0744	3.34713	0.00418091	0.09	0.07	1.15	7551
Bra011080_gene	-20.9894	3.51705	0.00234985	0	0.05	0.94	1711
Bra011082_gene	-17.3713	-1.01195	0.000445302	2.42	5.87	4.56	1297
Bra011083_gene	-19.5098	2.47641	6.96e-05	5.13	0.3	2.55	3847
Bra011085_gene	-15.9297	-1.83299	8.98e-27	60.24	28.92	12.72	1158
Bra011087_gene	-16.5978	-1.7445	1.07e-15	80.51	10.41	4.85	1086
Bra011089_gene	-14.8929	1.45146	1.24e-31	26.28	7.57	32.41	2422
Bra011099_gene	-13.4231	-3.37548	0	735.31	450.7	68.4	692
Bra011100_gene	-19.3285	2.19512	0.000471987	0.15	0.3	2.06	1979
Bra011104_gene	-17.1206	1.07984	0.000111743	4.3	0.67	2.2	5893
Bra011118_gene	-17.8107	1.53475	9.38e-06	8.92	1.37	6.1	1944
Bra011119_gene	-19.4648	-7.87204	8.35e-53	7.2	13.86	0.09	1529
Bra011123_gene	-19.4134	-1.9748	0.00143091	7.39	1.75	0.7	1556
Bra011126_gene	-16.4635	1.85376	8.51e-18	11.7	11.03	62.89	520
Bra011127_gene	-14.3218	-1.00322	3.72e-24	61.81	58.24	45.76	1334
Bra011128_gene	-15.7147	-3.32747	8.43e-102	48.54	23.85	3.76	1535
Bra011132_gene	-16.7194	-1.23064	5.64e-08	3.04	5.34	3.57	1626
Bra011138_gene	-18.9317	-1.76835	0.000679548	19.67	3.5	1.69	1195
Bra011146_gene	-19.8529	-7.09582	3.94e-31	11.42	8.82	0.1	1846
Bra011148_gene	-17.612	-6.40776	6.5e-114	28.93	18.74	0.35	5894
Bra011149_gene	-17.1225	-6.55676	4.24e-168	104.53	44.99	0.77	1417
Bra011155_gene	-17.3345	-1.95773	3.19e-12	6.54	9.16	3.68	1256
Bra011163_gene	-19.6969	-2.23784	0.000533521	0	1.41	0.47	2409
Bra011167_gene	-19.4134	2.0252	0.000821395	0.26	0.09	0.49	6602
Bra011168_gene	-16.047	1.54051	1.4e-16	5.89	1.83	8.33	4838
Bra011170_gene	-19.9894	2.34713	0.00407731	0.23	0.27	2.13	1565
Bra011171_gene	-34.882	-30.2681	0.00195312	0	1.41	0	489
Bra011174_gene	-14.1935	2.30709	1.88e-122	44.75	7.26	56.27	3646
Bra011178_gene	-17.0027	-1.39538	5.18e-08	12.12	9.64	5.72	1154
Bra011179_gene	-14.4057	1.98708	2.25e-79	94.65	16.63	103.42	1043
Bra011181_gene	-19.6392	-4.35331	6.82e-13	1.23	3.98	0.34	1044
Bra011183_gene	-18.0373	1.80656	1.58e-06	3.33	2.39	13.12	507
Bra011187_gene	-18.0815	-1.23784	0.00130717	17.51	6.99	4.81	483
Bra011190_gene	-17.6944	-1.23784	0.000223689	0.01	8.21	5.47	543
Bra011191_gene	-35.1235	29.7852	0.0078125	0	0	1.62	649
Bra011194_gene	-12.86	-1.16745	6.46e-86	178.62	95.09	66.59	1290
Bra011195_gene	-15.8788	1.13081	1.03e-10	38.35	21.12	72.07	327
Bra011196_gene	-16.4908	-1.44033	5.52e-12	80.72	21.99	12.87	495
Bra011200_gene	-19.5632	1.72564	0.00813006	0.27	0.32	1.44	4122
Bra011201_gene	-13.8838	1.41872	2.71e-59	234.92	32.71	137.5	1218
Bra011208_gene	-10.4811	-2.71299	0	1131.21	4844.36	1162.01	308
Bra011215_gene	-17.3205	-2.16067	7.97e-15	0.32	11.24	4.07	699
Bra011216_gene	-32.4226	-35.187	5.15e-85	17.91	21.06	0	1223
Bra011219_gene	-17.5307	-1.56541	2.45e-07	2.29	1.31	0.69	5233
Bra011221_gene	-15.7339	-3.2451	7.59e-96	39.03	20.13	3.37	2161
Bra011224_gene	-20.6454	4.20511	5.65e-06	0.97	0.05	1.56	6591
Bra011232_gene	-13.3087	1.81574	1.04e-140	56.64	18.26	101.01	2620
Bra011236_gene	-12.2767	-2.0919	0	106.94	190.97	70.48	1490
Bra011237_gene	-20.3782	2.73944	0.00148964	2.74	0.27	2.79	1932
Bra011239_gene	-17.7957	-4.29147	2.55e-42	0.3	7.98	0.7	2133
Bra011241_gene	-17.3529	-2.37986	1.06e-17	2.75	5.07	1.53	2194
Bra011243_gene	-13.9633	1.04503	3.02e-31	40.71	20.27	65.64	1845
Bra011250_gene	-16.0164	-2.63663	9.57e-52	60.81	18.45	4.7	1319
Bra011251_gene	-16.9703	1.94065	7.39e-14	24.87	1.5	8.89	2449
Bra011253_gene	-18.6579	3.01009	8.96e-11	1.19	0.16	1.84	6583
Bra011254_gene	-17.412	1.16209	7.52e-05	13.05	2.01	7	1465
Bra011256_gene	-16.8151	3.52593	2.89e-47	7.41	2.35	41.21	1331
Bra011266_gene	-34.0318	-31.9685	9.31e-10	0	11.42	0	204
Bra011272_gene	-18.8956	-3.01043	7.08e-10	6.69	2.75	0.59	3132
Bra011273_gene	-20.4894	-5.8228	4.55e-13	3.37	3.33	0.09	1343
Bra011280_gene	-35.1235	29.7852	0.0078125	0	0	0.51	2088
Bra011282_gene	-16.6424	-1.21737	3.43e-08	69.58	9.41	6.4	1381
Bra011283_gene	-15.267	-1.03816	4.49e-14	7.45	5.94	4.56	9155
Bra011284_gene	-15.888	-1.68089	2.74e-23	0.48	6.17	3.02	6741
Bra011286_gene	-21.0307	3.43459	0.00234985	0.17	0.07	1.14	1717
Bra011287_gene	-19.5307	-5.74034	1.65e-24	1.24	9.28	0.27	1902
Bra011294_gene	-20.0522	-3.52734	3.03e-06	0.45	3.92	0.69	501
Bra011296_gene	-15.4903	1.17056	1.16e-14	4.85	9.54	33.78	1920
Bra011298_gene	-18.1285	-1.25694	0.00109008	4.79	3.97	2.69	1289
Bra011299_gene	-14.2743	-2.33312	2.74e-131	302.26	72.27	22.56	1327
Bra011301_gene	-18.3782	1.12473	0.0086415	0.58	0.71	2.39	3360
Bra011303_gene	-20.6707	-3.46023	0.000144958	0	2.44	0.34	639
Bra011304_gene	-17.9869	-2.65287	4.41e-14	10.91	2.59	0.64	2277
Bra011305_gene	-15.2788	2.08577	2.1e-48	0.05	7.95	52.56	945
Bra011308_gene	-17.0536	1.21386	4.81e-06	0.22	1.96	6.99	1880
Bra011313_gene	-14.8152	-1.74276	5.24e-51	78.73	93.95	44.14	1567
Bra011320_gene	-13.0574	-1.74344	1.92e-167	39.13	60.22	28.31	2245
Bra011325_gene	-14.6643	1.28139	6.67e-29	40.88	13.74	52.38	4061
Bra011327_gene	-15.6648	2.40112	1.01e-48	3.67	1.89	15.51	4717
Bra011329_gene	-10.2087	-2.18293	0	2621.42	1645.11	569.82	741
Bra011331_gene	-19.3205	-2.54596	1.29e-05	11.11	3.1	0.83	1102
Bra011332_gene	-18.5307	-1.74034	8.17e-05	2.82	4.34	1.99	1037
Bra011333_gene	-14.3438	-1.05909	1.78e-26	61.44	22.44	16.95	1884
Bra011338_gene	-13.6988	-1.01462	3.27e-37	66.77	63.05	49.07	1982
Bra011339_gene	-10.9257	1.15219	7.46e-297	496.35	285.45	997.69	1422
Bra011340_gene	-16.5098	1.83255	3.76e-17	6.8	12.24	68.05	285
Bra011342_gene	-19.4363	1.97939	0.00131873	0	0.4	2.47	1083
Bra011343_gene	-14.3123	-1.67167	1.2e-65	59.2	50.58	24.95	1056
Bra011344_gene	-16.578	1.76908	4.37e-15	1.47	2.96	15.73	1502
Bra011345_gene	-13.3137	-1.08039	3.82e-54	49.03	26.8	19.94	4879
Bra011347_gene	-18.9894	2.34713	9.26e-06	1.21	0.22	1.79	2319
Bra011348_gene	-16.9095	1.33707	9.47e-08	5.73	1.31	5.23	4687
Bra011351_gene	-34.8582	30.3157	0.000488281	0	0	0.43	3845
Bra011352_gene	-15.8301	-1.16403	3.33e-12	86.33	29.33	20.7	1168
Bra011354_gene	-17.2186	1.65791	6.64e-09	1.07	1.79	8.87	1923
Bra011355_gene	-16.3092	1.53268	7.09e-14	3.44	1.89	8.45	5085
Bra011357_gene	-17.5522	1.2216	7.81e-05	1.41	2	7.35	1907
Bra011361_gene	-13.3496	-2.05782	2.15e-192	41.06	128.39	48.5	1543
Bra011364_gene	-15.3398	-1.44231	9.65e-25	11.37	6.41	3.72	4206
Bra011368_gene	-16.1097	1.56061	2.49e-16	3.49	4.21	19.44	2633
Bra011371_gene	-18.1142	-2.3983	3.54e-11	9.7	5.91	1.74	1653
Bra011372_gene	-17.53	1.51705	1.73e-06	0.96	0.28	1.25	12176
Bra011374_gene	-20.3285	4.83898	1.05e-08	0.1	0.14	3.61	1604
Bra011378_gene	-15.2053	1.08522	3.37e-15	12.27	5.66	18.81	4054
Bra011383_gene	-14.8795	-2.41681	2.12e-93	31.25	67.64	19.98	690
Bra011384_gene	-35.1235	29.7852	0.0078125	0	0	0.46	3320
Bra011387_gene	-18.4576	-2.27178	1.8e-08	3.93	2.73	0.87	2937
Bra011388_gene	-12.7934	-2.73809	0	67.75	176.16	41.57	4971
Bra011393_gene	-19.2895	-1.57887	0.00332689	0	1.74	0.91	1136
Bra011394_gene	-16.547	-1.57547	1.81e-13	7	18.85	10.03	1819
Bra011396_gene	-17.9475	2.68211	3.8e-13	1.11	0.24	2.26	6863
Bra011397_gene	-16.6625	-1.76068	3.04e-15	3.86	21.52	9.94	1031
Bra011398_gene	-13.7821	-3.08385	0	721.84	85.93	15.95	2350
Bra011401_gene	-35.1235	29.7852	0.0078125	0	0	2.77	733
Bra011403_gene	-20.1837	5.12849	3.71e-11	0.08	0.06	3.39	1679
Bra011404_gene	-17.1404	2.43054	3e-19	11.22	2.92	24.29	1326
Bra011405_gene	-7.98603	1.19215	0	2482.82	505.93	1817.86	4286
Bra011407_gene	-14.3098	1.00295	3.7e-23	12.75	14.81	46.52	1918
Bra011408_gene	-16.3454	-2.39481	6.76e-34	115.82	38.97	11.67	432
Bra011409_gene	-20.1454	3.20511	0.000179991	2.35	0.12	1.8	2128
Bra011411_gene	-14.7224	1.35375	5e-31	21.57	9.05	36.29	4238
Bra011412_gene	-14.1801	-1.77075	1.48e-80	34.87	23.09	10.64	4343
Bra011413_gene	-18.6595	-2.08172	3.39e-06	23.81	12.04	4.4	460
Bra011414_gene	-34.8582	30.3157	0.000488281	0.07	0	1.05	2324
Bra011416_gene	-34.9787	30.0747	0.00195312	0	0	1.4	1288
Bra011417_gene	-15.8519	-1.1432	1.07e-11	19.66	15.06	10.79	1826
Bra011425_gene	-17.0868	-2.53922	3.63e-23	11.91	11.43	3.1	1813
Bra011427_gene	-15.3897	1.89774	1.94e-37	8.74	3.73	21.73	4337
Bra011428_gene	-20.3613	4.77339	3.61e-08	0	0.11	2.48	3292
Bra011430_gene	-16.545	-2.25587	1.07e-26	3.13	6.48	2.13	4007
Bra011431_gene	-15.1087	3.37021	3.31e-138	76.87	6.51	104.86	831
Bra011432_gene	-16.073	3.84017	7.25e-93	29.24	0.96	21.68	4903
Bra011434_gene	-15.8336	-1.02386	8.33e-10	14.89	18.61	14.34	1991
Bra011444_gene	-13.8996	1.5753	1.65e-71	14.66	17.09	80.1	3049
Bra011450_gene	-14.8044	2.07323	8.49e-66	6.46	3.68	24.3	4512
Bra011452_gene	-34.8582	30.3157	0.000488281	13.84	0	3.71	385
Bra011454_gene	-15.2015	2.34277	2.23e-63	23.5	3.79	30.03	4804
Bra011456_gene	-18.1837	1.12849	0.00674145	4.93	2.47	8.04	1226
Bra011457_gene	-15.002	-1.89515	5.51e-53	73.04	124.16	52.74	492
Bra011460_gene	-16.8003	-1.74513	6.05e-14	75.37	39.28	18.67	249
Bra011462_gene	-15.3849	-1.59358	4.58e-29	12.93	32.39	16.83	966
Bra011463_gene	-15.0348	-1.041	2.05e-16	14.4	20.45	15.61	2335
Bra011466_gene	-13.2577	-3.26265	0	3.35	149.2	24.45	1290
Bra011467_gene	-17.3048	1.71636	2.9e-09	2.78	1	5.22	3374
Bra011469_gene	-16.2821	-2.28292	2.74e-32	52.57	26.84	8.74	1038
Bra011470_gene	-14.5233	-3.41516	1.68e-244	31.99	58.15	8.58	5045
Bra011479_gene	-16.6072	-1.09145	8.14e-07	11.43	12.62	9.23	1139
Bra011480_gene	-18.0987	1.48463	0.000120629	4.83	0.96	4.24	2359
Bra011481_gene	-15.7878	1.87551	4.94e-28	1.76	5.17	29.8	2090
Bra011483_gene	-21.0307	3.43459	0.00234985	0	0.04	0.73	2085
Bra011484_gene	-18.4457	-1.57041	0.000175127	12.27	5.02	2.65	1478
Bra011487_gene	-14.8883	1.3397	5.16e-27	18.58	3.78	14.98	4139
Bra011488_gene	-13.1571	-1.11787	1.83e-64	74.65	53.29	38.61	3577
Bra011489_gene	-14.7286	-1.19077	9.62e-26	64.63	48.13	33.1	1476
Bra011498_gene	-19.2819	1.76216	0.00598812	0.17	0.4	2.12	2319
Bra011500_gene	-13.8741	1.35816	7.79e-55	195.41	32.63	131.41	1864
Bra011505_gene	-12.2101	-3.41781	0	583.54	945.54	139.13	768
Bra011506_gene	-16.9099	-2.72326	1.6e-30	0.3	6.8	1.62	3200
Bra011508_gene	-16.4923	1.5277	3.28e-12	2.08	1.75	7.89	2403
Bra011509_gene	-19.1485	-1.58576	0.00293506	4.59	2.13	1.18	2765
Bra011510_gene	-19.036	4.25402	1.73e-15	0.1	0.24	7.24	1811
Bra011513_gene	-34.755	30.5221	0.000244141	0	0.05	0.99	1395
Bra011515_gene	-19.115	-1.65287	0.00187823	36.23	6.55	3.44	479
Bra011520_gene	-16.5667	1.31542	4.59e-09	1.16	1.1	4.29	4845
Bra011521_gene	-17.9894	-2.48295	1.57e-12	6.03	5.32	1.57	1041
Bra011528_gene	-19.5307	-1.74034	0.00592461	3.61	3.23	1.6	716
Bra011529_gene	-12.1287	-2.85642	0	294.08	463.5	100.65	789
Bra011530_gene	-18.0915	-4.61866	6.18e-41	3.71	20.87	1.41	1068
Bra011538_gene	-14.9249	2.08344	6.38e-61	32.05	6.64	44.18	2641
Bra011540_gene	-16.9773	-2.75823	2.04e-29	1.85	12.45	2.93	1433
Bra011542_gene	-17.7053	-1.77626	2.92e-08	12.98	8.39	3.82	633
Bra011545_gene	-16.6333	-2.24742	5.72e-25	13.17	24.27	8.06	4440
Bra011546_gene	-15.2925	-2.476	2.78e-74	29.01	104.7	29.6	982
Bra011547_gene	-15.9671	-1.66767	5.33e-22	35.11	26.23	13.04	648
Bra011548_gene	-18.46	3.40602	4.52e-15	1.08	0.43	7.27	3384
Bra011553_gene	-17.5772	1.69762	7.34e-08	22.26	4.88	24.97	1077
Bra011557_gene	-14.4989	-1.37519	3.12e-39	59	65.32	39.69	1084
Bra011558_gene	-15.1534	2.37028	2.18e-67	9.65	4.4	35.81	1668
Bra011559_gene	-18.2588	1.57742	8.77e-05	1.48	2.8	12.2	432
Bra011561_gene	-34.0318	-31.9685	9.31e-10	0.71	7.3	0	315
Bra011565_gene	-13.7482	1.11364	1.03e-40	20.53	8.72	29.63	5712
Bra011571_gene	-17.4672	-1.7784	2.23e-09	3.32	3.35	1.53	2960
Bra011573_gene	-15.3782	-2.87527	6.31e-95	68.71	23.5	5.04	2302
Bra011576_gene	-16.3294	-2.09811	1.16e-26	24.98	17.77	6.5	1077
Bra011578_gene	-15.9836	-1.16871	3.5e-11	16.75	23.6	16.61	1565
Bra011580_gene	-19.0858	-2.2903	8.36e-06	19.85	3.57	1.12	696
Bra011582_gene	-17.2883	-4.41132	4.01e-65	13.62	26.44	2.07	741
Bra011583_gene	-16.0706	-1.67672	1.14e-20	33	14.81	7.26	1610
Bra011584_gene	-16.4555	3.94108	4.04e-75	6.22	1.1	26.49	2441
Bra011585_gene	-13.6832	-1.28169	2.53e-59	95.71	85.28	55.15	1340
Bra011586_gene	-15.3356	-1.03672	1.5e-13	20.24	18.96	14.58	1200
Bra011590_gene	-19.044	4.2379	1.73e-15	40.74	0.18	5.39	1882
Bra011599_gene	-15.1129	-1.3465	3.32e-25	56.77	24.82	15.4	2188
Bra011606_gene	-18.1485	-3.3347	1.75e-19	1.04	15.75	2.43	426
Bra011615_gene	-16.151	-1.04389	3.7e-08	17.02	5.73	4.35	3443
Bra011616_gene	-13.3976	-1.65661	7.94e-120	151.66	96.22	47.99	1684
Bra011617_gene	-17.4011	-1.21475	3.92e-05	5.58	3.95	2.7	3529
Bra011620_gene	-18.9457	-3.74034	9.05e-15	1.75	5.83	0.74	768
Bra011622_gene	-16.6485	-2.71999	1.49e-35	12.98	10.85	2.58	1404
Bra011624_gene	-17.5958	-1.99527	1.64e-10	18.8	14.53	5.83	908
Bra011633_gene	-16.6936	-1.50603	3.6e-11	0.81	7.42	4.09	1868
Bra011634_gene	-34.9783	-30.0755	0.00390625	12.21	2.43	0	249
Bra011636_gene	-21.4894	-3.8228	0.000976563	5.74	1.42	0.16	864
Bra011637_gene	-19.5098	-3.1383	2.27e-07	0.81	3.74	0.65	1770
Bra011638_gene	-17.544	3.2379	5.79e-25	0.04	0.14	1.9	11150
Bra011639_gene	-35.0475	29.9372	0.00390625	0	0	0.98	1605
Bra011643_gene	-18.5915	-2.9748	4.96e-12	6.81	6.05	1.31	1101
Bra011647_gene	-17.1621	-1.90663	6.81e-13	15.78	5.4	2.27	2892
Bra011650_gene	-13.8089	-2.3907	2.41e-190	32.53	101.84	30.55	1331
Bra011651_gene	-20.0744	3.34713	3.4e-05	0.57	0.29	4.67	1500
Bra011652_gene	-17.3345	-2.51794	6.24e-20	16.06	33.11	9.34	476
Bra011653_gene	-18.0632	-2.03139	2.32e-08	2.33	4.89	1.88	1523
Bra011654_gene	-15.3233	1.50442	4.14e-25	11.34	9.83	43.62	1486
Bra011655_gene	-17.0615	-2.86492	1.15e-30	43.07	14.11	3.09	855
Bra011657_gene	-20.6969	4.10201	1.94e-05	0.87	0.05	1.42	2302
Bra011659_gene	-16.1576	1.89309	1.21e-22	0.98	0.39	2.24	16723
Bra011660_gene	-18.0123	3.1314	9.55e-17	0	0.61	7.73	1891
Bra011661_gene	-18.6485	-2.58576	4.24e-09	29.5	4.31	1.12	978
Bra011664_gene	-14.1024	1.48929	4.26e-56	38.77	26.64	117.39	1327
Bra011666_gene	-18.1098	-1.29442	0.000756107	1.48	0.99	0.66	4727
Bra011667_gene	-19.7382	-2.15537	0.000910521	7.43	1.37	0.46	1986
Bra011668_gene	-18.3048	1.71636	2.93e-05	0.4	0.33	1.61	3870
Bra011670_gene	-16.0868	1.23347	4.1e-11	10.12	2.82	10.38	3752
Bra011671_gene	-16.9824	-2.74803	3.63e-29	10.03	8.24	1.94	1889
Bra011672_gene	-18.2242	-2.35331	9.09e-10	0.4	5.42	1.64	857
Bra011680_gene	-16.4379	-2.69638	1.02e-40	24.89	36.06	8.87	929
Bra011682_gene	-17.8365	1.82286	2.03e-07	0.54	1.12	6.17	2612
Bra011683_gene	-19.3488	2.15448	0.000191076	0.31	0.2	1.39	5325
Bra011686_gene	-18.3335	-2.73379	3.23e-12	47.62	12.7	3.12	375
Bra011688_gene	-11.5373	-2.93594	0	24.01	150.66	30.97	4198
Bra011690_gene	-16.6992	-1.35843	1.36e-09	5.5	4.27	2.64	2396
Bra011693_gene	-34.6235	30.7852	3.05e-05	0	0.04	1.79	1382
Bra011696_gene	-35.1235	29.7852	0.0078125	0	0	0.89	1225
Bra011697_gene	-15.9962	-6.31334	0	33.39	44.21	0.91	1953
Bra011700_gene	-13.9211	-1.84265	6.08e-104	30.66	35.73	15.68	3147
Bra011701_gene	-14.4982	-3.65154	1.73e-287	51.11	98.95	12.38	1722
Bra011706_gene	-14.984	-3.14277	3.81e-150	98.58	61.24	10.98	1316
Bra011713_gene	-13.3117	-1.48973	1.41e-102	27.38	97.81	54.79	3449
Bra011714_gene	-18.8488	2.18363	9.06e-06	1	0.5	3.25	2371
Bra011721_gene	-18.1556	1.37097	0.000766765	1.41	0.39	1.5	6732
Bra011724_gene	-19.8048	5.88629	7.61e-19	7.53	0.09	8.27	1824
Bra011725_gene	-19.0201	-1.59147	0.00256321	0.97	1.74	0.89	1514
Bra011728_gene	-18.8068	-3.57344	2.08e-14	10.54	8.15	1.06	1265
Bra011733_gene	-15.5788	-1.42699	5.75e-21	53.07	19.33	11.3	1937
Bra011734_gene	-13.9346	-2.05486	3.02e-128	84.92	53.77	20.37	2697
Bra011737_gene	-17.7819	-1.23784	0.000221964	4.1	3.27	2.21	1595
Bra011738_gene	-34.721	-30.59	0.000488281	0	3.22	0	659
Bra011739_gene	-15.2272	-1.44484	5.74e-27	22.38	24.63	14.24	1065
Bra011740_gene	-20.5307	2.43459	0.00753784	0.11	0.16	1.44	1712
Bra011741_gene	-17.8175	1.68593	1.46e-06	0.36	1.18	5.71	2141
Bra011745_gene	-16.5542	-1.12236	1.87e-07	18.21	6.01	4.36	2194
Bra011751_gene	-15.66	1.22454	6.76e-14	7.2	7.95	29.15	2318
Bra011755_gene	-18.4795	-5.8427	1.34e-51	13.02	8.21	0.22	2583
Bra011756_gene	-34.0297	31.9728	1.08e-09	0	0	2.27	3342
Bra011758_gene	-17.82	-1.25327	0.000183117	17.54	2.74	1.84	2088
Bra011761_gene	-34.9787	30.0747	0.00195312	0	0	0.63	1676
Bra011767_gene	-18.6392	-2.12236	2.04e-06	1.26	5.84	2.13	678
Bra011768_gene	-14.5398	1.14304	2.55e-25	7.52	5.55	19.25	6113
Bra011771_gene	-20.1969	3.10201	8.8e-05	25.3	0.18	2.38	1332
Bra011773_gene	-14.2508	-1.34051	3.3e-44	68.47	36.56	22.75	2040
Bra011775_gene	-18.8912	-2.10033	2.54e-05	1.34	2.2	0.81	1822
Bra011776_gene	-20.5307	2.43459	0.00753784	0	0.15	1.31	1412
Bra011777_gene	-17.7597	1.97648	3.79e-09	0.63	0.91	5.39	1602
Bra011779_gene	-17.0683	-1.3203	2.73e-07	1.01	6.29	3.92	1656
Bra011781_gene	-34.7084	30.6152	0.00012207	0	0	1.07	1735
Bra011782_gene	-20.9894	3.51705	0.00234985	1.24	0.05	0.95	2400
Bra011786_gene	-16.5082	1.76436	4.31e-16	24.72	4.25	22.35	1034
Bra011787_gene	-18.3529	1.62014	0.000152107	2.14	2.81	13.58	529
Bra011795_gene	-14.9899	-2.02018	1.15e-60	34.28	28.51	11.04	1757
Bra011801_gene	-17.8335	-1.73379	3.04e-07	1.29	4.76	2.21	1175
Bra011803_gene	-16.0694	-1.02252	2.09e-08	16.14	10.2	7.86	1572
Bra011805_gene	-19.9894	-4.8228	2.27e-13	7.83	7.94	0.43	558
Bra011807_gene	-19.2104	-4.38079	7.05e-18	20.06	4.3	0.32	1165
Bra011808_gene	-14.1772	-1.33047	8.06e-46	95.35	58.72	36.76	1128
Bra011810_gene	-16.375	-1.59398	3.22e-15	6.01	6.93	3.64	2471
Bra011812_gene	-16.3475	-4.29288	4.47e-115	102.5	117.28	9.61	276
Bra011813_gene	-12.4307	-2.01159	0	475.37	630.57	245.95	683
Bra011815_gene	-14.1637	-1.50668	4.18e-59	36.54	53.6	29.63	2464
Bra011818_gene	-16.433	-1.84688	1.55e-19	5.73	19.44	8.54	876
Bra011821_gene	-19.3285	1.66905	0.00293506	21.08	0.36	1.67	1738
Bra011825_gene	-16.2385	-1.34093	2.62e-12	27.43	23.31	14.4	540
Bra011828_gene	-14.5494	-2.01195	5.35e-81	51.23	36.88	14.42	1383
Bra011833_gene	-20.1969	3.10201	8.8e-05	3.34	0.3	2.86	831
Bra011835_gene	-18.257	1.16816	0.00368996	2.97	1.31	4.49	2037
Bra011843_gene	-14.6225	1.64326	1.12e-47	31.73	9.54	46.86	2196
Bra011844_gene	-15.9524	1.63663	1.61e-19	23.2	3.19	15.5	2461
Bra011853_gene	-34.6647	30.7027	6.1e-05	0	0	1.26	1236
Bra011860_gene	-14.8663	1.38371	1.92e-29	2.85	1.37	5.58	14790
Bra011861_gene	-18.2819	-1.06791	0.00750818	3.79	3.09	2.31	2155
Bra011862_gene	-15.4675	-1.24086	2.02e-17	19.74	5.77	3.83	3585
Bra011865_gene	-18.9672	-1.94833	0.000182166	1.33	0.73	0.3	4640
Bra011869_gene	-12.9896	-2.74453	0	482.41	396.17	93.04	766
Bra011873_gene	-18.3912	-1.37534	0.00101585	6.06	2.23	1.39	1546
Bra011875_gene	-20.6707	4.15448	1.05e-05	0	0.03	0.97	2589
Bra011877_gene	-14.1602	-3.9105	0	40.69	116.8	12.21	1322
Bra011879_gene	-20.0973	-4.60707	1.46e-11	10.01	3.74	0.24	2662
Bra011880_gene	-16.8147	-1.50648	1.36e-10	5.51	5.51	3.09	2945
Bra011886_gene	-16.897	-1.4979	8.9e-10	3.78	9.7	5.4	961
Bra011887_gene	-16.2435	1.83898	4.34e-20	4.72	2.13	11.99	2887
Bra011890_gene	-17.7638	1.18363	0.000437922	0.29	1.55	5.54	1170
Bra011891_gene	-18.8285	-2.50087	2.1e-07	7.16	10.75	2.91	297
Bra011893_gene	-15.799	3.89787	1.26e-115	1.82	3.72	87.08	1141
Bra011896_gene	-20.5522	-5.69727	3.64e-12	3.1	2.91	0.09	2048
Bra011898_gene	-15.8229	-3.64618	5.41e-116	52.56	38.39	4.86	1087
Bra011899_gene	-16.4691	1.91394	1.07e-18	16.45	4.27	25.28	985
Bra011900_gene	-18.1002	-1.20036	0.00185823	0.13	1.02	0.68	3556
Bra013258_gene	-19.96	-2.23784	0.000855446	15.42	1.02	0.33	2307
Bra013259_gene	-14.6405	-1.15099	2.24e-25	135.76	29.19	20.64	1612
Bra013262_gene	-16.8926	-1.10807	5.6e-06	1.76	12.86	9.31	576
Bra013263_gene	-15.7119	2.30683	1.2e-43	0.55	6.27	48.65	899
Bra013269_gene	-15.4766	-1.25912	1.67e-17	22.87	30.03	19.66	860
Bra013272_gene	-18.6285	3.59505	1.87e-14	0.13	0.49	9.34	1173
Bra013275_gene	-15.7976	1.56091	3.58e-20	68.37	3.34	15.32	2659
Bra013283_gene	-17.8912	-1.84927	5.6e-08	23.04	6.98	3.02	1153
Bra013285_gene	-15.0789	1.40648	2.67e-26	3.9	5.41	22.6	2702
Bra013286_gene	-15.8543	1.21654	3.17e-12	11.75	2.04	7.36	3523
Bra013293_gene	-17.9782	1.19957	0.000901004	6.18	2.55	8.91	1018
Bra013298_gene	-35.1235	29.7852	0.0078125	0.19	0	0.45	1746
Bra013301_gene	-16.0065	1.66905	1.82e-19	10.92	16.37	80.99	321
Bra013302_gene	-18.2242	1.64669	2.57e-05	1.28	0.64	3.19	2274
Bra013304_gene	-17.0587	-1.63711	7.09e-11	8.14	10.94	5.54	720
Bra013306_gene	-16.8973	-2.08826	5.83e-18	7.79	33.8	12.42	863
Bra013312_gene	-17.3282	-1.2927	4.55e-06	2.99	9.69	6.3	1076
Bra013313_gene	-17.0693	1.26852	2.1e-06	2	1.4	5.16	4487
Bra013316_gene	-32.1261	-35.7799	4.62e-128	19.92	16.85	0	2223
Bra013317_gene	-16.9894	1.51705	3.62e-09	0.2	1.24	5.6	5951
Bra013319_gene	-34.5475	30.9372	0.000144958	0	0	7.29	237
Bra013320_gene	-13.2977	1.26654	1.61e-70	31.52	32.69	123.5	2095
Bra013325_gene	-34.6647	30.7027	6.1e-05	12.54	0.14	4.29	794
Bra013326_gene	-16.6377	-1.91161	5.43e-18	32.01	36.27	15.07	421
Bra013338_gene	-19.6516	-2.85451	4.65e-06	0.15	2.68	0.57	1742
Bra013340_gene	-15.6719	-1.52629	4.01e-22	40.49	13.35	7.29	1485
Bra013343_gene	-16.003	-1.00598	2.14e-08	9.76	19.41	15.16	896
Bra013349_gene	-18.1675	-1.17894	0.00222753	5.03	4.93	3.39	872
Bra013354_gene	-19.6837	-2.79038	8.43e-06	1.42	2.02	0.53	981
Bra013360_gene	-16.9507	-2.72528	6.45e-30	7.64	8.2	1.95	2696
Bra013361_gene	-19.6772	2.97162	1.29e-05	2.27	0.29	3.58	2011
Bra013363_gene	-11.8773	1.35911	3.24e-213	71.63	73.22	295.18	2377
Bra013368_gene	-16.8613	-1.07914	1.03e-05	13.83	13.82	10.38	1042
Bra013369_gene	-17.084	-1.7812	5.84e-12	8.33	4.76	2.16	2401
Bra013372_gene	-17.5987	-1.51537	6.4e-07	2.33	1.5	0.84	3542
Bra013373_gene	-16.4297	-1.64268	1.91e-15	7.44	17.05	8.67	717
Bra013375_gene	-16.6427	-1.29924	6.79e-09	20.65	10.94	6.97	1322
Bra013376_gene	-16.2393	-2.76026	2.84e-49	40.22	27.08	6.35	1251
Bra013379_gene	-16.813	-1.61298	6.18e-12	4.53	4.95	2.56	1953
Bra013381_gene	-15.1101	-1.32273	2.23e-24	21.88	15.49	9.77	2505
Bra013382_gene	-13.287	1.20596	9.38e-65	140.3	75.11	272.41	1069
Bra013391_gene	-35.1235	29.7852	0.0078125	0.34	0	0.51	1527
Bra013398_gene	-16.5184	1.88827	7.35e-18	5.62	1.96	11.43	3826
Bra013399_gene	-21.5744	-3.65287	0.00195312	0.44	0.5	0.06	1485
Bra013400_gene	-17.9022	-1.59629	4.19e-06	2.39	0.93	0.48	5826
Bra013402_gene	-21.1707	-4.46023	1.53e-05	0.68	1.01	0.07	2095
Bra013403_gene	-18.5829	1.41126	0.00219019	0	0.58	2.48	1629
Bra013405_gene	-13.8828	-1.69125	4.4e-90	15.96	18.19	8.85	7507
Bra013406_gene	-19.5098	-7.78216	1.71e-49	54.76	24.4	0.34	569
Bra013408_gene	-19.6969	-2.23784	0.000533521	0	2.72	0.88	1346
Bra013419_gene	-35.0475	29.9372	0.00390625	0.11	0	0.83	1217
Bra013426_gene	-20.0744	5.34713	4.29e-13	0.28	0.15	6.92	1461
Bra013427_gene	-33.721	-32.59	1.42e-14	2.84	4.88	0	723
Bra013430_gene	-16.0454	-1.30999	4.81e-13	18.83	8.89	5.61	2425
Bra013434_gene	-35.0475	29.9372	0.00390625	1.26	0	0.85	2472
Bra013443_gene	-19.8285	2.66905	0.000324914	0.5	0.08	0.78	4433
Bra013444_gene	-18.2525	-2.29673	4.47e-09	8.08	2.38	0.75	1836
Bra013449_gene	-17.4782	1.13854	0.000237468	0.37	1.49	5.15	2877
Bra013450_gene	-11.9531	-1.82679	0	582.33	394.91	175.09	1707
Bra013458_gene	-11.2968	-2.07991	0	893.59	351.93	130.94	1413
Bra013463_gene	-35.1235	29.7852	0.0078125	0.01	0	2.42	321
Bra013464_gene	-20.0201	2.28573	0.00661075	0	0.1	0.77	3430
Bra013468_gene	-15.6394	1.72125	2.52e-26	9.75	7.45	38.23	1416
Bra013469_gene	-20.4894	2.51705	0.00442505	1.03	0.07	0.71	2310
Bra013473_gene	-35.0475	29.9372	0.00390625	0	0	0.55	1581
Bra013475_gene	-15.2507	2.42367	2.47e-65	2.43	4.22	35.38	1608
Bra013476_gene	-12.3724	-1.14416	7.28e-115	611.47	105.35	74.96	2006
Bra013478_gene	-34.721	-30.59	0.000488281	12.63	0.55	0	1569
Bra013480_gene	-15.1821	-5.65287	0	46.48	95.55	3.04	1215
Bra013485_gene	-17.966	1.38895	0.000126611	0.18	0.49	1.95	3278
Bra013491_gene	-19.2597	-1.94238	0.000324063	0	4.77	2.07	1134
Bra013495_gene	-19.6969	2.93209	2.24e-05	16.55	0.89	10.96	291
Bra013499_gene	-18.0858	1.32441	0.000642807	0.75	0.31	1.23	6571
Bra013503_gene	-18.5123	-1.43714	0.000621043	12.14	3.72	2.15	723
Bra013506_gene	-33.5746	-32.8828	1.39e-17	3.43	6.85	0	1902
Bra013508_gene	-16.241	1.66905	5.34e-17	13.03	3.77	18.64	6628
Bra013510_gene	-15.3123	-1.81726	2.39e-39	15.56	14.1	6.32	2708
Bra013512_gene	-19.5307	4.43459	3.07e-12	0	0.23	7.87	3039
Bra013514_gene	-18.0085	2.56012	2.81e-12	13.21	1.6	14.61	2458
Bra013518_gene	-18.6209	1.61016	0.000535436	4.5	0.36	1.63	2538
Bra013527_gene	-16.1153	-1.71846	6.09e-21	26.07	33.36	16.02	844
Bra013528_gene	-14.7548	-2.42282	2.47e-102	82.34	58.03	17.04	1747
Bra013530_gene	-17.8048	-1.28364	0.000126611	3.04	6.12	3.95	678
Bra013535_gene	-16.5653	2.1904	1.2e-22	0.64	1.42	10.04	5473
Bra013537_gene	-14.487	-3.38936	5.32e-247	34.15	96.92	14.61	1125
Bra013539_gene	-12.8013	-3.51443	0	36.89	210.68	28.99	1783
Bra013540_gene	-14.3934	-1.29093	2.33e-37	58.35	45.25	29.08	1491
Bra013541_gene	-18.9134	1.66905	0.000824082	0.25	0.77	3.84	1801
Bra013547_gene	-34.7084	30.6152	0.00012207	7.13	0	0.79	2028
Bra013549_gene	-17.356	-1.17072	3.3e-05	9.62	2	1.41	2763
Bra013550_gene	-14.5885	1.58628	1.79e-45	16.37	4.01	18.85	6233
Bra013556_gene	-19.3655	3.59505	3.26e-09	0.54	0.15	2.42	3112
Bra013563_gene	-16.7276	-1.00651	1.22e-05	10.68	9.38	7.27	1590
Bra013565_gene	-14.4127	-1.46157	4.81e-47	55.01	71.85	40.98	854
Bra013566_gene	-15.7481	-4.19632	6.21e-165	106.8	113.65	9.86	558
Bra013568_gene	-20.6454	4.20511	5.65e-06	0.47	0.05	1.32	1896
Bra013569_gene	-19.5307	-5.74034	1.65e-24	30.6	7.25	0.21	822
Bra013571_gene	-34.297	-31.438	9.54e-07	0	1.99	0	801
Bra013572_gene	-18.0772	2.69762	1.54e-12	2.12	0.28	2.89	10936
Bra013575_gene	-16.336	1.01009	8.52e-07	1.48	3.03	9.55	2395
Bra013583_gene	-20.3447	2.80656	0.000855446	0.28	0.16	1.2	1581
Bra013584_gene	-11.1742	1.97385	0	44.69	82.16	507.48	3019
Bra013587_gene	-18.1232	2.33064	3.17e-09	0.05	0.45	3.26	2777
Bra013592_gene	-16.4666	1.84756	1.31e-17	16.38	5.15	28.87	1583
Bra013596_gene	-18.6031	3.11972	5.54e-12	0.06	0.28	3.66	2863
Bra013599_gene	-12.7181	-1.31511	5.88e-120	25.58	55.02	34.79	5334
Bra013602_gene	-13.9408	-2.88636	5.77e-257	163.95	109.68	23.39	1049
Bra013606_gene	-16.4055	1.34004	2.54e-10	9.7	3.44	13.6	2370
Bra013608_gene	-16.2877	1.4647	3.45e-13	5.07	14.13	60.76	1014
Bra013609_gene	-20.7819	-5.23784	7.45e-09	4.13	6.44	0.26	1031
Bra013611_gene	-16.2891	-1.68987	4.75e-18	12.12	17.85	8.73	840
Bra013624_gene	-15.5166	1.26291	3.98e-16	9.69	3.87	14.48	4264
Bra013625_gene	-17.2024	-2.1383	6.92e-16	2.67	13.31	4.75	636
Bra013627_gene	-15.7872	-2.40839	6.21e-50	27.88	30.76	9.18	807
Bra013628_gene	-15.7553	-2.4723	2.94e-54	15.39	26.91	7.68	1516
Bra013630_gene	-17.9876	-5.21184	1.59e-58	22.81	29.62	1.4	483
Bra013632_gene	-14.7366	-1.22873	4.3e-27	35.96	27.82	18.67	2227
Bra013634_gene	-14.5212	-1.74791	2.69e-62	285.16	30.15	14.12	1575
Bra013643_gene	-15.8949	1.09863	4.72e-10	10.93	5.15	17.26	7770
Bra013646_gene	-20.2242	-2.35331	0.00442505	1.73	1.25	0.46	1461
Bra013650_gene	-16.8804	1.09129	1.46e-05	2.47	6.22	20.52	945
Bra013652_gene	-18.441	2.9992	4.69e-12	1.22	0.63	7.07	1422
Bra013655_gene	-16.8713	-1.29379	7.28e-08	8.77	5.64	3.65	2037
Bra013656_gene	-18.2276	-2.00651	2.75e-07	9.46	1.42	0.55	5705
Bra013658_gene	-33.7313	32.5694	1.65e-13	3.14	0	5.6	2598
Bra013659_gene	-18.7525	3.99098	4.14e-17	4.26	0.23	4.85	2511
Bra013660_gene	-17.9219	2.73318	4.72e-14	34.02	0.54	5.3	2657
Bra013661_gene	-15.7995	3.32617	1.83e-84	4.19	1.23	18.98	6557
Bra013662_gene	-17.8285	3.49913	9.74e-24	0.42	0.36	6.44	10407
Bra013665_gene	-19.2597	1.80656	0.00393317	1.13	0.08	0.44	10184
Bra013668_gene	-16.8297	2.54876	1.79e-25	5.26	1.06	9.45	3236
Bra013669_gene	-18.4733	-1.35914	0.00119512	21.05	2.51	1.54	4755
Bra013675_gene	-13.8883	1.26169	2.72e-47	54.54	16.92	63.61	2750
Bra013677_gene	-16.9919	-1.20307	1.76e-06	7.2	3.58	2.48	2590
Bra013679_gene	-19.5858	-2.01544	0.00151372	5.1	0.79	0.29	2769
Bra013681_gene	-20.1454	3.20511	0.000179991	0.03	0.04	0.64	11842
Bra013687_gene	-34.1862	31.6596	1.12e-07	0	0	2.37	1934
Bra013689_gene	-18.7417	-1.7035	0.000247088	0.41	3.07	1.59	1035
Bra013691_gene	-16.9851	-2.33568	5.27e-21	0.67	3.78	1.19	2808
Bra013699_gene	-20.8447	3.80656	0.000221252	0	0.08	1.79	1062
Bra013701_gene	-35.1235	29.7852	0.0078125	0	0	0.73	1065
Bra013702_gene	-19.4894	-4.65287	8.05e-16	35.54	3.87	0.24	1101
Bra013714_gene	-15.5563	-1.09972	4.74e-13	9.83	14.53	10.61	2106
Bra013715_gene	-19.2933	-2.60041	7.43e-06	105.74	3.26	0.96	720
Bra013716_gene	-17.7303	-1.25234	0.000186799	2.51	5.43	3.53	1443
Bra013719_gene	-15.759	1.19321	9.59e-13	20.52	4.61	16.53	2368
Bra013720_gene	-34.755	30.5221	0.000244141	1.67	0	1.05	2226
Bra013734_gene	-17.7525	1.34713	4.5e-05	0.25	1.36	5.18	2951
Bra013735_gene	-12.6779	1.83554	3.31e-221	65.28	26.26	147.39	4007
Bra013739_gene	-14.1408	2.32835	2.27e-129	79.63	28.76	226.2	525
Bra013741_gene	-13.3825	-1.58381	1.55e-110	366.98	135.41	71.1	729
Bra013742_gene	-19.0858	-2.2903	8.36e-06	0.18	3.51	1.17	1407
Bra013743_gene	-18.1285	-3.9008	1.79e-28	19.72	14.08	1.61	2265
Bra013744_gene	-17.888	1.54507	2.37e-05	7.21	1.43	6.44	2346
Bra013745_gene	-18.6707	-7.46023	5.4e-79	27.03	32.04	0.42	606
Bra013752_gene	-18.6675	-4.8228	2.64e-30	28.74	25.29	1.4	383
Bra013754_gene	-14.9596	1.29769	1.61e-24	6.58	4.25	16.41	3547
Bra013755_gene	-20.0744	-4.65287	7.28e-12	23.51	11.93	0.73	237
Bra013756_gene	-19.4045	-1.65287	0.00813006	0.67	0.94	0.46	2778
Bra013760_gene	-20.4317	-2.76835	0.00131226	0.27	1.36	0.31	1046
Bra013761_gene	-14.4264	1.13334	4.41e-27	34.96	19.75	68.15	1535
Bra013762_gene	-15.7503	1.31562	6.69e-15	8.56	3.44	13.4	4393
Bra013764_gene	-14.4942	1.91824	5.11e-70	21.38	6.78	40.23	2481
Bra013766_gene	-18.1936	3.49397	8.49e-19	0	0.41	7.23	3473
Bra013769_gene	-19.2003	-3.75721	3.18e-13	4.47	4.1	0.56	5277
Bra013770_gene	-15.8973	1.1678	4.17e-11	19.79	5.48	19.2	1979
Bra013772_gene	-17.0829	-3.717	1.52e-51	14.11	17.21	2.06	1515
Bra013776_gene	-16.6453	1.2216	9.54e-08	45.25	8.85	32.32	441
Bra013777_gene	-14.7888	-5.17933	0	129.67	110.32	4.84	1252
Bra013778_gene	-18.2534	-2.12	6.21e-08	4.28	3.65	1.34	1672
Bra013779_gene	-16.8467	-2.5374	6.14e-28	24.68	28.88	7.82	1325
Bra013781_gene	-18.7819	-2.06791	5.54e-06	0.06	1.51	0.57	2594
Bra013782_gene	-19.5522	-3.69727	7.84e-10	0.97	6.13	0.74	465
Bra013784_gene	-15.3233	1.42078	1.33e-22	4.44	3.67	15.48	4894
Bra013785_gene	-15.8483	-3.93519	7.46e-133	4.93	122.32	12.72	330
Bra013786_gene	-12.8404	1.20762	6.48e-88	14.44	25.56	92.86	2805
Bra013789_gene	-15.9469	-1.79872	8.9e-26	21.2	9.94	4.53	2676
Bra013793_gene	-15.1575	1.27251	1.55e-20	15.68	10.39	39.23	2151
Bra013796_gene	-16.8087	-2.76535	1.24e-33	17.99	26.12	6.02	531
Bra013802_gene	-17.0065	1.66905	1.36e-10	5.89	8.25	40.58	1251
Bra013808_gene	-17.4721	-1.21359	3.89e-05	8.23	5.15	3.54	1568
Bra013809_gene	-17.2647	-5.35331	1.14e-100	10.14	19.76	0.76	3204
Bra013810_gene	-15.9771	1.08409	1.81e-09	0.75	3.14	10.39	3866
Bra013817_gene	-18.1485	-1.58576	2.17e-05	13.62	5.44	2.79	1148
Bra013818_gene	-17.9795	1.53695	2.18e-05	1.75	0.41	1.85	6714
Bra013819_gene	-15.4068	2.55016	2.04e-65	2.29	3.14	28.82	3196
Bra013822_gene	-18.1936	3.49397	8.49e-19	0.17	0.89	15.85	678
Bra013823_gene	-18.1232	2.33064	3.17e-09	0.42	0.71	5.62	3037
Bra013825_gene	-14.6769	-1.20989	2.38e-27	34.95	16.77	11.4	2954
Bra013826_gene	-17.4078	-2.17225	5.82e-14	20.57	17.99	6.26	414
Bra013827_gene	-18.0632	1.96861	1.94e-07	0.84	0.82	4.75	3184
Bra013828_gene	-34.6235	30.7852	3.05e-05	88.66	0	3.42	465
Bra013831_gene	-15.5372	2.96572	2.23e-80	1.23	4.23	51.15	2031
Bra013833_gene	-20.0858	5.32441	8.14e-13	0.46	0.07	4.49	1551
Bra013842_gene	-35.1235	29.7852	0.0078125	0	0	0.42	3535
Bra013846_gene	-14.6665	-1.85395	2.98e-63	270.93	212.2	92.15	408
Bra013848_gene	-16.3051	1.59809	3.7e-15	27.18	4.52	21.23	2150
Bra013849_gene	-15.8296	1.15702	1.76e-11	10.48	5.82	20.19	2497
Bra013853_gene	-14.5536	-1.78614	1.85e-63	32.47	46.67	21.27	3062
Bra013856_gene	-15.281	-1.05477	3.44e-14	31.35	19.47	14.73	1926
Bra013861_gene	-15.6115	1.81528	4.52e-30	10.16	8.02	44.02	1658
Bra013863_gene	-11.6621	-1.14644	2.16e-187	1011.2	437.19	310.65	1676
Bra013867_gene	-19.3406	3.64481	1.02e-09	0.41	0.62	9.25	842
Bra013871_gene	-18.2819	-3.06791	9.43e-16	1.45	3.97	0.74	4209
Bra013873_gene	-15.8669	-2.97917	5.99e-73	77.71	26.55	5.29	1077
Bra013882_gene	-18.5758	2.7296	9.09e-10	4.09	0.54	5.67	1128
Bra013887_gene	-17.079	-2.22478	1.53e-18	7.34	6.88	2.31	2698
Bra013888_gene	-16.3684	-2.7772	1.81e-45	12.67	11.66	2.69	2195
Bra013891_gene	-19.8126	-5.17644	1.11e-16	0	7.03	0.3	2932
Bra013894_gene	-19.2347	-3.6885	1.18e-12	0.9	2.81	0.34	2072
Bra013895_gene	-15.5269	-6.3469	0	66.79	114.06	2.2	1986
Bra013902_gene	-19.9894	-2.8228	3.59e-05	0	1.83	0.41	1839
Bra013905_gene	-16.4454	-1.30329	2.51e-10	19.7	11.54	7.4	2108
Bra013906_gene	-13.4262	1.18091	1.1e-56	4.32	25	89.05	2647
Bra013907_gene	-13.7824	-1.45936	1.1e-71	57.62	44.62	25.56	2150
Bra013909_gene	-15.6931	-2.59663	2.67e-62	57.67	49.33	12.95	573
Bra013910_gene	-16.5138	-2.26431	4.16e-27	6.82	18.93	6.17	1250
Bra013911_gene	-16.2899	-2.31339	5.05e-33	79.59	29.17	9.27	582
Bra013917_gene	-21.1707	-4.46023	1.53e-05	0	3.03	0.21	417
Bra013922_gene	-20.3285	-2.9748	0.000402451	3.33	1.57	0.3	1485
Bra013925_gene	-19.4894	-2.65287	1.09e-05	0.44	1.36	0.34	1524
Bra013927_gene	-20.1707	-2.46023	0.00257683	0.51	1.16	0.39	1992
Bra013931_gene	-16.3594	-2.17441	8.43e-28	111.95	15.88	5.55	1804
Bra013941_gene	-35.1235	29.7852	0.0078125	0.09	0	0.65	2805
Bra013943_gene	-34.9787	30.0747	0.00195312	0	0	1.01	1399
Bra013947_gene	-17.8956	-1.01043	0.00244423	5.93	1.3	1.01	2724
Bra013948_gene	-16.2547	1.42375	1.36e-12	7.32	3.69	15.41	1305
Bra013955_gene	-15.0297	1.13696	2.86e-18	9.17	14.38	49.63	855
Bra021086_gene	-18.0758	1.7296	5.66e-06	0.23	0.83	4.32	1554
Bra021090_gene	-13.9704	2.2387	1.14e-134	0	11.75	87.26	6663
Bra021096_gene	-18.2435	-1.9748	4.47e-07	13.1	5.98	2.39	651
Bra021099_gene	-15.9055	-1.201	3.31e-12	35.7	11.67	7.99	2105
Bra021100_gene	-15.8566	3.13894	7.87e-72	3.56	1.48	20.45	3472
Bra021104_gene	-18.5468	-1.2123	0.00380165	66.93	10.42	7.14	237
Bra021105_gene	-16.3434	1.40824	1.55e-11	9.98	2.55	10.48	2588
Bra021108_gene	-18.8285	3.19512	2.24e-10	0.16	0.35	4.39	2733
Bra021109_gene	-19.2104	3.07505	1.21e-07	0.09	0.14	1.85	3994
Bra021110_gene	-34.5845	30.8632	1.53e-05	0	0	2.15	1160
Bra021112_gene	-18.627	-1.93298	1.47e-05	0.31	4.08	1.68	1062
Bra021115_gene	-15.1096	-1.0329	2.73e-15	18.89	19.03	14.64	2796
Bra021117_gene	-13.893	1.28128	2.24e-48	1.14	43.31	165.21	1158
Bra021118_gene	-19.8126	-5.17644	1.11e-16	5.65	4.08	0.25	1871
Bra021121_gene	-18.7207	-2.44137	4e-08	0.11	1.63	0.47	2673
Bra021122_gene	-16.1285	1.9512	3.34e-24	8.06	4.46	26.61	4712
Bra021128_gene	-16.1297	1.72667	3.3e-19	12.74	6.32	32.4	1968
Bra021131_gene	-15.9555	-1.46219	7.97e-17	16.09	29.42	16.84	1148
Bra021135_gene	-16.663	-1.25859	2e-08	61.42	27.07	17.74	671
Bra021136_gene	-16.525	-2.40671	9.82e-31	9.67	20.07	6.02	1080
Bra021139_gene	-20.2819	2.93209	0.000277162	0.14	0.22	2.71	2392
Bra021144_gene	-16.4216	-1.50087	1.98e-13	38.07	27.66	15.39	599
Bra021146_gene	-35.1235	29.7852	0.0078125	0.41	0	0.4	1929
Bra021149_gene	-18.5744	8.34713	7.3e-107	0.24	0.06	33.31	3460
Bra021150_gene	-13.632	-2.78761	1.58e-295	22.93	42.16	9.61	6032
Bra021153_gene	-14.1173	2.84244	2.06e-194	0	10.34	116.65	2241
Bra021154_gene	-34.9783	-30.0755	0.00390625	2.91	0.61	0	1122
Bra021160_gene	-16.811	-4.39498	5.46e-89	16.07	26.78	2	1531
Bra021164_gene	-18.5227	3.80656	9.4e-18	0	0.52	9.72	1269
Bra021168_gene	-19.1837	-1.79038	0.000821395	0.17	0.75	0.34	4293
Bra021170_gene	-17.8592	-1.26954	0.000149482	15.18	2.3	1.49	6716
Bra021172_gene	-11.9509	1.33549	8.81e-196	93.92	157.3	624.26	1369
Bra021173_gene	-20.9894	3.51705	0.00234985	0.03	0.02	0.37	8311
Bra021174_gene	-34.721	-30.59	0.000488281	0	4.5	0	610
Bra021175_gene	-34.1858	-31.6604	5.96e-08	8.58	2.42	0	1747
Bra021184_gene	-16.7479	-1.64016	4.24e-13	4.94	12.13	6.09	1381
Bra021187_gene	-12.149	-2.90514	0	477.66	723.34	151.97	1021
Bra021189_gene	-16.5027	5.08963	3.04e-125	0	2.04	103.92	939
Bra021190_gene	-35.1235	29.7852	0.0078125	0	0	1.12	1655
Bra021197_gene	-19.7597	2.80656	6.62e-05	0.96	0.13	1.43	2987
Bra021200_gene	-15.3773	-1.89347	5.24e-41	47.13	37.68	16	966
Bra021202_gene	-16.5542	-1.35331	3.77e-10	9.37	9.63	5.94	1735
Bra021203_gene	-15.5992	2.43598	9.06e-53	8.92	1.42	11.91	8852
Bra021205_gene	-15.5123	1.30132	3.21e-17	3.41	4.41	17.03	3363
Bra021206_gene	-16.3731	-1.0399	2.22e-07	12.5	22.06	16.87	545
Bra021210_gene	-17.7717	1.45675	1.73e-05	4.76	0.85	3.62	1959
Bra021211_gene	-19.3912	2.06959	0.00050826	0.33	0.77	5.16	749
Bra021221_gene	-20.1454	3.20511	0.000179991	1.14	0.86	8.69	525
Bra021224_gene	-16.9733	1.64086	3.47e-10	1.68	4.4	21.44	713
Bra021230_gene	-18.7819	2.76216	3.38e-08	0.08	0.4	3.88	3695
Bra021234_gene	-18.3077	-1.69035	2.72e-05	19.64	11.23	5.66	555
Bra021242_gene	-16.9792	1.04171	6.13e-05	0.72	3.04	9.75	2121
Bra021248_gene	-16.7607	-1.6144	3.25e-12	5.52	11.8	6.11	1858
Bra021249_gene	-18.8592	-4.43947	3.43e-23	2.07	11.11	0.8	543
Bra021254_gene	-17.3063	-1.20541	1.96e-05	5.4	6.12	4.23	1228
Bra021256_gene	-34.9783	-30.0755	0.00390625	0	2.6	0	249
Bra021258_gene	-17.2102	4.73562	7.18e-66	9.7	1.76	73.96	613
Bra021263_gene	-17.3051	-1.93298	5.03e-12	4.38	8.9	3.66	2473
Bra021266_gene	-15.4235	2.30906	6.94e-53	11.31	2.76	21.24	3348
Bra021273_gene	-15.1033	-1.3364	7.44e-25	83.19	70.44	43.86	1105
Bra021274_gene	-17.3532	3.87069	3.44e-40	2.11	0.95	21.85	1240
Bra021276_gene	-17.4764	1.49599	1.48e-06	0.74	1.87	8.35	1864
Bra021277_gene	-15.9782	1.12067	4.7e-10	2.74	3.37	11.54	2222
Bra021279_gene	-19.9134	-2.33095	0.000488281	0	0.84	0.25	3077
Bra021281_gene	-13.9361	-2.77573	2.59e-237	49.26	95.65	21.99	2627
Bra021285_gene	-17.7276	-2.17644	4.39e-12	4.56	5.84	2.01	1720
Bra021288_gene	-14.7214	-1.95806	5.31e-68	49.79	32.49	13.19	2080
Bra021289_gene	-18.0065	1.66905	7.51e-06	0	0.47	2.33	3799
Bra021291_gene	-18.6485	2.58417	3.6e-08	0.03	0.36	3.39	6499
Bra021292_gene	-14.4867	1.73781	7.36e-58	39.18	9.43	49.31	2662
Bra021298_gene	-20.8447	3.80656	0.000221252	1.24	0.05	1.16	1797
Bra021300_gene	-17.1497	1.38275	3.52e-07	4.78	1.65	6.71	1596
Bra021301_gene	-20.9504	3.59505	0.00131226	0.21	0.08	1.52	1527
Bra021302_gene	-17.9795	1.53695	2.18e-05	14.56	1.88	8.61	1357
Bra021304_gene	-19.1969	1.93209	0.00106502	0.33	0.76	4.59	678
Bra021315_gene	-20.9134	-4.9748	1.19e-07	0.57	4.4	0.22	482
Bra021317_gene	-18.8782	-3.87527	1.86e-16	9.96	5.27	0.56	927
Bra021319_gene	-19.3529	1.62014	0.00455138	28.88	2.27	10.99	411
Bra021320_gene	-34.916	30.2002	0.000976563	0	0	1.5	4780
Bra021323_gene	-16.8091	-1.32205	2.54e-08	16.14	6.12	3.84	1769
Bra021326_gene	-20.3782	-4.04519	8.05e-07	6.3	1.79	0.17	1088
Bra021328_gene	-18.5046	-4.6225	8.63e-32	11.81	7.7	0.49	9265
Bra021329_gene	-17.8697	-2.41841	3.6e-13	4.59	2.21	0.64	3332
Bra021330_gene	-18.8068	-3.57344	2.08e-14	5.52	5.55	0.73	1567
Bra021332_gene	-18.6061	3.63991	3.3e-15	1.53	0.98	19.2	564
Bra021339_gene	-15.0321	1.54672	1.66e-32	8.19	6.03	27.57	3764
Bra021340_gene	-16.0286	1.72277	1.03e-20	3.49	3.14	16.07	3065
Bra021343_gene	-17.0522	-2.69727	2.6e-27	7.66	16.84	4.08	832
Bra021350_gene	-19.4134	-3.33095	1.05e-08	9.66	1.38	0.22	8376
Bra021352_gene	-17.3501	-1.24898	9.45e-06	1.57	2.47	1.64	14305
Bra021354_gene	-17.8934	-1.40011	5.57e-05	2.67	4.01	2.39	1014
Bra021365_gene	-18.9504	-2.9008	4.21e-09	1.39	4.15	0.95	1554
Bra021369_gene	-17.1858	-1.85932	4.44e-12	3.89	3.64	1.58	2484
Bra021370_gene	-19.1361	-3.88553	1.19e-14	0	3.09	0.38	1697
Bra021371_gene	-18.8285	-2.80488	5.81e-09	1.74	5.97	1.34	1143
Bra021372_gene	-18.3009	1.97516	1.53e-06	5.03	0.29	1.82	6638
Bra021374_gene	-16.7529	1.27498	1.16e-07	9.38	2.4	8.96	3215
Bra021375_gene	-14.5816	-2.49876	1.48e-122	121.4	175.73	48.96	1296
Bra021376_gene	-19.1361	2.57979	5.54e-06	0.7	0.24	2.29	2846
Bra021377_gene	-16.9466	1.78896	2.91e-12	1.81	0.77	4.1	4160
Bra021378_gene	-17.9672	-1.35742	0.000141637	13.79	7.33	4.58	1204
Bra021385_gene	-17.2325	-2.07818	8.68e-15	144.3	14.47	5.39	561
Bra021393_gene	-17.713	-4.73182	4.95e-56	3.53	15.08	0.89	1186
Bra021396_gene	-11.3174	1.40527	0	288.73	390.72	1627.19	375
Bra021397_gene	-19.6454	2.20511	0.00087791	0.68	0.22	1.53	4445
Bra021399_gene	-19.0858	-3.01544	2.78e-09	3.39	8.79	1.85	363
Bra021401_gene	-17.826	-2.9748	4.4e-20	3.12	11.47	2.33	738
Bra021405_gene	-18.0987	1.48463	0.000120629	12.01	2.97	12.88	1010
Bra021406_gene	-16.0448	-1.39554	8.62e-15	11.18	4.05	2.44	4704
Bra021410_gene	-18.0046	-1.6225	3.4e-06	5.92	6.71	3.45	964
Bra021412_gene	-15.8398	-1.69352	2.6e-24	101.84	37.37	18.27	1160
Bra021413_gene	-18.2489	1.82825	5.27e-06	0	0.84	4.68	4306
Bra021414_gene	-17.0152	-1.10539	1.13e-05	13.51	4.83	3.54	1699
Bra021415_gene	-34.5845	30.8632	1.53e-05	0	0	1.37	2314
Bra021419_gene	-16.5654	-1.06334	1.08e-06	15.39	11.28	8.49	1312
Bra021421_gene	-17.213	2.42608	5.83e-18	1.8	1.21	9.82	1494
Bra021427_gene	-16.4248	-2.78216	7.29e-44	43.97	15.29	3.49	2627
Bra021433_gene	-15.3245	-2.89388	2.31e-100	18.9	50.94	10.76	879
Bra021434_gene	-15.3821	1.0408	1.07e-12	1.81	3.81	12.28	2868
Bra021441_gene	-18.0182	-4.42546	5.94e-39	3.97	7.27	0.56	2783
Bra021442_gene	-18.8087	-4.5404	5.75e-25	5.59	10.92	0.73	591
Bra021443_gene	-16.2087	-1.56541	1.19e-16	15.49	12.37	6.59	1658
Bra021444_gene	-15.5949	2.04757	9.63e-38	88.63	19.1	123.61	318
Bra021447_gene	-14.5938	-1.89818	1.35e-69	23.82	62.61	26.43	938
Bra021452_gene	-15.6979	2.53731	2.3e-53	2.01	0.66	5.91	11190
Bra021463_gene	-17.4285	-2.8975	1.78e-24	1.94	6.82	1.43	1392
Bra021464_gene	-18.6772	-2.27736	4.04e-07	10.89	3.37	1.07	966
Bra021467_gene	-18.2933	-3.87527	9.08e-25	6.53	6.22	0.66	1173
Bra021469_gene	-18.1142	-2.3983	3.54e-11	3.46	2.86	0.9	2904
Bra021470_gene	-19.8285	-2.50087	0.000156522	2.29	2.05	0.57	1902
Bra021474_gene	-15.2866	1.03761	2.85e-13	3.95	2.28	7.37	5258
Bra021477_gene	-14.3492	1.30111	1.09e-36	32.21	11.73	45.45	2702
Bra021479_gene	-35.1235	29.7852	0.0078125	0	0	2.18	697
Bra021480_gene	-13.8443	1.4276	1.6e-61	56.48	18.57	78.35	1823
Bra021486_gene	-19.0772	2.69762	6.87e-07	0	0.68	6.93	1306
Bra021487_gene	-18.497	-4.63777	2.2e-32	0.81	7.39	0.46	2370
Bra021489_gene	-18.3858	-1.53423	0.000234446	6.92	2.75	1.54	1281
Bra021491_gene	-18.1392	-1.12236	0.00368996	4.53	2.1	1.57	1913
Bra021494_gene	-20.9894	3.51705	0.00234985	0	0.05	0.86	2450
Bra021498_gene	-14.7375	-3.4889	3.97e-221	21.18	36.37	5.09	4071
Bra021500_gene	-16.804	-1.42844	1.67e-09	5.6	3.99	2.35	2278
Bra021502_gene	-18.5468	-1.2123	0.00380165	15.78	3.87	2.54	645
Bra021503_gene	-17.497	1.85809	3.39e-09	13.17	2.85	15.75	627
Bra021506_gene	-14.4862	2.78282	1.16e-144	2.87	3.92	42.31	4301
Bra021508_gene	-19.8956	3.70468	3.35e-07	0.06	0.1	2.07	2918
Bra021511_gene	-21.0307	3.43459	0.00234985	0	0.18	3.08	2332
Bra021514_gene	-34.8582	30.3157	0.000488281	0.42	0	0.57	2103
Bra021519_gene	-17.64	-4.60283	8.42e-55	13.4	11.45	0.74	2124
Bra021522_gene	-17.5667	2.02269	1.26e-10	0.62	1.1	6.76	2807
Bra021524_gene	-17.8048	1.88629	5.51e-08	2.85	0.54	3.1	4079
Bra021525_gene	-18.8087	-2.5404	1.21e-07	0.41	2.99	0.79	1836
Bra021531_gene	-19.0522	-2.69727	1.41e-07	7.8	7.46	1.79	1119
Bra021533_gene	-18.1061	-1.94566	1.01e-07	0.86	3.9	1.66	1914
Bra021534_gene	-18.0958	-4.99527	3.57e-48	8.08	13.15	0.65	933
Bra021535_gene	-17.7448	-1.22319	0.000266451	3.53	3.94	2.61	2161
Bra021536_gene	-19.9697	-4.86233	1.14e-13	6.48	3.51	0.19	921
Bra021539_gene	-17.0195	-1.36182	1.1e-07	56.85	10.93	6.81	1337
Bra021541_gene	-16.5737	1.06082	2.64e-06	8.81	1.91	6.31	4001
Bra021542_gene	-20.3285	-2.9748	0.000402451	0.42	1.21	0.24	1396
Bra021543_gene	-16.4323	-2.22116	1.14e-27	60.44	13.59	4.59	1668
Bra021546_gene	-21.0744	-4.65287	3.81e-06	5.18	3.3	0.2	594
Bra021549_gene	-12.8406	1.11734	1.45e-75	43.23	31.66	108.01	2950
Bra021553_gene	-18.5123	-1.43714	0.000621043	1.31	3.12	1.91	1294
Bra021555_gene	-10.8407	1.37124	0	289.41	197.63	803.77	1938
Bra021558_gene	-15.8969	-3.09956	4.89e-78	26.2	16.27	3.02	1797
Bra021560_gene	-21.0744	3.34713	0.00418091	0	0.05	0.78	2768
Bra021563_gene	-19.1392	2.04757	0.000271539	0.07	0.34	2.01	2199
Bra021564_gene	-19.6969	2.93209	2.24e-05	0	0.14	1.76	6276
Bra021566_gene	-20.0858	2.15448	0.00434351	0.07	0.17	1.22	3058
Bra021569_gene	-13.5664	-1.42054	9.69e-79	31.02	38.34	22.52	2932
Bra021572_gene	-18.5632	4.36949	5.86e-23	0.22	0.26	7.35	2266
Bra021577_gene	-18.9504	1.59505	0.00191396	19.39	1.09	4.62	1666
Bra021578_gene	-18.2104	1.07505	0.00591843	0.12	0.72	2.4	1992
Bra021582_gene	-16.2622	-1.56211	5.22e-16	8.66	7.42	3.95	1794
Bra021583_gene	-32.9197	34.1927	2.18e-41	0.15	0	7.3	2725
Bra021584_gene	-17.8697	1.75652	1.1e-06	0.6	1.43	7.39	1232
Bra021587_gene	-17.1466	-2.3336	4.33e-19	12.36	14.25	4.54	663
Bra021591_gene	-17.8165	-1.99865	1.95e-09	11.39	4.27	1.72	2268
Bra021592_gene	-19.9504	-2.9008	1.94e-05	0.12	1.8	0.38	1546
Bra021593_gene	-13.4566	-1.96261	8.03e-162	62.13	178.1	71.96	808
Bra021594_gene	-19.6209	-3.55976	5.4e-09	3.51	4.13	0.54	642
Bra021596_gene	-18.8782	-3.04519	2.14e-10	0.56	3.03	0.57	1303
Bra021597_gene	-20.9134	-2.9748	0.00341797	0	1.2	0.24	2528
Bra023719_gene	-17.1087	2.93875	1.68e-27	3.6	1.01	11.69	2439
Bra023724_gene	-10.6781	1.10241	0	1.69	212.26	716.66	1194
Bra023726_gene	-34.8048	30.4226	0.000244141	0	0	2.9	1226
Bra023727_gene	-19.1485	1.58417	0.00763208	1.1	0.26	1.21	5641
Bra023739_gene	-18.7121	-3.03754	5.65e-12	4.66	2.25	0.43	3671
Bra023741_gene	-18.5604	-1.34093	0.00140269	0.14	1.59	0.95	2822
Bra023742_gene	-20.8782	-5.04519	5.96e-08	2.4	2.16	0.1	1214
Bra023743_gene	-19.8782	-3.04519	3.03e-06	0.06	1.09	0.2	3152
Bra023751_gene	-19.8285	2.66905	0.000324914	0	0.55	5.5	1204
Bra023752_gene	-18.8488	-1.48937	0.00145049	8.28	4.89	2.81	877
Bra023755_gene	-20.5973	4.30132	1.62e-06	0	0.16	5.02	4043
Bra023756_gene	-18.3912	-2.84927	3.85e-13	0.5	2.04	0.48	2420
Bra023763_gene	-16.1389	-2.43503	2.47e-40	31.97	25.69	7.56	1117
Bra023780_gene	-15.098	-1.10925	1.09e-17	14.59	14.71	10.72	2183
Bra023782_gene	-16.6648	-1.09241	9.97e-07	26.83	27.98	20.61	939
Bra023786_gene	-17.1234	-1.70234	5.49e-11	50.7	16.43	7.99	1531
Bra023789_gene	-20.3447	-6.11231	4.44e-16	4.39	15.14	0.34	886
Bra023790_gene	-16.9298	-1.37931	1.79e-08	1.84	2.58	1.58	3054
Bra023798_gene	-11.9096	1.34178	3.57e-203	440.61	169.93	676.9	895
Bra023801_gene	-19.4317	-2.76835	3.47e-06	3.29	2.05	0.47	2831
Bra023802_gene	-34.8582	30.3157	0.000488281	0	0	3.37	579
Bra023803_gene	-19.6579	-2.31584	0.000310749	0.52	1.22	0.44	3022
Bra023807_gene	-18.5413	-3.71896	4e-19	0.2	10.26	1.23	967
Bra023811_gene	-17.0611	-3.06469	3e-35	27.74	11.28	2.14	1697
Bra023812_gene	-17.6568	-2.7035	1.51e-18	4.82	8.49	2.04	891
Bra023820_gene	-15.1735	1.33505	2.18e-22	5.31	13.24	52.14	914
Bra023826_gene	-16.6431	-1.01966	5.29e-06	4.55	10.7	8.26	1478
Bra023829_gene	-17.4504	-1.9008	9.29e-11	2.38	2.43	1.03	4434
Bra023833_gene	-21.1707	-4.46023	1.53e-05	1.83	4.55	0.32	5588
Bra023834_gene	-13.4505	-1.11172	3.23e-52	505.51	360.17	261.97	222
Bra023838_gene	-17.407	-3.20307	3.63e-30	0.07	6.9	1.2	2684
Bra023842_gene	-19.0522	-1.7784	0.000752897	29.8	3.93	1.89	4312
Bra023844_gene	-17.799	-1.38984	2.18e-05	44.59	2.25	1.35	5693
Bra023845_gene	-14.7857	-1.1305	1.67e-22	61.82	21.22	15.21	3619
Bra023846_gene	-16.8912	1.62466	5.38e-11	0.36	2.28	11.08	5483
Bra023847_gene	-18.6821	-3.8228	1.01e-18	0.88	2.71	0.3	3610
Bra023848_gene	-16.6038	-1.54937	1.62e-12	32.98	19.21	10.41	3024
Bra023850_gene	-20.4504	2.59505	0.00442505	0	0.25	2.43	693
Bra023859_gene	-14.9333	1.5845	5.22e-36	12.93	14.21	66.62	2004
Bra023860_gene	-15.8591	1.91623	3.55e-28	16.7	4.42	26.05	3162
Bra023862_gene	-34.9787	30.0747	0.00195312	0.09	0.04	1.04	1705
Bra023867_gene	-20.0522	3.39152	1.93e-05	0.15	0.11	1.93	7156
Bra023868_gene	-16.3811	-3.78098	2.75e-85	9.5	15.22	1.74	3941
Bra023870_gene	-18.2597	1.80656	8.14e-06	0.55	2.7	14.75	387
Bra023871_gene	-34.9787	30.0747	0.00195312	0	0	2.34	417
Bra023879_gene	-20.8447	-3.11231	0.000976563	11.4	1.86	0.33	1321
Bra023884_gene	-34.5475	30.9372	0.000144958	5.45	0	1.59	1747
Bra023885_gene	-34.416	31.2002	2.1e-05	0.14	0	1.28	2668
Bra023888_gene	-18.028	-1.961	6.08e-08	5.19	7.47	3.08	603
Bra023889_gene	-34.4787	31.0747	7.63e-05	0	0	4.59	2416
Bra023890_gene	-19.4844	1.88318	0.0021024	0	1.42	7.8	510
Bra023891_gene	-19.9045	2.51705	0.000912234	0.82	0.81	5.77	769
Bra023896_gene	-16.6088	-2.02126	3.96e-21	30.47	56.39	22.07	373
Bra023897_gene	-16.7515	-3.5828	1.33e-58	36.36	19.73	2.59	1368
Bra023899_gene	-19.2525	-1.65287	0.0021024	0.48	0.53	0.26	5876
Bra023901_gene	-34.4783	-31.0755	1.53e-05	3.1	3.03	0	2991
Bra023904_gene	-16.7347	2.02661	1.51e-17	0.28	2.27	14.46	2429
Bra023905_gene	-17.9134	1.0252	0.0065533	1.01	1.07	3.36	2517
Bra023908_gene	-15.2207	-1.44137	7.42e-27	10.29	15.99	9.28	2089
Bra023909_gene	-14.3173	-1.52324	1.8e-54	1531.95	336.9	184.7	150
Bra023912_gene	-17.9034	-2.07609	7.08e-10	5.71	5.36	2	1782
Bra023913_gene	-19.8782	2.56952	0.000912234	0	0.48	4.45	1995
Bra023925_gene	-19.5468	-2.09345	0.000912234	0.3	1.53	0.53	1345
Bra023927_gene	-16.5649	1.07831	1.46e-06	47.45	3.3	10.81	1818
Bra023937_gene	-16.7453	-1.31109	1.28e-08	1.49	21.54	13.69	484
Bra023938_gene	-15.9409	-1.46411	1.64e-17	13.66	14.62	8.35	2231
Bra023939_gene	-20.1209	2.08409	0.00719738	0.28	0.2	1.32	2638
Bra023940_gene	-16.2969	1.13691	1.52e-08	58.17	8.11	27.66	639
Bra023942_gene	-19.0227	-4.11231	3.09e-17	0.77	8.22	0.74	672
Bra026227_gene	-13.7083	-1.04519	4.3e-39	80.19	33.78	25.72	8308
Bra026230_gene	-13.6703	1.17155	2.25e-47	62.86	18.89	66.77	1889
Bra026233_gene	-19.2819	-4.23784	4.09e-16	0.83	2.65	0.22	1638
Bra026237_gene	-13.5287	-1.62284	3.21e-105	140.42	56.2	28.73	1608
Bra026246_gene	-15.948	-2.05316	5.97e-33	4.67	16.21	6.15	2022
Bra026251_gene	-17.5195	-1.58778	1.61e-07	0.82	3.72	1.92	1533
Bra026255_gene	-17.9323	-1.22116	0.000642807	3.96	4.6	3.04	1091
Bra026261_gene	-21.3447	-4.11231	0.00012207	0	1.5	0.14	747
Bra026262_gene	-10.9703	-1.48543	0	20.55	563.86	316.66	1212
Bra026265_gene	-18.1293	-3.14226	1.12e-18	4.41	7.81	1.39	810
Bra026267_gene	-19.9894	2.34713	0.00407731	0	0.49	3.93	528
Bra026269_gene	-15.2316	1.12425	1.1e-15	17.46	44.63	153.3	438
Bra026270_gene	-15.8689	2.3022	5.02e-39	0.34	9.64	74.14	732
Bra026272_gene	-18.5307	2.43459	3.74e-08	0.28	0.93	7.41	1404
Bra026273_gene	-17.8592	-4.43947	6.29e-44	48.26	45.85	3.41	261
Bra026274_gene	-16.4188	1.87367	1.93e-18	1.25	3.1	17.84	1173
Bra026275_gene	-18.8488	-4.46023	8.79e-24	0.66	5.91	0.42	1208
Bra026276_gene	-18.7382	2.01955	5.21e-05	3.38	1.04	6.13	1412
Bra026277_gene	-18.3782	-4.87527	4.89e-38	16.08	12.6	0.67	771
Bra026278_gene	-34.797	-30.438	0.000976563	0	2.54	0	306
Bra026279_gene	-20.8782	-5.04519	5.96e-08	0	5.25	0.24	360
Bra026282_gene	-16.6637	1.05932	5.37e-06	16.35	4.48	14.64	1334
Bra026287_gene	-14.7583	-1.15284	8.71e-24	93.49	138.45	98	887
Bra026288_gene	-15.5977	-1.07259	4.44e-12	8.05	22.44	16.73	1059
Bra026290_gene	-14.7126	-2.60902	2.08e-122	60.57	61.85	15.92	3196
Bra026293_gene	-21.1209	3.25402	0.00738525	0	0.03	0.52	3966
Bra026298_gene	-16.451	1.08409	3.3e-07	0.62	3.73	12.27	2250
Bra026303_gene	-19.3782	-2.43048	6.62e-05	0.06	1.16	0.34	2303
Bra026307_gene	-16.8363	1.40446	1.15e-08	11.38	2.99	12.22	1761
Bra026311_gene	-18.0008	1.87962	2.77e-07	2.96	0.58	3.2	2686
Bra026312_gene	-13.8946	1.37698	2.89e-55	17.5	17.94	73.27	2141
Bra026313_gene	-12.9798	1.44211	1.49e-112	13.81	33.07	141.21	2233
Bra026318_gene	-18.9721	-4.21359	2.17e-18	1.45	13.28	1.12	1196
Bra026323_gene	-19.2104	5.07505	4.7e-20	0.89	1.18	48.54	189
Bra026324_gene	-20.2242	3.04757	8.8e-05	0.3	0.63	8.26	380
Bra026328_gene	-16.88	1.82756	1.33e-13	3.72	2.41	13.47	3522
Bra026329_gene	-18.6707	2.53977	6.03e-08	3.71	0.19	1.78	5057
Bra026331_gene	-16.0421	-1.02655	1.99e-08	9.03	13.43	10.41	1340
Bra026334_gene	-15.5484	-1.09729	5.49e-13	22.14	18.55	13.64	1491
Bra026338_gene	-33.1689	-33.6944	1.58e-30	0.27	17.94	0	831
Bra026340_gene	-16.8068	-1.57344	1.96e-11	2.2	12.92	6.92	1229
Bra026341_gene	-14.3863	-1.40339	4.17e-44	104.27	46.89	27.89	1073
Bra026344_gene	-18.1209	1.25402	0.0018204	0.2	1.79	6.7	1666
Bra026349_gene	-14.7984	1.30989	1.06e-27	20	11.62	45.37	1562
Bra026351_gene	-12.6523	-3.14728	0	33.98	91.87	16.33	4041
Bra026352_gene	-35.1235	29.7852	0.0078125	0.06	0.03	0.41	2483
Bra026353_gene	-14.8891	-2.80644	5.48e-126	47.51	58.74	13.22	1080
Bra026355_gene	-34.0297	31.9728	1.08e-09	0	0	0.95	7556
Bra026356_gene	-34.3865	31.2591	1.1e-05	0	0	7.17	519
Bra026357_gene	-17.8009	-2.2809	4.03e-12	0	7	2.24	1608
Bra026364_gene	-13.828	2.12396	3.69e-134	71.1	22.85	156.27	2012
Bra026366_gene	-20.2382	-3.15537	0.000121117	0.09	1.17	0.2	1381
Bra026368_gene	-16.9163	-5.79923	1.96e-149	32.56	12.54	0.37	2934
Bra026371_gene	-15.8684	1.80447	6.71e-25	4.25	2.36	12.89	3470
Bra026372_gene	-17.1615	1.3591	7.24e-07	0	7.25	28.41	12673
Bra026386_gene	-18.5987	1.37955	0.00219019	0.1	0.12	0.51	9241
Bra026388_gene	-19.1392	-2.18339	4.13e-05	7.22	1.62	0.55	2856
Bra026393_gene	-16.358	1.11415	4.78e-08	0.45	2.84	9.6	3583
Bra026395_gene	-17.5911	1.26651	6.6e-05	0.74	1.44	5.46	1377
Bra026398_gene	-11.8293	1.69431	0	135.92	71.22	362.43	1904
Bra026399_gene	-14.5098	-1.47247	9.1e-45	159.7	143.64	81.37	999
Bra026402_gene	-16.4876	-2.21184	7.65e-27	2.21	13.51	4.58	1513
Bra026405_gene	-19.6209	2.25402	0.00087791	0	0.2	1.56	2315
Bra026412_gene	-14.8115	-1.50017	1.18e-37	49.02	56.29	31.28	1144
Bra026415_gene	-11.0034	-1.06191	9.1e-253	82.13	170.79	128.64	3688
Bra026416_gene	-17.207	1.91191	1.02e-11	13.17	2.22	12.69	1830
Bra026417_gene	-15.5143	1.29744	4.51e-17	21.74	5.38	20.78	1617
Bra026422_gene	-34.255	31.5221	8.05e-07	0.3	0	3.47	1388
Bra026425_gene	-15.7522	1.94681	2.98e-31	2.57	2.03	12.32	2852
Bra026428_gene	-15.7173	-1.55334	2.86e-22	36.22	18.51	9.87	1050
Bra026435_gene	-18.4795	-3.8427	8.27e-21	16.54	3.19	0.37	2239
Bra026444_gene	-18.2707	-2.85932	9.69e-14	7.78	4.72	1.01	1116
Bra026452_gene	-17.7382	-1.15037	0.000627947	6.99	2.84	2.04	2746
Bra026453_gene	-15.0183	-2.50658	1.66e-91	20.86	37.68	10.47	2730
Bra026455_gene	-14.4427	2.47825	1.34e-118	16.17	32.29	281.94	444
Bra026456_gene	-17.8973	2.78251	9.72e-15	0.33	0.71	7.63	1606
Bra026461_gene	-34.255	31.5221	8.05e-07	1.66	0	2.39	1727
Bra026462_gene	-20.7819	3.93209	6.6e-05	0	0.13	3.21	1497
Bra026467_gene	-34.6235	30.7852	3.05e-05	3.27	0	1.66	1507
Bra026471_gene	-16.5565	1.8871	2.97e-17	3.64	2.01	11.43	2041
Bra026474_gene	-13.2429	-2.06242	6.3e-208	193.01	164.53	61.95	780
Bra026475_gene	-13.8826	-1.25294	1.3e-49	80.86	90.18	59.53	767
Bra026477_gene	-17.8447	-2.19344	5.48e-11	11.89	9.01	3.06	895
Bra026478_gene	-15.9269	-2.8156	2.38e-62	6.49	9.71	2.16	3971
Bra026482_gene	-13.108	-2.51881	0	100.57	533.92	146.75	919
Bra026485_gene	-18.2399	2.09715	1.51e-07	2.03	1.73	10.71	597
Bra026487_gene	-18.1255	2.90512	5.63e-14	3.78	0.93	11.05	1865
Bra026491_gene	-35.0475	29.9372	0.00390625	0	0	1.36	3492
Bra026495_gene	-15.6913	-2.56646	9.84e-61	29.07	13.41	3.56	5432
Bra026498_gene	-17.8934	-1.40011	5.57e-05	2.97	5.48	3.26	1508
Bra026502_gene	-34.9783	-30.0755	0.00390625	1.76	0.95	0	639
Bra026503_gene	-18.0563	-1.90441	1.59e-07	3.98	5.54	2.29	1689
Bra026505_gene	-18.6969	-4.23784	4.95e-23	5.08	13.45	1.16	953
Bra026506_gene	-16.5137	-1.64207	9.38e-15	22.98	17.67	8.89	651
Bra028252_gene	-15.5645	1.13756	4.56e-13	5.15	3.61	12.39	3694
Bra028253_gene	-20.1969	-3.23784	6.6e-05	9.37	3.29	0.53	569
Bra028254_gene	-16.5275	1.3317	1.37e-09	0.99	3.59	14.05	1965
Bra028256_gene	-15.7323	1.57363	5.59e-21	1.03	3.95	18.51	1944
Bra028259_gene	-15.8058	1.42665	6.06e-17	25.84	12.46	52.59	1017
Bra028262_gene	-19.8285	-2.50087	0.000156522	4.36	2.15	0.58	2067
Bra028263_gene	-17.0599	-3.89718	1.99e-57	71.08	46.33	5.03	711
Bra028264_gene	-16.1326	1.14194	2.67e-09	3.7	2.81	9.75	2704
Bra028270_gene	-17.0861	-2.72105	1.45e-26	14.33	16.26	3.86	1511
Bra028272_gene	-19.1969	-2.06791	0.000116842	9.92	1.64	0.6	1615
Bra028274_gene	-16.2819	1.76216	2.15e-18	1.06	1.82	9.53	2328
Bra028276_gene	-19.4317	2.63253	1.43e-05	0.24	0.12	1.22	4129
Bra028278_gene	-13.2555	1.26886	1.14e-72	35.27	21.26	80.52	4182
Bra028279_gene	-18.4248	-1.61223	0.000113611	2.48	3	1.51	1670
Bra028285_gene	-20.8126	3.87069	0.000121117	0.11	0.09	2.05	1172
Bra028287_gene	-19.9795	-6.8427	5.17e-26	14.13	21.12	0.29	377
Bra028288_gene	-13.2786	1.57979	1.18e-109	34.44	34.07	159.95	1350
Bra028289_gene	-18.3126	2.87069	3.18e-12	2.78	0.43	4.92	2498
Bra028290_gene	-12.9586	1.39328	9.82e-107	48.64	71.2	293.85	663
Bra028291_gene	-13.3719	-2.4047	2.13e-260	139.37	184.99	54.95	714
Bra028292_gene	-16.5017	2.67864	1.46e-34	1.85	7.08	71.28	690
Bra028295_gene	-34.5475	30.9372	0.000144958	2.02	0	0.88	2980
Bra028297_gene	-16.0393	2.12953	1.58e-30	16.96	5.47	37.38	1688
Bra028300_gene	-17.3136	-1.38984	5.44e-07	2.45	3.41	2.03	2284
Bra028308_gene	-16.7041	-1.62821	5.33e-13	4.51	8.22	4.16	1654
Bra028312_gene	-14.7917	-1.50225	1.85e-38	26.25	26.48	14.72	1365
Bra028313_gene	-19.5744	4.34713	1.91e-11	2.11	0.14	4.51	3754
Bra028318_gene	-19.7597	2.80656	6.62e-05	0	0.1	1.08	3727
Bra028321_gene	-15.7863	-1.01195	7.6e-10	52.25	21.32	16.62	1510
Bra028322_gene	-18.1707	-2.46023	1.05e-10	10.97	11.39	3.32	432
Bra028323_gene	-20.9134	3.66905	0.000728607	7.65	0.12	2.3	1857
Bra028330_gene	-20.4697	4.55658	6.94e-08	0.04	0.03	1.21	6937
Bra028332_gene	-14.1986	1.82555	9.5e-78	21.87	5.79	32.28	6727
Bra028333_gene	-16.5209	1.10933	3.61e-07	5.86	2.93	9.82	2596
Bra028339_gene	-12.89	-1.06433	3.56e-70	129.25	142.15	106.89	816
Bra028346_gene	-17.8869	1.72217	1.67e-06	3.78	2.09	10.21	1075
Bra028352_gene	-17.4146	-4.80262	1.75e-71	164.26	73.33	4.4	252
Bra028353_gene	-14.307	2.95025	9.8e-184	9.73	4.56	55.12	3897
Bra028356_gene	-19.1969	3.10201	6.97e-08	0	0.35	4.75	1232
Bra028360_gene	-20.1454	5.20511	1.04e-11	0.39	0.1	5.84	1914
Bra028363_gene	-19.6454	2.20511	0.00087791	0.26	0.79	5.76	435
Bra028365_gene	-16.0549	1.38605	1.41e-13	12.04	4.43	18.03	2278
Bra028367_gene	-16.7402	2.20179	2.58e-20	7.83	1.45	10.27	2843
Bra028372_gene	-17.4089	-2.93667	3.02e-25	11.91	11.79	2.42	2040
Bra028373_gene	-20.2242	3.04757	8.8e-05	0.2	0.05	0.7	5687
Bra028375_gene	-18.8655	-2.73088	1.83e-08	1.69	2.68	0.62	1254
Bra028380_gene	-17.1238	-1.20927	3.46e-06	15.71	5.29	3.59	1227
Bra028382_gene	-17.4869	2.34713	3.96e-14	0	1.43	11.42	1264
Bra029897_gene	-20.9134	-2.9748	0.00341797	0	0.65	0.13	1427
Bra029902_gene	-16.7901	-2.23784	3.76e-22	11.49	8.57	2.9	2210
Bra029903_gene	-18.1009	-1.81515	1.04e-06	4.96	5.96	2.66	2199
Bra029913_gene	-16.1031	1.28964	1.07e-11	2.08	5.69	21.73	981
Bra029917_gene	-16.9755	-1.34093	6.49e-08	16.4	8.09	5.02	1763
Bra029920_gene	-17.4003	-1.91226	1.38e-11	9.16	9.08	3.77	756
Bra029922_gene	-13.7873	1.32288	3.32e-55	7.5	9.79	38.42	3443
Bra029929_gene	-17.3285	-2.14473	1.33e-14	11.28	5.54	1.96	1407
Bra029930_gene	-15.3279	-1.11445	3.17e-15	34.94	27.4	19.97	1273
Bra029935_gene	-16.7876	-2.0566	1.88e-19	4.45	3.82	1.44	4948
Bra029936_gene	-17.63	-2.37169	1.29e-14	6.88	2.97	0.89	3853
Bra029938_gene	-20.0098	3.47641	1.09e-05	0	0.12	2.15	3197
Bra029943_gene	-16.1735	1.80398	1.87e-20	1.17	2.47	13.34	3808
Bra029946_gene	-17.1936	-2.50603	1.14e-21	275.22	9.44	2.59	1188
Bra029950_gene	-19.0098	-2.1383	2.53e-05	0.35	2.6	0.93	2131
Bra029954_gene	-18.3592	-1.0362	0.00907334	0.83	1.61	1.24	3416
Bra029956_gene	-19.2382	3.01955	2.1e-07	0	0.15	1.87	3158
Bra029964_gene	-20.8126	3.87069	0.000121117	0	0.08	1.93	5193
Bra029965_gene	-18.8613	1.77339	0.000346001	0.24	1.48	7.94	468
Bra029966_gene	-15.2822	1.55847	1.07e-27	8.85	7.21	33.15	2295
Bra029968_gene	-17.1293	-1.14226	1.17e-05	1.47	7.54	5.45	840
Bra029971_gene	-17.5098	-3.1383	1.87e-26	410.88	40.5	7.2	723
Bra029974_gene	-14.3617	1.10669	8.05e-27	66.72	15.92	53.77	1549
Bra029978_gene	-17.8529	-1.37986	7.01e-05	7.78	6.2	3.74	1203
Bra029984_gene	-14.1813	1.17881	5.24e-34	29.28	49.37	175.72	441
Bra029985_gene	-19.8285	-1.9748	0.00259948	13.22	1.95	0.78	666
Bra029990_gene	-14.3789	-7.95499	0	175.77	508.3	3.29	885
Bra029992_gene	-18.5858	-2.46023	1.57e-08	3.34	3.45	0.98	1313
Bra029994_gene	-14.7072	-1.62198	2.8e-47	29.39	26.03	13.27	1536
Bra029995_gene	-35.0475	29.9372	0.00390625	0.1	0	0.8	1920
Bra029998_gene	-33.3071	-33.4178	2.07e-25	0	24.65	0	252
Bra030010_gene	-21.0744	3.34713	0.00418091	0	0.12	1.95	708
Bra030011_gene	-34.8582	30.3157	0.000488281	0	0	0.62	3071
Bra030016_gene	-17.1995	-1.68764	5.42e-10	7.54	10.64	5.2	1164
Bra030023_gene	-17.3618	1.48463	6.36e-07	4.29	1.66	7.12	3051
Bra031399_gene	-20.0744	-2.65287	0.000855446	0	3.23	0.87	453
Bra031402_gene	-16.5085	-1.6098	3.02e-14	27.22	11.49	5.88	999
Bra031404_gene	-21.3447	-4.11231	0.00012207	0	4.4	0.4	751
Bra031409_gene	-17.536	-2.21991	4.72e-14	22.68	14.64	5.07	601
Bra031413_gene	-14.9239	1.04053	1.14e-16	22.71	12.06	38.83	1774
Bra031416_gene	-17.2333	1.12085	9.21e-05	9.51	2.12	7.12	1534
Bra031423_gene	-18.0758	1.7296	5.66e-06	6.73	1.07	5.41	1539
Bra031424_gene	-18.5604	-3.34093	3.42e-15	3.75	23.52	3.81	393
Bra031426_gene	-18.1209	3.25402	1.98e-17	2.48	0.46	6.88	3264
Bra031428_gene	-34.382	-31.2681	3.81e-06	9.89	3.77	0	733
Bra031430_gene	-19.6969	-7.40776	2.35e-38	9.1	16.54	0.15	1228
Bra031433_gene	-19.8048	2.71636	0.000192195	0	0.11	1.13	2954
Bra031435_gene	-20.0201	2.28573	0.00661075	0	0.48	3.8	1409
Bra031439_gene	-20.2819	-6.23784	2.78e-17	55.39	5.06	0.11	2360
Bra031442_gene	-14.7368	1.54543	2.28e-39	39.24	14.88	67.96	2152
Bra031444_gene	-20.9504	3.59505	0.00131226	0.6	0.06	1.16	1997
Bra031445_gene	-15.7661	2.50795	1.73e-49	8.54	1.36	12.17	6159
Bra031452_gene	-14.545	1.35884	5.26e-35	0	4.48	18.03	4872
Bra031455_gene	-16.6874	1.94616	5e-17	6.86	3.51	21.26	1948
Bra031461_gene	-34.9783	-30.0755	0.00390625	0	1.43	0	1579
Bra031473_gene	-20.3285	-6.14473	2.22e-16	0.84	9.74	0.21	1410
Bra031474_gene	-34.331	31.3701	2.98e-06	0	0	3.53	1224
Bra031478_gene	-19.2707	2.3106	0.000182166	0.39	0.15	1.18	5407
Bra031479_gene	-16.2547	1.42375	1.36e-12	3.1	2.93	12.3	3460
Bra031482_gene	-19.7895	-2.57887	8.8e-05	3.54	0.8	0.2	2280
Bra031483_gene	-20.5098	4.47641	2.46e-07	0	0.06	2.14	1413
Bra031484_gene	-17.4941	-3.02874	6.29e-26	12.73	6.37	1.23	1555
Bra031489_gene	-18.8467	-2.76835	1.03e-08	5.54	9.24	2.12	366
Bra031490_gene	-21.5744	-3.65287	0.00195312	0.84	1.29	0.16	621
Bra031491_gene	-17.9095	-4.06381	1.17e-35	20.82	13.52	1.36	1222
Bra031493_gene	-17.46	-2.59398	2.07e-19	2.08	6.97	1.87	1889
Bra031497_gene	-18.5307	2.43459	3.74e-08	1.71	2.62	22.5	264
Bra031502_gene	-18.4157	-3.05142	1.16e-14	0.46	2.59	0.48	2034
Bra031506_gene	-17.5027	-2.08029	1.93e-12	4.82	4.76	1.81	2593
Bra031511_gene	-18.441	-3.91966	1.4e-23	6.67	3.6	0.4	5510
Bra031515_gene	-15.1213	-6.74528	0	223.53	105.83	1.6	4472
Bra031520_gene	-11.7901	-1.01748	1.88e-135	22.65	92.4	71.79	4096
Bra031523_gene	-14.0336	-1.06238	1.69e-32	19.69	18.45	13.9	4406
Bra031525_gene	-20.3447	-6.11231	4.44e-16	20.83	13.36	0.3	288
Bra033490_gene	-18.9894	-1.65287	0.00165805	0.47	0.79	0.39	3056
Bra033494_gene	-17.3225	-3.23784	4.08e-33	18.8	7.99	1.33	1434
Bra033502_gene	-33.5895	-32.8531	2.78e-17	0.79	15.08	0	279
Bra033507_gene	-17.2104	3.07505	1.83e-28	0	0.89	11.74	1560
Bra033509_gene	-20.2242	3.04757	8.8e-05	0	0.11	1.49	2084
Bra033513_gene	-15.2483	-1.58994	9.19e-32	18.32	9.93	5.19	4193
Bra033515_gene	-13.8987	1.08181	4.57e-35	17.7	8.28	27.57	4851
Bra033516_gene	-19.2707	3.78453	5.38e-11	0.25	0.3	6.65	855
Bra033519_gene	-21.1209	3.25402	0.00738525	0.35	0.05	0.81	2736
Bra033520_gene	-19.96	-6.88169	6.46e-27	7.13	21.83	0.54	661
Bra033523_gene	-19.46	1.93209	0.00131873	9.37	1.2	6.32	414
Bra033526_gene	-17.9	-5.0016	1.22e-55	0	11	0.54	1440
Bra033532_gene	-16.2547	-3.64836	2.03e-85	0.28	67.72	8.54	500
Bra033533_gene	-14.3137	1.56644	2.58e-53	20.35	32.17	149.86	819
Bra033535_gene	-18.0958	1.68952	1.3e-05	0.3	1.72	8.23	2159
Bra033537_gene	-34.1647	31.7027	5.77e-08	0	0	8.39	1756
Bra033538_gene	-18.5829	1.41126	0.00219019	0	0.51	2.02	3866
Bra033542_gene	-18.1209	1.25402	0.0018204	0.19	2.44	8.68	597
Bra033544_gene	-16.2906	1.24895	6.09e-10	6.33	2.02	7.47	4897
Bra033550_gene	-17.2869	1.41242	6.72e-07	4.57	6.76	28.35	1341
Bra033761_gene	-17.388	1.31911	5.73e-06	6.81	0.96	3.67	3361
Bra033762_gene	-17.6477	-1.08728	0.000610259	2.59	1.67	1.24	3683
Bra033766_gene	-33.8383	-32.3556	1.82e-12	5.22	12.29	0	243
Bra033773_gene	-16.1563	2.61247	3.19e-41	42.36	6.35	59.81	1550
Bra033774_gene	-14.2557	1.43498	4.82e-47	88.88	10.65	45.23	2057
Bra033775_gene	-17.127	-2.37277	5.13e-20	33.34	5.38	1.63	2020
Bra033776_gene	-16.068	-1.52596	4.58e-17	14.78	9.57	5.24	1860
Bra033779_gene	-19.9317	3.63253	1.08e-06	0	0.27	5.32	1767
Bra033782_gene	-19.4894	2.51705	4.13e-05	0.97	0.19	1.68	2353
Bra033789_gene	-35.1235	29.7852	0.0078125	0	0	1.86	587
Bra033797_gene	-18.96	2.40602	3.39e-06	0.28	0.65	5.39	10305
Bra033800_gene	-34.1202	-31.7917	1.49e-08	2.55	1.47	0	1356
Bra033808_gene	-18.0454	-1.30999	0.000244397	1.39	2.64	1.69	1454
Bra033809_gene	-17.1057	-1.13441	1.37e-05	65.69	7.45	5.42	858
Bra033811_gene	-21.5744	-3.65287	0.00195312	0	1.83	0.21	499
Bra033814_gene	-16.9191	-2.31963	4.2e-22	10.31	17.8	5.58	981
Bra033819_gene	-34.9787	30.0747	0.00195312	0.39	0	0.84	1622
Bra033826_gene	-18.1194	1.85614	2.73e-06	0.78	0.52	2.95	2169
Bra033827_gene	-34.5895	-30.8531	0.00012207	7.72	3.12	0	354
Bra033829_gene	-20.5973	4.30132	1.62e-06	0.08	0.06	1.82	1880
Bra033830_gene	-33.6037	32.8247	2.26e-16	0.19	0	11.13	1728
Bra033833_gene	-15.1323	2.58744	1.81e-80	4.3	6.24	58.42	2025
Bra033839_gene	-20.3782	2.73944	0.00148964	0.02	0.03	0.35	5819
Bra033840_gene	-17.3022	-2.48139	1.34e-19	76.12	6.53	1.84	1675
Bra033843_gene	-17.997	-3.63777	2.09e-26	10.79	4.33	0.54	5667
Bra034047_gene	-18.9225	3.65091	1.81e-12	5.4	0.32	6.3	1717
Bra034048_gene	-34.3865	31.2591	1.1e-05	2.35	0	1.8	1197
Bra034050_gene	-15.4556	-1.61135	2.01e-28	27.58	30.74	15.8	1963
Bra034052_gene	-34.9787	30.0747	0.00195312	0	0	0.29	5192
Bra034054_gene	-17.117	1.1731	2.1e-05	3.67	1.1	3.84	4372
Bra034055_gene	-14.9032	-1.84032	2.22e-53	35.7	38.7	17.01	2027
Bra034056_gene	-14.086	-1.45218	1.39e-57	55.87	58.11	33.47	1247
Bra034057_gene	-16.8118	-2.19444	4.94e-21	11.27	9.74	3.37	2132
Bra034064_gene	-14.3862	-1.58116	1.26e-55	34.99	37.28	19.57	2144
Bra034068_gene	-17.9894	1.51705	3.23e-05	0	2.49	11.21	1897
Bra034070_gene	-15.9363	1.62325	1.41e-19	44.66	14.91	72.18	660
Bra034071_gene	-18.13	-3.37169	2.01e-21	0	11.15	1.69	615
Bra034076_gene	-19.5468	-2.09345	0.000912234	0	2.19	0.81	1715
Bra034077_gene	-15.1526	-1.26698	8.25e-22	26.16	33.42	21.89	1431
Bra034079_gene	-19.3529	-2.92589	6.04e-07	20.5	0.84	0.2	3941
Bra034080_gene	-17.3655	-1.57487	4.84e-08	19.54	18.36	9.68	778
Bra034081_gene	-19.7819	2.76216	0.000113074	0	0.24	2.08	1904
Bra034084_gene	-16.0385	-1.94004	6.97e-28	35.51	83.44	34.07	213
Bra034086_gene	-15.395	-1.73249	7.95e-34	33.16	23.09	10.91	1267
Bra034087_gene	-16.4782	-5.50532	1.51e-182	23.53	43.45	1.5	2161
Bra034089_gene	-14.0707	-1.32961	5.26e-49	52.18	23.07	14.45	2946
Bra034093_gene	-18.7173	-3.75241	7.16e-18	1.32	7.72	1.01	681
Bra034095_gene	-31.5054	-37.0213	4.67e-302	12.56	322.85	0	611
Bra034100_gene	-17.5201	-1.7614	3.79e-09	8.79	13.12	6.06	1200
Bra034101_gene	-18.042	-1.93298	9.84e-08	27.01	4.57	1.85	1829
Bra034103_gene	-13.5141	-3.20273	0	143.26	164.41	28.15	1357
Bra034104_gene	-18.202	-1.47884	0.000117055	3.14	9.28	5.41	366
Bra034107_gene	-15.0979	-1.06956	2.07e-16	30.84	25.32	18.93	1874
Bra034114_gene	-19.5688	3.18843	4.43e-07	0.14	0.33	4.67	2373
Bra034119_gene	-17.2534	-2.12	1.43e-14	10.09	6.17	2.23	2129
Bra034120_gene	-18.2382	-2.15037	3.74e-08	17.18	2.57	0.91	2300
Bra034124_gene	-16.8026	2.07686	1.15e-17	3.59	1.61	10.67	2264
Bra034126_gene	-16.3329	1.54247	8.2e-14	6.8	1.68	7.69	4691
Bra034127_gene	-19.2173	-3.19719	8.65e-10	0	5.02	0.85	1042
Bra034128_gene	-15.9876	-2.29298	7.87e-40	47.55	10.83	3.5	2976
Bra034130_gene	-34.916	30.2002	0.000976563	0.19	0	1.74	944
Bra034133_gene	-20.4134	2.66905	0.00257683	0	0.12	0.98	3189
Bra034135_gene	-16.0292	-1.79185	6.38e-24	9.65	11.87	5.42	1428
Bra034136_gene	-18.267	-2.65287	7.66e-12	10.73	1.68	0.44	4114
Bra034137_gene	-17.9282	-5.77527	7.07e-74	0.59	13.53	0.39	1431
Bra034145_gene	-18.2847	-3.89234	4.72e-25	15.5	7.03	0.77	1394
Bra034147_gene	-16.0889	-4.20497	1.68e-131	23.13	19.84	1.72	1968
Bra034148_gene	-17.0089	-2.21296	1.07e-18	18.26	6.19	2.12	2278
Bra034149_gene	-15.9354	-2.07836	8.24e-34	6.56	91.44	33.98	434
Bra034150_gene	-35.1235	29.7852	0.0078125	0.14	0.06	0.94	1072
Bra034156_gene	-16.9392	1.12157	9.9e-06	14.84	1.69	5.77	5159
Bra034157_gene	-15.2855	-1.39489	3.67e-24	118.87	78.52	47.03	315
Bra034158_gene	-33.258	-33.516	3.23e-27	0	4.91	0	1679
Bra034163_gene	-20.0522	-3.52734	3.03e-06	10.65	1.08	0.17	1761
Bra034164_gene	-19.3447	-4.11231	3.18e-13	59.57	4.21	0.38	8379
Bra034170_gene	-16.8823	-3.52734	4.4e-52	0.54	22.21	3.05	1906
Bra034177_gene	-18.7259	3.40024	7.78e-13	6.32	0.94	15.79	537
Bra034179_gene	-16.1896	-3.19298	6.22e-68	57.29	19.29	3.31	1278
Bra034180_gene	-33.953	-32.1261	1.16e-10	0.34	1.94	0	1780
Bra034187_gene	-17.5944	1.1372	0.00029596	13.63	3.78	12.73	1171
Bra034201_gene	-17.1346	2.05678	2.98e-14	1.6	2.54	16.13	1475
Bra034206_gene	-18.3697	2.11266	6.54e-07	0.88	0.62	4.2	2517
Bra034207_gene	-18.8912	3.06959	3.54e-09	1.83	0.46	6.1	1465
Bra034212_gene	-17.9248	-1.1383	0.00151622	10.48	5.04	3.61	726
Bra034214_gene	-13.3326	-2.13085	5.47e-209	285.71	222.51	79.94	1649
Bra034219_gene	-14.4073	1.33648	4.91e-37	25.67	8.15	32.33	4585
Bra034221_gene	-19.4746	3.37687	2.46e-08	0	0.34	5.61	981
Bra034224_gene	-18.5688	-2.49418	9.05e-09	2.77	3.81	1.06	1725
Bra034231_gene	-35.1235	29.7852	0.0078125	0	0	1	958
Bra034232_gene	-17.5481	-3.36559	6.15e-30	8.29	10.16	1.63	1005
Bra034235_gene	-18.1098	1.87551	1.77e-06	5.73	0.75	4.34	1591
Bra034236_gene	-17.1899	-5.77803	1.21e-122	6.08	14.29	0.43	3488
Bra034237_gene	-13.7689	-1.21922	1.09e-50	16.81	44.28	29.9	2833
Bra034240_gene	-17.3136	-1.91591	8.09e-12	6.48	4.54	1.94	2465
Bra034241_gene	-18.9045	1.34713	0.0079159	2.43	0.38	1.48	2097
Bra034243_gene	-17.3995	-2.18893	3.5e-14	15.71	4.14	1.47	1818
Bra034244_gene	-15.2249	-2.03216	2.81e-52	59.12	24.62	9.5	1308
Bra034245_gene	-11.4979	-1.30764	1.33e-273	200.36	162.76	103.39	5610
Bra034246_gene	-17.7435	1.36505	4.5e-05	2.67	1.37	5.62	1561
Bra034247_gene	-15.6366	2.4089	8.99e-50	2.38	2.63	21.93	1974
Bra035407_gene	-14.2574	1.69337	2.3e-64	4.64	6.23	31.58	3768
Bra035410_gene	-14.6757	1.32575	9.38e-31	36.15	27.81	109.71	806
Bra035418_gene	-16.4122	2.10064	5.59e-23	4.38	1.04	6.84	5177
Bra035419_gene	-20.0098	-4.78216	4.55e-13	40.37	10.75	0.6	288
Bra035427_gene	-14.0189	1.05885	5.52e-31	12.98	12.72	41.65	3634
Bra035433_gene	-15.2045	1.27313	3e-20	5.12	3.45	13.13	8750
Bra035438_gene	-16.7915	1.06041	8.57e-06	24.65	3.17	10.18	3912
Bra035440_gene	-18.8345	4.65698	2.35e-21	0.57	0.12	4.77	3753
Bra035446_gene	-14.6615	2.33515	7.79e-91	27.23	6.91	54.46	3494
Bra035447_gene	-12.6009	1.45415	3.69e-148	51.08	37.31	160.67	1749
Bra035451_gene	-14.5496	-1.59194	7.87e-51	43.42	51.95	27.08	1576
Bra035454_gene	-15.1189	1.30354	3.28e-22	2.36	1.4	5.43	11467
Bra035455_gene	-15.826	1.20012	3.11e-12	4.88	0.88	3.17	12981
Bra035456_gene	-19.2744	-8.25279	1.85e-68	0	74.66	0.38	2068
Bra035457_gene	-18.1804	-1.0399	0.00985345	2.41	2.21	1.67	3492
Bra035458_gene	-18.7763	-2.90921	6.4e-11	1.25	4.6	0.95	819
Bra035459_gene	-13.9735	-1.1574	6.71e-40	53.71	30.42	21.44	3715
Bra035471_gene	-14.8383	-2.00052	1.8e-65	56.94	38.71	15.22	1074
Bra035472_gene	-17.0352	2.1379	4.15e-16	2.59	1.04	7.12	2644
Bra036870_gene	-19.9134	-2.33095	0.000488281	8.41	1.69	0.52	825
Bra036878_gene	-15.5944	-1.02359	4.15e-11	48.43	31.83	24.72	1004
Bra036883_gene	-12.871	1.34957	1.82e-106	192.6	88.47	354.03	959
Bra036900_gene	-20.9894	3.51705	0.00234985	0.12	0.04	0.84	3348
Bra036902_gene	-33.453	-33.1261	6.78e-21	11.44	4.07	0.04	1230
Bra036904_gene	-15.912	-1.16384	2.1e-11	9.75	24.11	16.93	1429
Bra036905_gene	-33.8445	32.3431	1.34e-12	0	0	10.38	622
Bra036907_gene	-17.7041	-1.67754	1.62e-07	2.52	2.7	1.32	1978
Bra036909_gene	-13.5201	-1.51317	4.45e-92	120.65	167.74	92.4	522
Bra036913_gene	-17.7373	1.52546	3.69e-06	0	1.63	7.37	1008
Bra036914_gene	-18.3912	2.06959	1.65e-06	0.23	0.88	5.79	1809
Bra036915_gene	-34.4787	31.0747	7.63e-05	0	0	2.02	2362
Bra036917_gene	-34.1438	31.7445	2.98e-08	2.94	0	2.62	1865
Bra036918_gene	-17.3953	-1.75241	8.37e-10	10.51	2.83	1.35	3530
Bra036920_gene	-20.8447	3.80656	0.000221252	5.71	0.08	1.67	1993
Bra036922_gene	-14.6397	-2.16322	5.15e-88	17.99	69.53	24.44	2331
Bra037542_gene	-18.7435	-2.9748	1.91e-11	3.69	21.47	4.25	183
Bra037545_gene	-20.7525	3.99098	6.6e-05	6.64	0.08	1.93	1119
Bra037560_gene	-12.7857	1.72321	1.59e-181	143.95	44.7	231.89	1228
Bra037564_gene	-17.6982	-2.11754	1.31e-11	2.34	3.37	1.22	1938
Bra037566_gene	-16.4858	-2.06485	1.82e-23	58.29	40.18	15.21	441
Bra037568_gene	-18.4945	1.58813	0.000203722	9.03	0.77	3.62	1242
Bra037569_gene	-18.8048	-2.02211	9.25e-06	21.71	4.13	1.68	654
Bra037570_gene	-18.4157	-3.05142	1.16e-14	0.36	2.54	0.52	3180
Bra037574_gene	-17.4067	2.18666	1.64e-13	0.24	1	6.91	3197
Bra037579_gene	-16.9158	2.15448	1.39e-17	0	2.72	19.03	1591
Bra037580_gene	-14.2542	-1.56938	4.21e-60	31.44	35.8	19	1500
Bra037586_gene	-15.9727	-2.32273	3.32e-41	12.48	8.65	2.73	3702
Bra037590_gene	-17.4387	-2.75441	5.07e-22	4.24	4.28	1.02	3271
Bra037591_gene	-18.9624	-1.476	0.00509764	9.91	3.73	2.06	623
Bra037592_gene	-15.521	2.15448	1.37e-43	5.91	1.65	11.48	5431
Bra037601_gene	-18.0702	-4.01745	4.71e-31	4.35	1.94	0.2	6093
Bra037605_gene	-17.966	1.94916	7.25e-08	0.41	2.19	13.45	2612
Bra037607_gene	-14.4075	-1.50987	2.82e-50	58.58	29.36	16.24	2283
Bra037608_gene	-34.755	30.5221	0.000244141	0.29	0	1.69	4425
Bra037610_gene	-19.5098	-2.16745	0.000546113	0.37	0.7	0.25	2676
Bra037611_gene	-34.6235	30.7852	3.05e-05	0	0	2.37	663
Bra037612_gene	-21.1209	-4.55976	7.63e-06	0	0.89	0.06	3301
Bra037613_gene	-18.1415	-7.34868	2.13e-109	25.43	16.16	0.16	1665
Bra037620_gene	-12.5557	2.63765	0	0.55	49.93	487.64	6795
Bra037621_gene	-20.3447	-4.11231	4.17e-07	0.8	6.74	0.61	485
Bra037623_gene	-17.0246	-3.96792	1.45e-60	23.82	10.6	1.06	2665
Bra037624_gene	-14.729	-1.32113	3.72e-31	34.2	87.56	55.03	569
Bra038211_gene	-35.1235	29.7852	0.0078125	0	0	0.98	1606
Bra038214_gene	-15.9647	1.07074	4.21e-09	12.76	4.82	15.77	1502
Bra038215_gene	-34.6647	30.7027	6.1e-05	0	0	5.05	648
Bra038217_gene	-16.989	1.80203	2.37e-12	11.15	1.77	9.62	1656
Bra038220_gene	-17.102	-1.08781	3.09e-05	12.36	6.19	4.64	2402
Bra038223_gene	-20.1707	3.15448	4.92e-05	0.89	0.12	1.76	2358
Bra038227_gene	-13.6995	2.06333	6.1e-138	60.94	15.91	104.3	1410
Bra038228_gene	-18.7053	2.47051	2.78e-07	0.08	0.21	1.81	3003
Bra038229_gene	-13.7157	2.27488	2.22e-165	7.79	8.72	66.28	4513
Bra038236_gene	-15.0113	-1.33692	1.01e-26	14.02	15.05	9.39	3753
Bra038238_gene	-15.8726	1.41082	6.91e-16	10.61	3.78	15.68	2885
Bra038242_gene	-14.6808	1.19919	2.34e-25	19.88	9.93	35.75	1796
Bra038243_gene	-8.04678	-1.49725	0	67.44	2516.8	1401.95	13850
Bra038246_gene	-16.9282	-2.44934	2.43e-24	21.4	11.71	3.44	978
Bra038247_gene	-16.8179	1.60155	5.32e-11	22.47	3.35	15.85	2544
Bra038252_gene	-15.6867	-1.54325	1.5e-22	11.92	8.65	4.65	7078
Bra038260_gene	-18.4248	-1.61223	0.000113611	1.74	2.23	1.2	2211
Bra038261_gene	-16.5478	-1.5312	8.39e-13	28.14	16.11	8.82	675
Bra038264_gene	-17.356	-1.17072	3.3e-05	12.56	16.54	11.55	330
Bra038446_gene	-17.3605	1.059	0.000396178	1.94	1.13	3.75	6954
Bra038448_gene	-15.8631	1.95594	4.27e-29	4.08	0.84	5.09	13772
Bra038459_gene	-18.9697	1.55658	0.00288725	3.66	0.47	2.17	2158
Bra038461_gene	-19.2382	1.84963	0.00256321	0.3	0.68	3.85	1468
Bra038463_gene	-19.3447	2.80656	5.3e-06	0	0.59	6.5	845
Bra038464_gene	-17.9134	-4.33095	1.05e-40	2.27	17.14	1.34	2757
Bra038467_gene	-20.1969	3.10201	8.8e-05	0.64	0.1	1.32	2327
Bra038470_gene	-12.0694	1.0022	4.21e-103	155.16	71.1	223.95	1565
Bra038472_gene	-33.5845	32.8632	6e-17	0	0	28.68	555
Bra038481_gene	-19.9894	2.34713	0.00407731	0	1.04	8.33	574
Bra038485_gene	-18.7121	1.73179	0.000409541	0.5	1.15	5.99	873
Bra038486_gene	-17.3063	1.06959	0.000179846	32.99	1.77	5.78	1482
Bra038488_gene	-19.5858	-2.01544	0.00151372	1.71	0.72	0.28	3868
Bra038492_gene	-19.6837	4.12849	2.42e-10	0	0.06	1.75	6139
Bra038497_gene	-15.3527	-2.95646	9.15e-103	27.1	31.28	6.33	4630
Bra038501_gene	-17.9727	3.21062	1.96e-18	3.09	0.61	8.47	2210
Bra038666_gene	-21.0744	-4.65287	3.81e-06	0	4.11	0.25	351
Bra038667_gene	-13.7571	2.07329	5.16e-134	5.98	31.66	209.11	1698
Bra038669_gene	-34.7084	30.6152	0.00012207	0	0	1.96	705
Bra038671_gene	-16.5392	1.37046	5.62e-10	5.72	6.37	25.45	636
Bra038672_gene	-34.9787	30.0747	0.00195312	0.13	0.04	0.67	2352
Bra038676_gene	-16.8132	1.45056	2.65e-09	0	5.15	22.23	1965
Bra038678_gene	-17.112	-2.23784	7.27e-18	21.07	20.36	6.77	1029
Bra038679_gene	-15.166	1.0534	1.42e-14	8.71	5.5	17.96	3410
Bra038680_gene	-18.3116	-3.25953	2.44e-17	13.95	9.63	1.58	603
Bra038681_gene	-17.8355	-2.08351	4.39e-10	7.38	11.95	4.39	1177
Bra038684_gene	-18.8447	-2.19344	9.25e-06	3.69	2.28	0.78	1556
Bra038685_gene	-14.0074	-1.968	3.38e-112	18.67	22.09	8.88	7657
Bra038689_gene	-15.4101	1.99596	6.72e-41	17.14	11.22	70.35	1559
Bra038695_gene	-16.1502	-3.27178	7.61e-74	74.85	44.25	7.2	588
Bra038697_gene	-15.9856	-2.53103	5.63e-49	21.85	30.57	8.37	1874
Bra038698_gene	-15.6424	-1.21737	9.17e-15	18.86	15.72	10.65	2244
Bra038700_gene	-19.7382	-5.3253	1.73e-18	1.12	4.58	0.18	1136
Bra038703_gene	-15.6492	-1.24469	1.58e-15	15.93	11.11	7.34	2928
Bra038704_gene	-18.5674	1.44228	0.00149626	0	0.53	2.22	8134
Bra038705_gene	-19.1031	2.11972	0.000170155	2.12	0.55	3.58	1896
Bra038706_gene	-15.3081	-1.57791	6.06e-30	110.11	64.52	34.15	966
Bra038715_gene	-20.2525	-4.29673	5.77e-08	1.66	5.41	0.42	508
Bra038716_gene	-16.5632	-1.67524	3.41e-15	109.98	28.02	13.75	1078
Bra038722_gene	-17.2895	2.42113	2.47e-17	1.89	2.51	21.13	654
Bra038725_gene	-13.1792	-1.29597	4.81e-85	130.74	166.41	106.54	898
Bra038728_gene	-19.3285	-2.9748	3.35e-07	29.71	5.02	1.05	522
Bra038733_gene	-14.2745	-2.13134	9.4e-110	30.61	43.67	15.7	1473
Bra038734_gene	-18.6532	1.84963	7.33e-05	2.55	0.44	2.28	2638
Bra038737_gene	-18.573	-3.31584	6.39e-15	0.1	4.4	0.69	1122
Bra038739_gene	-14.7796	-1.11035	9.6e-22	146.72	67.5	49.18	471
Bra038865_gene	-19.6331	-5.53552	3.39e-21	8.35	9.02	0.3	1917
Bra038866_gene	-17.4407	-2.20428	3.29e-14	35.8	21.62	7.33	342
Bra038869_gene	-19.3655	-1.73088	0.00143091	0	5.4	2.47	1247
Bra038870_gene	-34.9783	-30.0755	0.00390625	0	0.66	0	1035
Bra038872_gene	-34.1647	31.7027	5.77e-08	0.14	0	0.9	3655
Bra038876_gene	-16.8086	1.97036	4.05e-16	25.24	2.79	16.84	1223
Bra038886_gene	-19.6772	2.97162	1.29e-05	0	0.09	1.06	5994
Bra038889_gene	-20.1707	-2.46023	0.00257683	0.37	1.67	0.48	846
Bra038896_gene	-18.14	-2.34677	1.05e-10	5.88	4.66	1.44	1891
Bra038898_gene	-19.036	7.42394	1.01e-55	0	0.07	19.6	1990
Bra038899_gene	-16.2221	-1.40596	2.14e-13	40.86	11.68	6.94	1371
Bra038903_gene	-17.7819	-2.06791	4.45e-10	58.15	17.59	6.6	315
Bra038906_gene	-15.1573	1.04922	1.2e-14	86.38	11.76	38.09	990
Bra038911_gene	-16.9492	-1.18721	2.49e-06	1.35	3.02	2.07	2513
Bra039539_gene	-19.6969	-4.23784	5.12e-12	13.22	8.47	0.81	369
Bra039540_gene	-13.9456	2.31706	6.72e-146	74.47	6.6	51.54	4618
Bra039542_gene	-15.3453	-1.81147	2.61e-38	43.05	33.88	15.19	1158
Bra039544_gene	-34.8582	30.3157	0.000488281	0	0	1.56	720
Bra039547_gene	-18.7435	3.36505	2.45e-12	0	0.3	4.89	1431
Bra039549_gene	-17.9672	2.39152	3.73e-11	0.61	0.7	5.77	1482
Bra039553_gene	-17.2022	-1.28811	1.94e-06	9.59	4.25	2.79	1553
Bra039554_gene	-19.3697	2.11266	0.000312551	0.16	0.3	2.04	4377
Bra039555_gene	-17.7698	3.03744	1.2e-18	0.09	0.72	9.36	1317
Bra039557_gene	-13.8967	-2.05672	4.94e-132	110.85	56.33	21.29	1446
Bra039562_gene	-14.8636	1.23516	1.39e-23	2.4	1.86	6.89	10024
Bra039563_gene	-19.3048	1.71636	0.00598812	0.13	0.59	3.11	876
Bra039569_gene	-19.6707	-3.46023	3.67e-08	0.17	3.79	0.53	1131
Bra039764_gene	-16.4169	1.8096	2.23e-17	0.38	2.48	13.65	13547
Bra039768_gene	-17.768	-2.92589	6.92e-20	8.3	2.55	0.53	21773
Bra039770_gene	-19.3697	2.11266	0.000312551	0.4	1.52	10.31	7377
Bra039774_gene	-18.8697	-2.41841	1.07e-06	7.75	2.55	0.73	1176
Bra040018_gene	-16.5995	-2.75017	4.79e-38	74.25	47.13	11.2	650
Bra040019_gene	-18.4721	-5.21359	5.74e-42	1.69	6.18	0.26	2991
Bra040020_gene	-16.1675	1.16091	1.75e-09	28.53	5.05	17.65	1554
Bra040021_gene	-16.0693	-1.10033	1.13e-09	15.44	5.26	3.87	4612
Bra040025_gene	-20.4504	2.59505	0.00442505	1.35	0.2	1.93	1381
Bra040031_gene	-17.6485	1.41424	1.55e-05	7.61	1.25	5.26	1976
Bra040033_gene	-17.7707	1.3106	9.26e-05	0	1.13	4.41	1530
Bra040039_gene	-19.9134	-2.9748	1.05e-05	6.97	8.04	1.56	625
Bra040042_gene	-15.9862	-1.1383	1.11e-10	6.17	15.24	10.91	2052
Bra040046_gene	-19.3697	2.11266	0.000312551	0.21	0.39	2.71	1672
Bra040048_gene	-20.8782	3.73944	0.000402451	0.44	0.09	2.03	1719
Bra040051_gene	-13.0738	1.46328	1.18e-108	88.76	214.82	931.02	321
Bra040053_gene	-17.9697	1.55658	1.47e-05	6.05	0.73	3.41	2614
Bra040056_gene	-17.2597	4.05762	2.97e-46	1.91	0.8	20.4	1736
Bra040057_gene	-14.2655	1.09173	6.16e-28	11.16	15.34	51.31	1700
Bra040058_gene	-18.0542	-4.35331	6.56e-37	32.75	6.28	0.48	2176
Bra040094_gene	-11.7602	-1.05777	4.39e-149	222.42	295	222.85	1067
Bra040095_gene	-16.1135	-4.57471	9.13e-156	28.24	28.71	1.89	1461
Bra040099_gene	-13.8373	2.05601	4.4e-125	8.41	13.25	86.61	1539
Bra040102_gene	-19.2173	1.89145	0.00165805	0.13	0.19	1.13	4389
Bra040103_gene	-15.8104	-1.02727	7.96e-10	14.22	37.07	28.58	4521
Bra040106_gene	-16.5224	-1.45732	3.28e-12	11.57	7.89	4.51	2847
Bra040110_gene	-14.5977	-1.3271	1.18e-34	36.65	31.35	19.67	1242
Bra040111_gene	-16.6285	-1.0488	2.86e-06	21.14	8.49	6.5	2392
Bra040112_gene	-15.811	2.15803	2.17e-36	22.26	7.14	49.97	1231
Bra040113_gene	-19.0098	2.83255	8.07e-08	0.08	0.3	3.41	3081
Bra040115_gene	-16.3707	1.29869	3.65e-10	4.76	11.58	44.16	873
Bra040116_gene	-18.9317	-2.93828	2.33e-09	1.27	3.03	0.69	1183
Bra040130_gene	-17.9838	-1.32425	0.000207716	18.56	3.74	2.3	1014
Bra040131_gene	-12.5421	-1.1933	2.16e-111	86.39	102.28	70.33	2949
Bra040133_gene	-17.8048	-1.28364	0.000126611	4.91	3.63	2.32	2024
Bra040138_gene	-16.2249	2.95737	1.55e-49	6.2	6.78	82.46	817
Bra040139_gene	-15.6339	-2.42471	7.76e-57	27.12	16.72	4.93	2607
Bra040143_gene	-21.0307	3.43459	0.00234985	0.06	0.05	0.8	1839
Bra040145_gene	-17.0563	-2.04519	7.85e-16	18.36	20.67	7.84	441
Bra040150_gene	-17.7652	-4.10133	4.35e-39	6.41	14.85	1.47	1836
Bra040151_gene	-16.7375	-1.81685	2.38e-15	18.62	7.57	3.41	2580
Bra040153_gene	-18.7259	3.40024	7.78e-13	6.67	0.42	6.95	1362
Bra040157_gene	-16.3354	-3.87232	3.62e-93	76.78	32.5	3.51	1409
Bra040158_gene	-15.4145	-1.17086	3.37e-16	66.15	26.12	18.29	801
Bra040159_gene	-13.855	-3.05813	1.07e-307	200	163.97	30.95	723
Bra040160_gene	-17.3804	-1.39703	1.37e-06	16	8.35	5.03	1451
Bra040163_gene	-16.1882	1.03065	1.17e-07	12.84	6.46	20.74	1574
Bra040166_gene	-33.0388	-33.9546	1.5e-36	0.66	8.73	0	1992
Bra040167_gene	-18.127	1.06702	0.00762052	8.29	1.04	3.28	2448
Bra040168_gene	-17.4451	1.31798	1.38e-05	2.03	0.41	1.57	14448
Bra040172_gene	-15.0697	1.59119	2.57e-33	12.23	17.75	83.4	841
Bra040177_gene	-17.6903	-3.42106	4.42e-28	24.57	10.44	1.52	1179
Bra040179_gene	-17.8077	-1.78532	1.24e-07	4.38	3.86	1.77	1402
Bra040220_gene	-18.3457	-1.6144	6.53e-05	2.31	2.48	1.32	1786
Bra040222_gene	-35.1235	29.7852	0.0078125	0.05	0	0.33	3762
Bra040223_gene	-19.8782	2.56952	0.000912234	0.11	0.12	1.14	3414
Bra040225_gene	-16.6466	2.02785	1.29e-18	2.27	1.67	10.53	3606
Bra040226_gene	-16.6969	-3.06791	1.4e-44	1.6	13.1	2.46	2647
Bra040227_gene	-19.7242	2.04757	0.00371917	0	0.24	1.58	2982
Bra040235_gene	-34.5895	-30.8531	0.00012207	5.47	2.48	0	534
Bra040236_gene	-16.5214	-3.26293	4.38e-57	5.23	32.17	5.26	1056
Bra040237_gene	-13.7961	-1.23215	1.17e-50	15.67	19.86	13.31	4754
Bra040241_gene	-20.4504	4.59505	4.18e-07	4.14	0.06	2.21	1842
Bra040248_gene	-20.6707	-3.46023	0.000144958	0.91	0.99	0.14	1317
Bra040251_gene	-17.9387	2.44866	2.3e-11	0.39	0.89	7.66	2448
Bra040254_gene	-35.0475	29.9372	0.00390625	0.03	0	0.32	4875
Bra040276_gene	-14.2651	1.03419	2.14e-25	7.44	8.66	27.83	5777
Bra040278_gene	-17.6335	-1.11585	0.000437922	8.88	6.56	4.76	672
Bra040287_gene	-16.9003	1.60651	1.19e-10	3.21	5.27	25.28	1496
Bra040288_gene	-16.4748	-2.18631	2.32e-26	7.22	34.05	11.72	574
Bra040289_gene	-15.3227	-2.92691	7.15e-103	47.3	67.66	14.03	1968
Bra040291_gene	-20.2525	-4.29673	5.77e-08	0.88	4.3	0.34	513
Bra040292_gene	-17.2471	-2.39912	9.64e-19	8.42	12.15	3.6	1153
Bra040298_gene	-17.9185	-1.05623	0.00337223	3.37	2.73	2.03	1978
Bra040364_gene	-18.6361	1.57979	0.000802331	0.06	0.15	0.71	11469
Bra040368_gene	-17.8788	-2.86919	2.87e-18	10.88	5.14	1.09	2130
Bra040369_gene	-15.2617	-3.82066	1.62e-187	7.29	43.92	4.93	2332
Bra040371_gene	-18.3136	-2.36069	2.36e-09	2.01	3.56	1.1	2392
Bra040374_gene	-12.1599	-3.567	0	324.83	337.6	44.81	1582
Bra040375_gene	-17.53	-2.8228	2.04e-21	13.85	12.35	2.72	699
Bra040377_gene	-34.9787	30.0747	0.00195312	0	0	1.38	690
Bra040378_gene	-19.1209	-1.91591	0.000312551	3.34	4.14	1.87	922
Bra040510_gene	-16.1124	1.13902	1.64e-09	6.59	1.45	4.97	6250
Bra040513_gene	-16.1715	-1.81476	1.48e-22	2.65	19.56	8.82	792
Bra040515_gene	-33.5746	-32.8828	1.39e-17	0.61	7.71	0	552
Bra040516_gene	-18.3912	1.54352	0.000497092	9.73	3.04	13.65	817
Bra040517_gene	-17.7422	-8.1474	8.98e-190	190.04	70.82	0.39	907
Bra040518_gene	-15.9365	1.1271	2.79e-10	5.95	1.03	3.51	8444
Bra040519_gene	-17.6821	1.79191	9.37e-08	23.83	1.92	10.26	1311
Bra040520_gene	-11.552	2.94964	0	12.45	72.76	883.96	2937
Bra040692_gene	-19.3488	2.15448	0.000191076	1.17	0.89	6.26	570
Bra040693_gene	-16.7087	1.90352	4.53e-16	2.34	3.21	18.88	1658
Bra040694_gene	-20.6707	-3.46023	0.000144958	2.23	1.58	0.21	1025
Bra040698_gene	-34.6523	-30.7275	0.000244141	1.82	4.06	0	884
Bra007867_gene	-18.3335	1.91006	5.85e-06	0.35	1.06	5.84	1525
Bra007868_gene	-21.3447	-4.11231	0.00012207	0	2.53	0.23	375
Bra007869_gene	-18.528	-2.13092	1.25e-06	2.34	4.97	1.75	693
Bra007870_gene	-17.3555	-1.59477	3.18e-08	20.53	3.4	1.76	2503
Bra007871_gene	-15.0642	-2.98231	6.87e-127	89.22	137.55	27.44	871
Bra007872_gene	-16.4187	1.61147	5.23e-14	70.88	5.17	24.57	1533
Bra007875_gene	-16.3651	-1.61388	9.12e-16	10.68	17.11	8.8	741
Bra007876_gene	-18.3375	2.48098	3.14e-09	0.1	0.22	1.96	8121
Bra007879_gene	-19.3956	-8.01043	6.37e-58	12.91	26.96	0.16	528
Bra007881_gene	-17.7173	-1.10855	0.000447199	4.68	4.88	3.6	1670
Bra007882_gene	-19.96	-2.23784	0.000855446	0	4.41	1.41	639
Bra007884_gene	-19.3782	-2.04519	0.00087791	0.1	1.57	0.6	2119
Bra007885_gene	-12.8875	1.20608	7.64e-85	16.66	61.67	223.61	1194
Bra007887_gene	-16.5795	1.10746	9.48e-07	23.46	5.17	17.34	1074
Bra007890_gene	-20.8447	3.80656	0.000221252	0	0.12	2.81	1205
Bra007891_gene	-16.888	1.14919	3.21e-06	16.28	10.77	37.3	1481
Bra007901_gene	-19.0522	2.2216	4.06e-05	0.22	0.54	3.74	1857
Bra007903_gene	-19.7382	-7.3253	3.01e-36	17.06	15.93	0.27	1343
Bra007904_gene	-16.5046	1.31675	2.78e-09	26.73	3.69	14.45	2058
Bra007905_gene	-20.5522	-5.69727	3.64e-12	0	11.04	0.33	261
Bra007906_gene	-13.8279	-2.84631	1.23e-269	43.48	25.63	5.61	6777
Bra007907_gene	-17.1965	1.70197	1.32e-09	0.84	0.73	3.75	6774
Bra007909_gene	-33.8445	32.3431	1.34e-12	0.15	0	1.52	5670
Bra007911_gene	-16.7231	-1.26669	2.27e-08	12.83	6.87	4.56	1738
Bra007912_gene	-13.2926	1.48229	8.73e-96	119.49	46.74	205.22	2473
Bra007913_gene	-19.1837	-1.79038	0.000821395	26.12	2.55	1.12	771
Bra007914_gene	-19.1772	1.97162	0.000679548	1.78	0.28	1.74	3377
Bra007915_gene	-19.536	1.78009	0.00522288	0.11	0.21	1.15	2966
Bra007919_gene	-18.2173	1.89145	1.4e-06	13.5	1.05	5.76	1867
Bra007924_gene	-16.3519	1.02673	7.63e-07	8.72	4.48	14.29	5201
Bra007925_gene	-15.0119	1.58701	2.1e-34	13.7	5.93	27.99	3311
Bra007929_gene	-17.3375	-1.78673	3.14e-10	10.72	15.53	7.05	441
Bra007931_gene	-17.5987	1.65455	2.52e-07	1.24	1.9	9.41	1549
Bra007932_gene	-19.4894	-4.65287	8.05e-16	9.91	8.67	0.54	1309
Bra007936_gene	-20.4894	2.51705	0.00442505	0.41	0.21	1.89	867
Bra007940_gene	-14.6276	-4.17339	0	61.22	82.01	7.21	1718
Bra007941_gene	-14.7418	-2.91877	6.22e-152	280.84	105.56	21.93	911
Bra007943_gene	-19.2707	2.3106	0.000182166	0	1.24	8.64	491
Bra007945_gene	-15.5127	-1.93858	1.85e-39	1.64	37.02	15.27	882
Bra007946_gene	-18.2113	-3.46023	2.5e-20	0	16.13	2.42	887
Bra007947_gene	-18.4869	-1.65287	8.17e-05	0.24	6.16	3.08	867
Bra007950_gene	-20.9504	-4.9008	2.38e-07	22.88	3.87	0.2	534
Bra007951_gene	-16.5293	-7.4033	0	136.95	236.47	2.21	1754
Bra007953_gene	-19.0915	-1.9748	0.000191076	0.77	4.4	1.75	902
Bra007954_gene	-16.9214	2.48326	7.09e-23	1.64	0.46	3.95	5397
Bra007959_gene	-17.0636	-1.88991	1.53e-13	9.67	5.63	2.39	1521
Bra007961_gene	-15.7359	-1.56465	1.58e-22	54.47	24.64	13.12	780
Bra007963_gene	-16.324	1.23326	1.95e-09	21.98	9.74	35.64	504
Bra007964_gene	-19.3613	2.77339	8.96e-06	2.23	0.28	2.51	2241
Bra007967_gene	-16.078	1.2511	3.46e-11	51.75	6.29	23.4	915
Bra007978_gene	-20.0858	2.15448	0.00434351	1.02	0.14	0.77	2430
Bra007982_gene	-18.4672	2.2216	6.92e-07	0	0.55	3.95	1973
Bra007983_gene	-20.4894	2.51705	0.00442505	0.46	0.12	1.12	1881
Bra007985_gene	-18.536	-1.91591	1.4e-05	5.18	2.31	0.96	2487
Bra007987_gene	-17.4305	-3.29673	1.59e-31	7.34	17.4	2.92	621
Bra007991_gene	-33.8048	32.4226	1.78e-13	0	0	3.16	1729
Bra007993_gene	-16.8173	2.46047	3.93e-24	16.81	2.23	18.58	1804
Bra007998_gene	-16.4624	-4.476	3.3e-117	148.94	83.52	5.93	822
Bra008003_gene	-17.2173	2.41752	9.57e-18	10.1	1.07	8.57	1922
Bra008004_gene	-16.827	1.27118	1.93e-07	1.13	2.84	10.71	1910
Bra008005_gene	-20.6707	4.15448	1.05e-05	0	0.59	10.17	329
Bra008007_gene	-18.1516	-8.49836	1.78e-161	75.84	118.49	0.51	336
Bra008008_gene	-33.2486	-33.5349	1.62e-27	0.79	5.22	0	2900
Bra008009_gene	-33.7393	-32.5535	2.84e-14	6.16	2.18	0.03	1915
Bra008012_gene	-13.2794	-1.92807	2.26e-176	59.47	70.71	29.21	1936
Bra008023_gene	-18.0858	-1.01544	0.00591843	0.13	0.94	0.73	5110
Bra008026_gene	-18.0427	-4.07241	3.34e-32	0	14.53	1.36	636
Bra008027_gene	-18.2199	-4.02211	1.29e-27	7.5	2.49	0.24	3234
Bra008030_gene	-15.24	1.325	3.81e-21	28.3	11.21	43.92	1689
Bra008031_gene	-15.3218	1.26352	2.27e-18	5.65	2.72	10.22	5869
Bra008033_gene	-11.6826	-1.10418	1.32e-171	314.77	330.23	241.55	1371
Bra008037_gene	-14.1324	-2.08887	1.38e-115	94.1	25.33	9.38	3636
Bra008038_gene	-20.5307	2.43459	0.00753784	4.82	0.13	1.09	2000
Bra008041_gene	-17.8335	-1.73379	3.04e-07	20.81	13.68	6.45	348
Bra008045_gene	-19.5098	1.83255	0.00332689	0	0.34	1.93	1941
Bra008046_gene	-16.5576	-1.64173	1.15e-14	101.4	19.7	9.97	567
Bra008051_gene	-18.2207	-1.44137	0.000176327	10	2.11	1.22	2014
Bra008052_gene	-19.0098	-2.1383	2.53e-05	19.02	2.85	1.02	1211
Bra008055_gene	-15.7909	-5.50398	1.25e-293	474.57	45.09	1.58	3775
Bra008056_gene	-16.4127	-2.6885	4.46e-41	43.88	11.44	2.82	1833
Bra008057_gene	-16.4223	-1.1383	2.94e-08	7.5	9.03	6.44	2005
Bra008059_gene	-21.4134	-3.9748	0.000244141	6.24	1.93	0.19	447
Bra008061_gene	-19.112	4.10201	1.17e-13	0.06	0.15	3.95	3052
Bra008064_gene	-21.0307	3.43459	0.00234985	0	0.14	2.38	618
Bra008066_gene	-15.7735	1.16426	4.71e-12	24.1	8.26	29.14	1253
Bra008068_gene	-18.3634	1.15448	0.0086415	1.6	2.28	7.97	609
Bra008080_gene	-15.4932	-2.67548	1.56e-75	15.5	15.05	3.73	2885
Bra008084_gene	-34.5318	-30.9685	3.05e-05	0.18	1.8	0	624
Bra008086_gene	-16.5131	-2.54596	1.78e-34	40.7	31.31	8.45	854
Bra008099_gene	-15.0542	-4.69316	0	170.27	98.79	6.05	921
Bra008106_gene	-16.6633	1.99437	1.22e-17	18.22	3.34	20.87	1756
Bra008110_gene	-18.8956	3.70468	3.14e-13	0	0.21	4.42	1620
Bra008116_gene	-16.3956	-1.29532	1.27e-10	8.87	5.94	3.82	2044
Bra008117_gene	-16.1887	1.35323	5.17e-12	11.56	2.39	9.56	4581
Bra008121_gene	-20.1209	5.25402	2.92e-12	0	0.24	14.72	511
Bra008123_gene	-19.6969	2.10201	0.0023157	0.09	0.29	1.99	1285
Bra008127_gene	-35.0475	29.9372	0.00390625	3.31	0	0.95	5949
Bra008132_gene	-13.4078	-1.39213	5.29e-84	205.68	88.98	53.35	1020
Bra008136_gene	-16.0581	1.71391	5.98e-20	5.34	1.64	8.42	3741
Bra008138_gene	-34.5123	31.0075	7.63e-05	0.06	0	0.32	9136
Bra008143_gene	-13.9691	-2.53373	2e-192	29.21	45.99	12.52	3790
Bra008145_gene	-17.941	-2.0008	5.26e-09	10.52	20.26	8.16	375
Bra008146_gene	-15.0979	1.76382	9.23e-40	8.38	14.1	74.82	787
Bra008152_gene	-9.6845	-1.10411	0	550.63	773.86	566.09	1886
Bra008155_gene	-18.1392	-4.18339	1.53e-32	12.28	10.1	0.87	894
Bra008160_gene	-17.026	-4.93581	1.31e-98	7.56	24.76	1.35	1472
Bra008162_gene	-13.8415	1.19613	6.94e-44	1.59	89.74	322.67	481
Bra008163_gene	-19.4894	-4.65287	8.05e-16	0.73	2.71	0.17	2079
Bra008164_gene	-18.3345	1.2122	0.00444402	5.23	1.43	5.1	1419
Bra008165_gene	-17.9248	1.30648	0.000534721	2.35	0.92	3.57	4368
Bra008167_gene	-14.1848	1.43533	1.88e-49	64.12	9.72	41.21	3982
Bra008172_gene	-14.5295	-4.92384	0	168.84	196.14	10.21	1202
Bra008173_gene	-20.4697	4.55658	6.94e-08	0.08	0.06	2.42	2737
Bra008174_gene	-16.1595	-1.46701	3.74e-15	24.4	12.08	6.9	1238
Bra008177_gene	-18.4746	-2.23784	1.62e-07	1.23	5.72	1.9	949
Bra008179_gene	-20.9894	3.51705	0.00234985	0.09	0.07	1.31	2310
Bra008182_gene	-18.7933	-6.04519	1.12e-44	4.69	12.98	0.31	908
Bra008183_gene	-19.109	-4.58361	1.57e-20	0	14.28	0.94	369
Bra008189_gene	-16.0171	2.23226	2.22e-33	0	18.77	137.38	308
Bra008191_gene	-11.3074	1.15127	7.71e-228	252.49	168.36	588	1685
Bra008193_gene	-34.382	-31.2681	3.81e-06	11.22	4.01	0	1090
Bra008196_gene	-20.9134	-2.9748	0.00341797	5.75	1.2	0.24	1244
Bra008199_gene	-18.8285	-2.80488	5.81e-09	4.64	2.51	0.62	1398
Bra008201_gene	-17.5987	-1.26431	4.5e-05	2.2	4.08	2.65	1819
Bra008202_gene	-16.3671	-2.20595	1.7e-28	28.66	19.76	6.73	1050
Bra008205_gene	-17.6191	-2.2758	1.23e-13	4.97	12.62	4.2	528
Bra008208_gene	-18.767	-5.26758	4.81e-35	76.21	27.09	1.1	1958
Bra008212_gene	-17.6221	-2.04773	3.79e-11	5.21	1.95	0.74	5342
Bra008218_gene	-18.3655	1.59505	0.000226882	0.14	0.8	3.7	2120
Bra008219_gene	-19.7819	-3.23784	4.63e-07	0.27	3.62	0.6	681
Bra008223_gene	-34.916	30.2002	0.000976563	0.14	0	0.73	2663
Bra008224_gene	-15.0926	-1.14698	8.25e-19	58.96	26.91	19.1	2523
Bra008228_gene	-21.5744	-3.65287	0.00195312	0	1.39	0.17	621
Bra008231_gene	-14.5291	-1.50548	7.12e-46	296.87	89.86	49.88	690
Bra008232_gene	-17.1934	2.06197	1.98e-13	0.08	1.4	9.19	1422
Bra008234_gene	-13.393	-1.27872	1.22e-71	105.52	87.71	56.85	1627
Bra008238_gene	-17.7819	2.76216	2.45e-15	0	2.56	27.3	575
Bra008240_gene	-15.9208	-1.34536	3.87e-15	19.54	7.18	4.46	3105
Bra008242_gene	-9.12423	-3.9054	0	1087.15	7214.6	757.16	725
Bra008243_gene	-19.5632	1.72564	0.00813006	8.43	1.55	6.93	471
Bra008245_gene	-19.5744	-3.65287	1.49e-09	1.62	1.61	0.2	5277
Bra008246_gene	-19.08	-6.64156	5.61e-45	11.26	9.89	0.16	1592
Bra008247_gene	-34.721	-30.59	0.000488281	0	2.96	0	1139
Bra008248_gene	-19.9504	-4.9008	5.68e-14	6.29	2.81	0.14	2528
Bra008253_gene	-17.2141	-2.86377	5.16e-27	25.37	13.17	2.9	12852
Bra008254_gene	-33.5458	-32.9405	1.73e-18	21.14	17.19	0	514
Bra008261_gene	-14.1437	-1.41274	1.24e-52	34.84	31.45	18.59	2573
Bra008264_gene	-13.4273	2.02463	2.94e-160	45.56	22.89	146.36	2047
Bra008267_gene	-17.299	-1.55976	1.86e-08	94.85	10.16	5.41	639
Bra008269_gene	-20.4134	2.66905	0.00257683	0	0.34	3.39	510
Bra008270_gene	-16.858	-1.4199	2.22e-09	3.44	7.4	4.31	1520
Bra008274_gene	-20.2242	-2.35331	0.00442505	0.77	1.66	0.47	814
Bra008276_gene	-15.4558	-2.51712	5.26e-69	0.77	2.97	0.82	11615
Bra008278_gene	-16.3702	-1.72135	6.68e-18	3.77	19.1	9.11	1027
Bra008279_gene	-11.1423	-1.95671	0	66.79	139.31	56.46	4808
Bra008283_gene	-15.9571	-2.93298	6.67e-67	106.49	90.04	18.51	780
Bra008286_gene	-16.918	-1.50992	6.78e-10	1.86	5.34	2.99	2057
Bra008292_gene	-18.0461	1.58998	2.53e-05	0.07	0.78	3.68	2346
Bra008295_gene	-17.7735	1.16426	0.000610259	0.91	1.24	4.36	1467
Bra008296_gene	-17.418	2.66001	2.79e-18	0.11	1.34	13.26	1895
Bra008297_gene	-18.8782	-1.43048	0.00222143	0.34	1.25	0.73	1952
Bra008298_gene	-18.5373	-2.80815	4.27e-11	4.8	2.57	0.57	1957
Bra008299_gene	-17.8607	1.59951	7.35e-06	0.76	0.71	3.36	2855
Bra008301_gene	-17.5653	-1.49615	8.51e-07	0.57	2.67	1.49	4494
Bra008304_gene	-19.9894	2.34713	0.00407731	1.57	0.18	1.45	1431
Bra008307_gene	-15.0748	-2.58523	6.53e-94	14.69	37.62	9.92	2004
Bra008308_gene	-17.7053	-1.77626	2.92e-08	15.26	9.27	4.34	1856
Bra008309_gene	-15.9141	-1.41067	3.17e-16	26.53	20.59	12.14	944
Bra008310_gene	-17.2303	-1.42226	2.74e-07	4.54	6.04	3.56	1956
Bra008312_gene	-19.4894	-5.8228	1.03e-25	0.78	6.98	0.19	1298
Bra008318_gene	-19.2819	2.93209	1.07e-06	7.23	0.57	5.62	7415
Bra008321_gene	-17.079	-1.08097	3.57e-05	6.75	5.19	3.81	1547
Bra008322_gene	-17.9334	1.81528	2.51e-07	7.16	0.45	2.39	3618
Bra008323_gene	-19.3782	-2.43048	6.62e-05	0	1.59	0.46	4221
Bra008329_gene	-17.9697	1.55658	1.47e-05	0	6.23	28.8	303
Bra008333_gene	-16.7783	3.44349	1.27e-46	0.17	0.6	10.32	3702
Bra008334_gene	-21.0744	3.34713	0.00418091	0.22	0.17	2.74	946
Bra008335_gene	-19.3205	-2.54596	1.29e-05	3.85	2.98	0.77	783
Bra008337_gene	-15.3564	1.58326	3.27e-27	5.02	2.05	9.63	6403
Bra008338_gene	-19.4317	-2.76835	3.47e-06	8.16	9.51	2.48	237
Bra008341_gene	-16.607	-2.60396	4.53e-34	27.25	30.67	7.99	570
Bra008343_gene	-14.6054	-1.27108	1.25e-31	132.48	40.55	26.41	936
Bra008344_gene	-33.9011	32.2299	1e-11	1.09	0	3.73	2305
Bra008346_gene	-17.227	-1.77686	4.43e-11	7.2	7.77	3.54	951
Bra008347_gene	-18.46	-1.23784	0.00318525	3.39	1.83	1.21	1577
Bra008348_gene	-13.5118	-1.69469	2.84e-116	27.65	91.4	44.41	1578
Bra008349_gene	-16.1955	-1.73088	2.02e-20	31.53	17.55	8.3	1583
Bra008353_gene	-14.6383	-1.19533	2.11e-27	20.73	17.58	12.08	4073
Bra008354_gene	-17.497	-1.99391	1.42e-11	12.44	4.66	1.82	2321
Bra008356_gene	-17.0211	1.63991	3.05e-10	13.53	2.98	14.6	870
Bra008357_gene	-17.5594	2.20218	7.78e-12	0	4.26	31.04	345
Bra008359_gene	-20.4894	-3.8228	1.1e-05	7.88	5.05	0.55	315
Bra008366_gene	-17.9317	2.23165	1.12e-09	0	0.4	2.98	9261
Bra008367_gene	-18.248	-1.25859	0.00106577	1.01	3.11	2.08	1416
Bra008370_gene	-20.9134	-2.9748	0.00341797	2	0.91	0.18	1912
Bra008377_gene	-20.5307	4.43459	4.63e-07	2.13	0.1	3.51	1394
Bra008382_gene	-20.2242	-4.35331	2.98e-08	1.17	4.02	0.3	576
Bra008384_gene	-16.8778	1.65146	2.4e-11	4.84	2.32	11.23	1657
Bra008389_gene	-15.6751	1.9286	4.9e-32	6.35	1.27	7.51	6674
Bra008394_gene	-19.1675	2.51705	9.25e-06	0.93	0.44	4.04	972
Bra008398_gene	-21.0744	3.34713	0.00418091	0	0.21	1.82	2837
Bra008406_gene	-13.6156	-1.76882	1.44e-117	22.55	66.46	30.71	2127
Bra008407_gene	-18.3285	-1.80488	7.67e-06	10.91	2.75	1.21	1776
Bra008408_gene	-17.8962	1.20772	0.000877552	0.41	1.05	3.86	1560
Bra008410_gene	-19.7819	2.76216	0.000113074	0.05	0.11	1.18	3475
Bra008417_gene	-17.1232	-1.63639	4.43e-10	7.63	3.22	1.61	2470
Bra008421_gene	-13.4112	-1.9568	5.12e-166	85.91	91.32	37	1875
Bra008425_gene	-16.5183	-1.23158	7.44e-09	29.98	14.15	9.44	1157
Bra008426_gene	-14.9499	-2.38701	3.83e-87	85.8	15.47	4.68	3286
Bra008427_gene	-17.1155	-1.11478	1.91e-05	2.07	1.44	1.05	8077
Bra008430_gene	-16.8363	-4.21025	9.76e-79	95.34	49.15	4.3	620
Bra008431_gene	-17.4457	-3.57041	7.06e-37	17.42	10.54	1.43	1268
Bra008433_gene	-15.7657	-2.97073	9.34e-78	4.86	15.1	3.02	2028
Bra008434_gene	-18.2525	-2.29673	4.47e-09	5.17	8.89	2.79	761
Bra008435_gene	-12.9313	-1.9393	3.57e-227	524.64	174.76	71.65	2088
Bra008437_gene	-21.0307	3.43459	0.00234985	11.11	0.05	0.97	2860
Bra008438_gene	-19.6579	-2.31584	0.000310749	20.71	1.71	0.52	1730
Bra008439_gene	-16.6998	-5.22719	1.64e-142	64.59	42.41	1.88	825
Bra008440_gene	-19.0577	-6.6863	1.75e-46	6.48	18.97	0.29	902
Bra008442_gene	-18.5987	-1.79038	5.7e-05	2.56	3.17	1.41	1551
Bra008443_gene	-18.9746	1.93209	0.000247088	10.21	0.82	4.6	1380
Bra008446_gene	-34.1647	31.7027	5.77e-08	0	0	0.99	3865
Bra008448_gene	-18.2303	-1.05341	0.0086415	15.53	4.68	3.62	1027
Bra008450_gene	-17.5744	2.34713	1.05e-13	7.02	1.21	9.4	1602
Bra008453_gene	-17.799	-1.38984	2.18e-05	7.39	3.27	1.92	2088
Bra008456_gene	-19.7819	1.93209	0.00935531	0.9	0.46	2.78	973
Bra008469_gene	-19.2276	-5.17644	8.27e-25	4.54	4.12	0.18	1449
Bra008470_gene	-12.5799	1.17372	4.75e-99	76.44	48.38	171.62	2234
Bra008472_gene	-18.9576	1.96604	0.000156417	0.67	0.45	2.76	2067
Bra008473_gene	-18.7819	-3.23784	4.85e-13	164.42	8.52	1.4	495
Bra008475_gene	-17.3022	1.17565	4.41e-05	28.91	2.12	7.35	1470
Bra008478_gene	-14.5532	-2.58612	6.23e-134	43.65	49.86	13.09	1850
Bra008482_gene	-34.4467	31.1388	4.01e-05	0	0	1.99	1138
Bra008484_gene	-16.9767	1.28393	8.92e-07	6.45	1.62	6.09	2320
Bra008487_gene	-19.8285	2.66905	0.000324914	1.66	0.29	2.94	4720
Bra008488_gene	-15.9919	2.79693	1.52e-52	1.06	5.97	64.95	1470
Bra008495_gene	-13.7055	-2.47189	5.82e-219	144.22	118.02	33.51	1259
Bra008497_gene	-14.6133	-2.72246	5.74e-143	159.27	98.63	23.54	810
Bra008498_gene	-16.6979	-2.83508	5.07e-38	29.28	20.73	4.55	1226
Bra008501_gene	-16.3838	1.61909	1.4e-14	0.31	3.86	18.32	2301
Bra008506_gene	-14.2737	1.49265	5.03e-50	5.16	2.34	10.34	15601
Bra008507_gene	-14.5695	-1.35292	1.5e-36	32.85	43.15	26.57	2760
Bra008512_gene	-14.0767	1.2103	1.63e-38	13.84	15.41	56.08	2809
Bra008513_gene	-11.6621	1.79448	0	48.28	68.18	371.82	2249
Bra008519_gene	-17.5522	3.47266	1.46e-28	1.01	0.57	9.99	1840
Bra008521_gene	-19.5098	-3.1383	2.27e-07	0.21	4.55	0.81	531
Bra008527_gene	-20.5973	4.30132	1.62e-06	0.11	0.1	2.7	1558
Bra008529_gene	-12.8023	2.39497	0	30.61	19.95	164.64	3400
Bra008530_gene	-14.1947	1.08409	6.08e-29	15.7	16.05	53.41	2052
Bra008531_gene	-21.0744	3.34713	0.00418091	0.5	0.19	3.05	453
Bra008536_gene	-34.8582	30.3157	0.000488281	0.15	0	1.48	915
Bra008537_gene	-34.297	-31.438	9.54e-07	1.07	2.11	0	738
Bra008539_gene	-34.721	-30.59	0.000488281	0	3.8	0	667
Bra008541_gene	-17.6603	1.83541	2.61e-08	0.48	0.75	4.23	7672
Bra008543_gene	-13.4947	-2.80458	0	246.8	251.09	56.5	555
Bra008544_gene	-17.6804	-3.26585	1e-26	6.11	3.56	0.6	2538
Bra008551_gene	-19.1969	-2.06791	0.000116842	8.93	3.31	1.21	1336
Bra008554_gene	-16.9704	-1.19502	2.1e-06	13.48	8.8	6.05	4707
Bra008555_gene	-19.6454	2.20511	0.00087791	0	0.23	1.64	2175
Bra008556_gene	-17.867	2.36093	3.8e-11	6.48	2.09	16.57	924
Bra008557_gene	-14.9014	1.53944	7.09e-35	17.8	7.36	33.54	3354
Bra020033_gene	-21.1707	-4.46023	1.53e-05	0	2.96	0.21	408
Bra020034_gene	-18.767	1.96184	8.17e-05	0.15	0.93	5.71	3443
Bra020035_gene	-20.2819	-4.23784	1.12e-07	1.74	1.35	0.11	2094
Bra020036_gene	-17.8411	-6.4756	1.83e-99	10.68	27.04	0.48	1887
Bra020046_gene	-14.3409	-1.41347	2.68e-46	72.42	34.46	20.39	2248
Bra020050_gene	-19.2597	-1.94238	0.000324063	1.09	1.11	0.44	1994
Bra020055_gene	-18.6532	1.84963	7.33e-05	0.18	1.25	7.09	621
Bra020056_gene	-19.3912	3.54352	1.03e-08	19.31	0.31	5.46	1581
Bra020059_gene	-19.2597	4.97648	2.02e-18	0.18	0.14	6.74	3461
Bra020062_gene	-14.9097	-1.19268	5.27e-23	33.37	22.09	15.22	3690
Bra020065_gene	-15.4904	2.74989	3.89e-71	4.4	1.58	16.64	5578
Bra020075_gene	-17.6568	1.39775	2.24e-05	2.13	1.04	4.33	2723
Bra020080_gene	-20.8447	-3.11231	0.000976563	0.95	1.01	0.18	1026
Bra020082_gene	-14.2799	-2.33349	4.05e-131	38.99	33.1	10.36	3806
Bra020085_gene	-34.8582	30.3157	0.000488281	0	0	4.09	1586
Bra020087_gene	-16.1708	2.0452	7.92e-26	7.64	6.61	42.11	1420
Bra020088_gene	-16.9618	2.7877	1.76e-27	0.14	2.35	24.79	972
Bra020095_gene	-17.5393	-2.43528	5.86e-16	0.57	7.59	2.19	1206
Bra020103_gene	-15.09	1.47811	2.12e-28	17.36	7.04	30.88	3799
Bra020104_gene	-19.0886	7.31867	2.84e-52	0	0.06	15.31	3368
Bra020105_gene	-15.6481	1.34713	9.6e-17	10.7	1.63	6.49	9413
Bra020107_gene	-15.5117	-1.11637	1.09e-13	18.77	25.08	18.18	1679
Bra020112_gene	-15.9158	-1.01544	3.64e-09	8.88	4.39	3.41	3296
Bra020113_gene	-15.5246	-1.21898	5.3e-16	4.59	31.01	20.97	636
Bra020123_gene	-13.6879	2.23513	5.99e-163	289.24	28.25	208.97	851
Bra020125_gene	-17.7303	-1.52734	2.88e-06	8.52	1.46	0.78	4810
Bra020130_gene	-17.1358	-2.0343	9.12e-15	5.84	3.49	1.35	5481
Bra020131_gene	-20.4894	2.51705	0.00442505	0.21	0.11	0.99	2302
Bra020133_gene	-18.5373	1.5024	0.000685564	0.22	1.9	8.3	510
Bra020136_gene	-14.2128	-1.27455	5.76e-41	39.08	60.92	39.56	1974
Bra020137_gene	-16.2841	1.63991	3.44e-16	6.86	2.12	10.34	4444
Bra020139_gene	-13.1387	1.6427	6.19e-130	21.91	19.92	97.8	3329
Bra020140_gene	-17.4305	1.99098	4.12e-11	0.08	0.43	2.68	6998
Bra020141_gene	-33.8598	-32.3125	3.64e-12	9.63	4.21	0	782
Bra020145_gene	-17.324	-1.10659	0.000124656	14.93	3.22	2.32	3400
Bra020153_gene	-17.9807	2.61562	5.91e-13	3.55	0.42	3.77	3813
Bra020155_gene	-14.7321	-2.80394	3.2e-140	248.17	131.32	29.63	692
Bra020156_gene	-17.6209	1.61016	5.65e-07	0	1.31	6.25	3282
Bra020159_gene	-17.0579	-5.76709	4.4e-134	19.41	43.96	1.27	836
Bra020164_gene	-18.9721	-4.21359	2.17e-18	1.02	10.57	0.89	486
Bra020171_gene	-20.2382	-6.3253	1.73e-18	11.94	3.4	0.07	1320
Bra020179_gene	-11.8733	-1.21732	5.6e-183	342.57	304.22	205.75	813
Bra020180_gene	-18.4089	-2.36908	3.54e-09	15.56	14.97	4.53	267
Bra020181_gene	-17.4457	-3.73534	2.23e-40	10.41	38.12	4.49	720
Bra020188_gene	-17.1485	2.28001	6.87e-17	3.74	2.81	20.5	1432
Bra020189_gene	-17.2918	1.09845	0.00013196	10.93	4.19	14.26	618
Bra020192_gene	-20.9134	-4.9748	1.19e-07	0	3.4	0.17	881
Bra020194_gene	-20.2819	2.93209	0.000277162	0	0.22	2.71	1727
Bra020198_gene	-19.1903	-6.42106	1.18e-38	1.39	28.21	0.51	432
Bra020203_gene	-16.155	-1.476	2.51e-15	53.39	10.76	6.08	1299
Bra020207_gene	-21.0307	3.43459	0.00234985	0	0.1	1.75	2000
Bra020212_gene	-15.7237	1.29852	4.81e-15	0.28	4.52	17.28	4417
Bra020213_gene	-15.9479	1.30067	5.23e-13	3.93	1.31	5.07	5779
Bra020217_gene	-18.8068	2.26769	8.7e-06	0.83	0.41	3.14	2233
Bra020218_gene	-18.497	-3.16384	3.95e-14	6.55	3.13	0.6	1928
Bra020219_gene	-17.6485	1.02895	0.00192435	4.17	1.41	4.52	2217
Bra020221_gene	-19.4457	-4.74034	1.06e-16	5.77	5.24	0.31	12378
Bra020222_gene	-33.5601	-32.912	3.47e-18	0	10.88	0	399
Bra020231_gene	-16.4979	-1.58874	1.98e-14	0.42	5.28	2.8	3389
Bra020233_gene	-19.8285	-2.50087	0.000156522	0.51	1.48	0.39	2242
Bra020234_gene	-15.8569	-1.60489	8.76e-22	25.31	8.6	4.45	3685
Bra020237_gene	-13.4477	-1.67868	9.52e-119	160.08	194.54	95.59	501
Bra020239_gene	-17.5542	2.04757	5.02e-11	4.65	0.88	5.76	3348
Bra020241_gene	-16.9211	1.47883	4.92e-09	2.02	2.43	10.52	2075
Bra020243_gene	-34.916	30.2002	0.000976563	0	0	2.38	649
Bra020253_gene	-13.7926	-1.58896	4.14e-84	67.93	55.15	28.81	1437
Bra020254_gene	-16.596	1.01615	8.46e-06	8.24	3.38	10.66	1862
Bra020261_gene	-18.536	-2.55976	2.99e-09	2.12	5.45	1.53	717
Bra020263_gene	-35.1235	29.7852	0.0078125	0	0	2.09	1521
Bra020265_gene	-18.5604	2.03518	4.82e-06	0.58	0.67	4.32	1980
Bra020266_gene	-16.9832	-1.22056	8.74e-07	4.54	4.84	3.25	1488
Bra020268_gene	-15.7303	-2.42226	3.81e-53	9.59	46.53	13.62	558
Bra020272_gene	-17.7233	-5.74034	8.24e-84	6.79	9.17	0.27	4527
Bra020273_gene	-19.3912	2.06959	0.00050826	3.08	0.66	4.34	1060
Bra020274_gene	-17.7933	1.56952	4.27e-06	0.11	0.85	3.87	1881
Bra020275_gene	-16.7485	1.91006	1.84e-15	3.54	6.67	39.4	429
Bra020276_gene	-14.095	-1.48724	5.61e-60	268.58	126.07	70.8	609
Bra020278_gene	-16.7286	-3.08583	1.47e-44	3.25	42.85	8.14	535
Bra020279_gene	-19.8285	-1.9748	0.00259948	3.3	4.08	1.78	807
Bra020282_gene	-17.8431	1.6347	3.3e-06	7.78	2.37	11.01	1827
Bra020284_gene	-16.6951	2.29198	2.15e-22	37.08	7.89	58.9	339
Bra020285_gene	-19.7382	2.84963	3.86e-05	0.2	0.11	1.28	3067
Bra020290_gene	-17.7952	-1.49533	4.97e-06	2	6.76	3.71	1581
Bra020292_gene	-20.6707	4.15448	1.05e-05	0.17	0.13	3.72	666
Bra020294_gene	-16.982	-1.66782	2.44e-11	33.69	4.54	2.22	1866
Bra020301_gene	-17.3592	-5.43947	2.34e-97	0	11.68	0.43	10523
Bra020305_gene	-14.3971	-1.38165	1.27e-42	132.51	271.4	163.99	327
Bra020309_gene	-16.8277	-1.23784	2.67e-07	19.59	9.72	6.52	1607
Bra020310_gene	-35.0475	29.9372	0.00390625	0.16	0	0.63	1856
Bra020315_gene	-35.0475	29.9372	0.00390625	0	0	1.11	1404
Bra020317_gene	-19.1969	1.93209	0.00106502	5.96	1.07	6.22	1201
Bra020320_gene	-17.2611	1.06536	0.000150133	7.65	3.29	10.64	828
Bra020322_gene	-17.609	-1.58361	2.03e-07	8.55	15.6	8.15	501
Bra020323_gene	-16.4211	-1.78458	2.17e-18	6.18	38.5	17.48	336
Bra020325_gene	-15.8992	2.0828	1.03e-31	28.99	4.77	31.38	1889
Bra020328_gene	-15.2677	1.88211	4.02e-40	13.4	16.32	94.14	495
Bra020331_gene	-16.0329	1.38545	5.91e-14	0.3	3.73	15.28	2177
Bra020332_gene	-20.9504	-4.9008	2.38e-07	1.4	4.23	0.21	693
Bra020338_gene	-18.9504	1.59505	0.00191396	0.16	0.33	1.58	2073
Bra020340_gene	-17.2829	1.52933	8.11e-08	2.67	1.58	7.16	2247
Bra020352_gene	-14.4686	-1.30284	2.01e-36	52.6	55.84	35.63	1280
Bra020354_gene	-15.4482	1.88439	9.71e-36	15.56	7.78	44.65	1556
Bra020355_gene	-17.3503	1.87638	2.88e-10	1.57	1.19	6.72	2716
Bra020359_gene	-17.9392	1.12157	0.00318301	1.83	0.92	3.16	3012
Bra020360_gene	-17.3631	-1.09176	0.000149097	11.22	5.02	3.67	1062
Bra020361_gene	-17.2355	-1.99074	1.05e-13	1.3	4.97	1.97	2447
Bra020362_gene	-20.2382	-3.15537	0.000121117	0.75	1.48	0.25	2458
Bra020366_gene	-16.9095	1.10612	8.29e-06	0.64	2.45	8.11	2272
Bra020368_gene	-15.1799	-1.64001	3.38e-35	80.51	20.18	10.19	1437
Bra020369_gene	-16.5308	1.9384	1.39e-18	5.48	3.66	21.84	2916
Bra020371_gene	-20.1209	2.08409	0.00719738	0.21	0.21	1.3	1332
Bra020372_gene	-15.4876	1.32086	3.49e-18	4.8	4.99	19.6	2168
Bra020377_gene	-17.1142	-2.3983	1.75e-20	16.74	7.8	2.34	1589
Bra020378_gene	-14.4899	-1.02018	1.59e-22	39.3	31.06	24.06	1992
Bra020379_gene	-20.3782	2.73944	0.00148964	0.18	0.14	1.45	2215
Bra020380_gene	-16.3132	-1.7563	2.72e-19	13.13	14.33	6.71	1584
Bra020385_gene	-17.4011	-2.09099	4.51e-13	0.39	1.74	0.66	6022
Bra020386_gene	-18.9697	3.55658	1.83e-11	0.25	0.25	4.7	1763
Bra020388_gene	-14.0777	1.83064	1.57e-84	12.47	7.08	39.47	4539
Bra020389_gene	-16.693	-2.12796	2.21e-21	27.49	8.41	3.06	2192
Bra020391_gene	-15.974	-4.59505	4.51e-174	17.5	62.07	4.14	1956
Bra020393_gene	-14.6611	-5.43464	0	663.64	273.96	10	647
Bra020395_gene	-20.9134	3.66905	0.000728607	0	0.04	0.77	2844
Bra020399_gene	-19.1061	-2.9748	5.1e-09	0.86	1.81	0.36	2273
Bra020400_gene	-15.1383	-4.18512	6.67e-250	22.7	28.78	2.52	3299
Bra020404_gene	-19.3205	-2.54596	1.29e-05	5.86	3.75	0.98	1191
Bra020405_gene	-34.4783	-31.0755	1.53e-05	30.5	4.95	0	258
Bra020408_gene	-34.6235	30.7852	3.05e-05	0	0	3.46	823
Bra020417_gene	-16.6195	2.74706	3.75e-33	2.58	2.67	28.2	1466
Bra020419_gene	-13.7375	-2.31897	1.11e-187	71.65	34.89	11.01	3025
Bra020425_gene	-14.6869	-1.36092	5.23e-34	64.54	35.99	22.07	1163
Bra020426_gene	-20.4317	-2.76835	0.00131226	0	2.11	0.62	1239
Bra020430_gene	-15.88	-4.47076	1.15e-173	32.4	25.32	1.83	2669
Bra020445_gene	-15.0803	-2.05174	2.21e-58	21.32	21.29	8.07	2551
Bra020450_gene	-19.8048	2.71636	0.000192195	0	0.27	2.77	1950
Bra020452_gene	-21.0744	3.34713	0.00418091	0.19	0.15	2.36	1666
Bra020454_gene	-14.9926	1.48818	1.01e-30	35.82	30.9	135.51	537
Bra020456_gene	-19.6643	6.16731	1.25e-22	0	0.48	54.44	180
Bra020459_gene	-35.1235	29.7852	0.0078125	0.15	0	0.52	1783
Bra020461_gene	-16.1627	2.00057	7.08e-25	7.22	3.5	22.04	2274
Bra020464_gene	-17.9392	-3.52229	3.38e-25	27.43	18.47	2.51	447
Bra020466_gene	-19.1969	-2.06791	0.000116842	0	7.31	2.64	294
Bra020469_gene	-34.1438	31.7445	2.98e-08	0	0	2.71	1961
Bra020470_gene	-19.1837	3.12849	4e-08	0	0.43	5.9	1256
Bra020475_gene	-14.5198	-2.5033	1.57e-128	72.77	94.86	26.3	719
Bra020480_gene	-18.1878	-1.1383	0.00315606	0.83	1.01	0.72	5847
Bra020483_gene	-20.4504	-5.9008	5.68e-14	8.14	8.63	0.23	381
Bra020484_gene	-17.1485	1.11009	4.71e-05	11.6	1.97	6.52	1571
Bra020488_gene	-21.0744	-4.65287	3.81e-06	3.56	0.93	0.06	1550
Bra020489_gene	-20.0307	-2.74034	0.000488281	14.51	1.04	0.23	1564
Bra020493_gene	-18.4248	4.00248	2.11e-20	1.28	0.31	7.79	2072
Bra020494_gene	-18.9317	1.63253	0.00126003	0.5	0.54	2.43	2851
Bra020500_gene	-14.9786	-3.52799	1.69e-191	1.02	58.19	8	2194
Bra020504_gene	-16.1655	-1.9748	8.13e-27	13.58	11.24	4.48	1994
Bra020509_gene	-21.0307	3.43459	0.00234985	0.09	0.07	1.14	2357
Bra020511_gene	-19.0123	4.30132	2.8e-16	0	0.24	7.56	2354
Bra020519_gene	-17.2895	-1.72687	2.91e-10	71.01	21.01	9.95	801
Bra020526_gene	-35.1235	29.7852	0.0078125	0	0	0.59	6736
Bra020529_gene	-16.416	-2.3038	1.03e-30	17.84	7.17	2.27	3753
Bra020536_gene	-17.8978	-3.8361	6.14e-32	29.75	14.61	1.61	1749
Bra020541_gene	-18.3136	1.05495	0.00985345	32.04	1.25	4.01	1886
Bra020559_gene	-14.8473	1.77884	1.21e-47	13.67	6.22	33.53	3397
Bra020564_gene	-20.7525	3.99098	6.6e-05	2.21	0.05	1.36	2823
Bra020567_gene	-15.0067	1.46002	1.08e-29	13.94	3.5	15.08	6607
Bra020568_gene	-18.3447	-4.11231	4.9e-27	2.38	3.37	0.3	3450
Bra020569_gene	-13.0495	-1.41129	4.48e-110	123.7	103.8	61.41	2101
Bra020572_gene	-13.4359	-1.19276	1.37e-60	34.2	59.03	40.64	2521
Bra020574_gene	-19.3048	-3.02211	1.86e-07	0.7	8	1.74	345
Bra020576_gene	-17.6165	-2.78412	4.68e-20	55.57	27.42	6.49	902
Bra020577_gene	-18.5858	-1.2903	0.00208811	3.6	2.31	1.46	2885
Bra020578_gene	-15.7819	2.76216	4.71e-59	4.45	2.99	31.37	2423
Bra020579_gene	-19.3529	1.62014	0.00455138	3.55	2.08	10.39	473
Bra020580_gene	-14.5631	-2.58171	4.49e-133	49.24	56.95	15.01	1243
Bra020581_gene	-19.46	-5.88169	6.46e-27	23.01	14.51	0.38	560
Bra020582_gene	-17.0958	1.68952	5.95e-10	3.88	1.24	6.16	4388
Bra020583_gene	-17.0027	2.08963	6.32e-16	1.05	2.32	15.09	2346
Bra020588_gene	-20.4894	-5.8228	4.55e-13	6.36	2.11	0.06	1660
Bra020589_gene	-34.8048	30.4226	0.000244141	0	0	1.06	1541
Bra020591_gene	-19.8782	3.73944	3.35e-07	11.17	0.15	3.17	1146
Bra020592_gene	-16.841	-1.77486	1.02e-13	2.59	6.72	3.14	5074
Bra020593_gene	-20.9894	3.51705	0.00234985	0	0.08	1.5	5268
Bra020595_gene	-18.2329	3.8602	2.82e-22	0	0.6	13.79	2556
Bra020596_gene	-17.041	1.60011	1.5e-09	2.38	3.92	18.33	4592
Bra020605_gene	-15.8897	-2.60329	1.41e-54	16.63	18.99	4.9	4554
Bra020606_gene	-17.799	2.08409	1.62e-09	0	0.78	5.22	9073
Bra020607_gene	-14.0333	-3.00665	3.74e-262	15.03	56.34	11.03	2301
Bra020608_gene	-18.8107	-2.8405	3.26e-09	12.76	2.76	0.59	1429
Bra020609_gene	-19.5632	1.72564	0.00813006	0.07	0.25	1.31	3004
Bra020610_gene	-19.441	-2.30495	0.000192195	5.78	3.45	1.05	576
Bra020611_gene	-17.5478	1.11266	0.000534284	8.6	1.15	3.89	2684
Bra020612_gene	-18.8467	-5.93828	1.15e-41	9.06	9.58	0.24	2159
Bra020614_gene	-18.3697	-1.88734	3.18e-06	1.42	8.86	3.71	396
Bra020615_gene	-10.9688	-2.03463	0	75.55	1321.48	507.18	465
Bra020620_gene	-18.0688	-1.49418	5.85e-05	5.82	3.96	2.23	1800
Bra020621_gene	-17.0667	3.54876	6.61e-41	0.1	1.19	20.98	1924
Bra020622_gene	-17.0667	1.54876	7.14e-09	1.1	2.14	9.88	1809
Bra020624_gene	-34.7084	30.6152	0.00012207	0.81	0	1.45	1876
Bra020626_gene	-34.8048	30.4226	0.000244141	0	0	2.34	516
Bra020628_gene	-17.9457	1.42959	5.97e-05	2.8	1.28	5.34	1957
Bra020630_gene	-34.5895	-30.8531	0.00012207	0.71	3.26	0	658
Bra020631_gene	-19.9894	-3.65287	5.77e-08	2.29	2.26	0.31	2867
Bra020633_gene	-15.0399	-3.37705	1.14e-167	90.58	55.33	8.37	4402
Bra020635_gene	-16.6737	-2.60165	3.12e-32	4.93	6.61	1.71	5655
Bra020636_gene	-15.5547	-1.25388	1.78e-16	25.46	23.56	15.49	831
Bra020639_gene	-15.0608	-2.36028	1.03e-78	28.43	22.11	6.8	2951
Bra020640_gene	-17.3398	-3.33737	8.85e-35	0.15	15.1	2.34	1172
Bra020643_gene	-17.4945	-4.89388	1.73e-71	10.84	7.24	0.39	6868
Bra020644_gene	-17.7529	-8.1259	9.19e-187	31.54	96.52	0.62	718
Bra020645_gene	-20.9134	3.66905	0.000728607	1.02	0.19	3	4722
Bra020650_gene	-19.2417	-2.7035	3.35e-07	1.49	6.01	1.43	578
Bra020651_gene	-14.9993	-2.58601	2.73e-99	55.79	90.96	23.84	501
Bra020654_gene	-15.0533	-1.96251	8.88e-55	30.44	60.13	24.3	744
Bra020655_gene	-19.9894	2.34713	0.00407731	5.62	0.24	1.81	1800
Bra020658_gene	-20.9134	3.66905	0.000728607	0.13	0.05	1.01	2294
Bra020660_gene	-17.192	-2.70178	4.27e-25	0	3.1	0.74	7220
Bra020663_gene	-18.14	2.29709	5.15e-09	0.95	0.89	6.89	1065
Bra020673_gene	-13.4599	2.15726	1.3e-177	1.73	18.69	130.86	2242
Bra020676_gene	-19.6969	-2.23784	0.000533521	0.26	3.56	1.18	540
Bra020684_gene	-18.767	1.96184	8.17e-05	4.63	1.38	7.63	708
Bra020685_gene	-19.8782	3.73944	3.35e-07	4.15	0.29	6.17	1551
Bra020688_gene	-16.4852	1.54177	1.53e-12	0	3.28	15.02	1269
Bra020690_gene	-17.2083	-3.60041	2.95e-44	20.33	27.85	3.6	1175
Bra020696_gene	-34.0318	-31.9685	9.31e-10	0.29	7.24	0	315
Bra020697_gene	-19.8447	3.80656	1.03e-07	0	0.26	5.81	3598
Bra020698_gene	-18.3355	-1.08351	0.0064558	47.94	5.28	3.83	625
Bra020702_gene	-34.8582	30.3157	0.000488281	0	0	0.45	3487
Bra020704_gene	-16.2758	1.59951	1.47e-15	7.46	2.85	13.49	2290
Bra020705_gene	-18.6392	3.04757	2.96e-11	22.48	0.31	4.06	2222
Bra020706_gene	-18.1454	1.20511	0.00254756	0.04	0.5	1.75	14796
Bra020709_gene	-15.4317	-1.36747	3.61e-21	34.17	20.96	12.84	1504
Bra020715_gene	-14.6414	-2.00912	5.76e-76	70.99	32.02	12.49	1682
Bra020719_gene	-18.5632	1.72564	0.000100497	0.77	0.26	1.34	5509
Bra020722_gene	-16.8107	1.1595	1.38e-06	32.74	13.25	45.64	615
Bra020723_gene	-34.9787	30.0747	0.00195312	0	0	1.77	537
Bra020725_gene	-15.1308	-1.00363	1.95e-14	53.93	80.98	63.62	1313
Bra020728_gene	-18.6675	-4.29673	6.62e-24	8.42	13.01	1.07	656
Bra020730_gene	-17.6024	-4.953	1.34e-67	11.92	11.46	0.58	2164
Bra020731_gene	-15.3841	-1.42591	1.5e-23	148.01	15.61	9.16	2401
Bra020736_gene	-21.4894	-3.8228	0.000976563	0.56	1.28	0.14	2175
Bra020745_gene	-17.3678	1.25045	3.24e-05	0	4.12	15.1	706
Bra020755_gene	-18.5772	-1.83345	3.59e-05	0.07	1.82	0.8	3059
Bra020756_gene	-17.6731	1.65379	6.49e-07	0	0.91	4.49	4006
Bra020757_gene	-17.8235	-4.51085	2.83e-46	8.61	6.41	0.44	1962
Bra020758_gene	-17.9157	-2.05142	1.17e-09	21.6	3.81	1.43	2558
Bra020759_gene	-18.6209	1.61016	0.000535436	0	0.69	3.4	1669
Bra020760_gene	-15.8063	-1.37534	7.85e-17	22.65	18.93	11.49	1765
Bra020764_gene	-17.4672	-2.35742	3.96e-16	15.27	6.6	2.03	1819
Bra020765_gene	-16.7352	-1.66547	1.78e-13	21.91	14.27	7.12	702
Bra020770_gene	-17.2053	1.47051	1.61e-07	1.8	1.31	5.69	1851
Bra020774_gene	-15.0931	-1.88274	3.15e-49	9.86	23.06	9.82	1672
Bra020785_gene	-21.1209	3.25402	0.00738525	0.4	0.04	0.66	4105
Bra020786_gene	-20.3782	-2.87527	0.000728607	3.33	2.52	0.54	480
Bra020794_gene	-20.3447	4.80656	1.95e-08	0.22	0.06	2.51	2030
Bra020796_gene	-17.8126	-2.12931	1.6e-10	11.96	4.34	1.55	1949
Bra020800_gene	-15.2152	-1.32407	5.15e-23	23.49	20.34	12.77	2275
Bra020801_gene	-14.8743	-7.23934	0	65.43	160.56	1.71	1988
Bra021949_gene	-20.8782	3.73944	0.000402451	0.39	0.06	1.12	1918
Bra021950_gene	-15.8858	-1.14499	2.08e-11	10.32	8.93	6.32	2455
Bra021958_gene	-18.767	-3.26758	2.59e-13	7.59	2.52	0.4	2913
Bra021959_gene	-17.2772	-10.2472	0	135.86	322.72	0.62	2667
Bra021961_gene	-13.0656	-2.44301	0	32.54	140.76	40.7	2850
Bra021965_gene	-14.6166	2.37759	3.67e-97	46.52	8.05	65.81	1834
Bra021970_gene	-20.1454	3.20511	0.000179991	1.34	0.07	1.04	2499
Bra021971_gene	-14.8619	-1.63568	3.51e-43	74.04	34.68	17.54	1179
Bra021977_gene	-19.6579	3.01009	7.43e-06	0	0.24	3.1	2140
Bra021980_gene	-13.9048	-1.76268	5.57e-96	99.25	64.61	30.01	1131
Bra021981_gene	-16.6433	-3.3402	1.85e-54	12.44	8.65	1.36	2196
Bra021982_gene	-14.7025	-2.46139	1.75e-109	28.94	15.66	4.49	3627
Bra021990_gene	-17.6087	-2.79972	2.61e-20	67.95	14.64	3.3	1207
Bra021991_gene	-34.6523	-30.7275	0.000244141	1.6	1.93	0	585
Bra021992_gene	-34.0475	31.9372	2.1e-09	0	0	2.64	1308
Bra021993_gene	-20.0858	2.15448	0.00434351	0.06	0.13	0.93	3179
Bra021995_gene	-20.3447	-4.11231	4.17e-07	0.21	3.62	0.32	546
Bra021996_gene	-20.3613	4.77339	3.61e-08	0	0.16	7.23	1248
Bra021997_gene	-19.207	3.91191	2.73e-12	0	0.24	5.68	14495
Bra022000_gene	-12.6984	-1.80633	1.56e-230	329.85	168.34	75.71	1461
Bra022001_gene	-16.3774	-2.64592	3.41e-41	14.15	26.97	6.75	887
Bra022003_gene	-18.4248	-4.33737	3.63e-29	7.21	6.82	0.53	4231
Bra022011_gene	-12.7731	-1.05405	3.42e-74	280.16	331.56	250.94	649
Bra022019_gene	-9.58917	1.16319	0	323.94	274.07	965.2	5796
Bra022023_gene	-13.7636	2.76889	3.08e-235	20.15	7.14	76.19	4869
Bra022027_gene	-17.9095	2.75806	1.65e-14	1.22	0.44	4.37	3511
Bra022029_gene	-15.7805	1.59505	6.6e-21	1.82	4.43	20.82	2308
Bra022030_gene	-19.3782	-2.04519	0.00087791	104.15	8.56	3.58	213
Bra022035_gene	-21.2242	-4.35331	3.05e-05	4.79	0.78	0.09	2010
Bra022036_gene	-17.7707	-1.44642	9.81e-06	6.98	1	0.59	6958
Bra022038_gene	-35.0475	29.9372	0.00390625	0	0	1.45	4046
Bra022039_gene	-17.8375	1.48098	2.97e-05	2.52	0.48	1.99	4277
Bra022040_gene	-17.5604	-1.96482	6.19e-11	0.48	13.15	5.29	1013
Bra022041_gene	-35.0475	29.9372	0.00390625	0.37	0	1.43	2677
Bra022044_gene	-17.5772	1.17155	0.000213391	6.56	1.36	4.71	2280
Bra022046_gene	-21.4894	-3.8228	0.000976563	0.13	0.88	0.1	1133
Bra022052_gene	-15.6103	1.93542	2.34e-33	11.78	4.72	28.42	2407
Bra022053_gene	-20.3126	2.87069	0.000488281	0.72	0.12	1.42	1398
Bra022057_gene	-20.9894	3.51705	0.00234985	0.17	0.13	2.49	1481
Bra022060_gene	-20.9504	3.59505	0.00131226	0.34	0.04	0.82	2736
Bra022065_gene	-14.7553	2.14765	7.5e-73	47.46	11.7	81.27	963
Bra022074_gene	-20.4504	2.59505	0.00442505	0.45	0.69	6.59	249
Bra022091_gene	-15.3213	1.31703	7.78e-20	8.79	2.62	10.2	7041
Bra022092_gene	-15.5839	-1.37534	2e-19	26.38	33.12	20.06	1299
Bra022100_gene	-16.7399	1.09715	3.27e-06	25.37	5.75	19.14	979
Bra022104_gene	-17.5597	1.88056	1.73e-09	0.18	2.56	14.89	1708
Bra022105_gene	-13.1099	-2.97997	0	123.17	163.2	32.55	1937
Bra022106_gene	-17.6232	1.33064	3.89e-05	18.36	2.61	10.18	1364
Bra022110_gene	-18.5008	2.87962	2.05e-10	3.22	0.92	10.77	1511
Bra022113_gene	-16.2521	2.4958	8.8e-36	16.85	5.48	47.88	1672
Bra022115_gene	-11.4487	-1.53572	0	554.35	537.22	291.42	690
Bra022116_gene	-35.0475	29.9372	0.00390625	0	0	2.64	1056
Bra022117_gene	-20.0522	3.39152	1.93e-05	0	0.3	5.03	1379
Bra022128_gene	-15.9753	3.12636	3.52e-66	8.68	2.14	29.39	3929
Bra022136_gene	-16.6796	-1.67712	9.52e-14	8.09	15.6	7.65	749
Bra022138_gene	-19.8285	-1.9748	0.00259948	0.78	1.12	0.44	1515
Bra022139_gene	-16.9994	-1.81923	2.23e-13	5.63	8.47	3.85	2017
Bra022143_gene	-15.3029	-1.8162	6.08e-40	56.38	100.34	44.78	1470
Bra022153_gene	-16.7498	1.07752	6e-06	8.43	3.82	12.69	1910
Bra022154_gene	-20.4894	2.51705	0.00442505	0	0.15	1.35	1901
Bra022469_gene	-19.115	-6.57174	7.17e-43	0	9.17	0.15	1149
Bra022470_gene	-17.3804	-1.39703	1.37e-06	10.61	3.06	1.87	3897
Bra022480_gene	-19.4045	-2.8228	1.94e-06	0.58	4.03	0.9	643
Bra022481_gene	-15.6803	1.28281	4.87e-15	9.28	7.53	28.73	1877
Bra022482_gene	-17.6142	-1.07737	0.000705341	6.22	2.08	1.55	2145
Bra022485_gene	-18.7819	-3.23784	4.85e-13	8.82	5.21	0.86	1757
Bra022496_gene	-17.9746	1.93209	1.14e-07	2.66	0.78	4.5	3167
Bra022498_gene	-16.2457	-1.81434	1.72e-21	11.41	10.72	4.83	2257
Bra022499_gene	-15.3782	-1.11008	7.42e-15	19.45	21.87	15.93	1863
Bra022500_gene	-14.5466	1.43506	1.12e-38	7.41	3.66	15.55	5492
Bra022502_gene	-14.552	-1.87184	4.38e-70	49.01	65.15	28.07	744
Bra022503_gene	-13.699	1.05871	1.93e-38	53.45	39.94	130.68	1800
Bra022506_gene	-18.6331	2.22977	1.97e-06	0.15	0.31	2.3	2969
Bra022511_gene	-34.916	30.2002	0.000976563	0	0	1.7	1089
Bra022512_gene	-19.066	1.74922	0.00145049	27.06	0.72	3.88	843
Bra022513_gene	-18.1837	2.20962	5.6e-08	0.34	0.58	4.19	2651
Bra022521_gene	-15.5872	-1.26738	2.03e-16	8.11	11.95	7.82	7025
Bra022525_gene	-18.96	3.57595	1.03e-11	0	0.45	6.96	2044
Bra022527_gene	-18.8345	-3.51794	7.36e-14	5.61	4.85	0.65	2918
Bra022534_gene	-16.2739	-1.95434	4.39e-24	35.15	27.74	11.23	1110
Bra022535_gene	-14.633	3.34401	3.29e-188	0	3.08	49.26	3630
Bra022537_gene	-19.536	-4.55976	6.11e-15	0.16	2.89	0.19	3353
Bra022538_gene	-18.6454	-1.51085	0.00108854	1.62	2.3	1.25	2287
Bra022548_gene	-21.3447	-4.11231	0.00012207	1.17	3.3	0.3	288
Bra022550_gene	-20.9894	-2.8228	0.00634766	0	0.45	0.1	2011
Bra022556_gene	-17.1392	-3.35331	1.44e-39	18.63	9.42	1.47	1603
Bra022557_gene	-16.8467	2.29268	1.73e-20	2.52	0.55	4.15	8496
Bra022559_gene	-17.3	1.28124	9.85e-06	3.6	2.54	9.57	966
Bra022560_gene	-15.9713	2.04345	1.93e-29	9.45	3.11	20.16	1796
Bra022561_gene	-16.2469	1.18843	2.19e-09	0.49	7.6	27.26	1449
Bra022567_gene	-20.9894	-2.8228	0.00634766	7.28	0.81	0.18	1155
Bra022572_gene	-18.4672	-2.94833	1.26e-12	22.65	14.56	2.94	420
Bra022574_gene	-13.3985	1.66748	3.31e-112	24.14	28.76	143.48	1696
[truncated: 11,898 more rows]
